# Supplementary material for: Comparison of fecal and plasma metabolite correlations following nutrition or exercise interventions
Source: Metabolomics. 2026 May 24;22(3):87. doi: 10.1007/s11306-026-02463-z (PMC13199186; doi:10.1007/s11306-026-02463-z)
Supplement: Supplementary file 1 — Supplementary file1 (XLSX 123 KB) [file 11306_2026_2463_MOESM1_ESM.xlsx]

## Sheet: Peak characteristics
Study	Sample matrix	Column	ESI	Retention time	m/z	Adduct type	Molecular formula	Annotation	MS/MS fragments (%)	ID level
Gut2Brain	Plasma	Reversed-phase	Positive	7.971	225.196	[M+H]+	C13H24N2O	1,3-Dicyclohexylurea	225.196 (100), 100.112 (36)	2
Gut2Brain	Plasma	Reversed-phase	Positive	11.658	338.341	[M+H]+	C22H43NO	13-Docosenamide	338.342 (100), 83.086 (71), 69.071 (69), 97.102 (64), 57.071 (50)	2
Gut2Brain	Plasma	HILIC	Positive	6.425	170.092	[M+H]+	C7H11N3O2	1-Methylhistidine	124.086 (100), 170.092 (31), 109.078 (10), 83.057 (5), 79.053 (4)	1
Gut2Brain	Plasma	HILIC	Positive	2.372	137.071	[M+H]+	C7H9N2O	1-Methylnicotinamide	137.071 (100), 94.066 (51), 78.034 (14), 120.045 (9), 67.055 (7), 87.494 (4)	1
Gut2Brain	Plasma	Reversed-phase	Positive	1.668	153.066	[M+H]+	C7H8N2O2	1-methyl-pyridone-carboxamide	153.065 (100), 106.964 (19), 104.948 (11)	2
Gut2Brain	Plasma	Reversed-phase	Positive	6.125	167.994	[M+H]+	C7H5NS2	2-Mercaptobenzothiazole	Pos: 167.994 (100), 108.96 (6) Neg: 165.98 (100), 134.008 (10)	2
Gut2Brain	Plasma	Reversed-phase	Positive	6.459	211.097	[M+H]+	C11H14O3	3-(?,?-dimethoxyphenyl)propanoic acid	165.091 (100), 151.075 (95), 193.087 (80)	3
Gut2Brain	Plasma	Reversed-phase	Negative	4.674	165.056	[M-H]-	C9H10O3	3-(3-Hydroxyphenyl)propionic acid	147.0454 (100), 164.8958 (30), 165.056 (25), 119.0505 (23), 72.9926 (21)	1
Gut2Brain	Plasma	Reversed-phase	Negative	8.823	267.124	[M-H]-	C15H14N4O	3-CMPFP	223.134 (100), 179.145 (46), 267.124 (23)	2
Gut2Brain	Plasma	Reversed-phase	Negative	6.498	159.103	[M-H]-	C8H16O3	3-Hydroxyoctanoic acid	59.013 (100), 159.103 (15), 130.984 (12)	2
Gut2Brain	Plasma	HILIC	Negative	0.794	117.055	[M-H]-	C5H10O3	3-Hydroxyvaleric acid	71.05 (100), 117.055 (44), 32.031 (10), 36.105 (8), 51.807 (5), 72.996 (5)	2
Gut2Brain	Plasma	Reversed-phase	Positive	5.287	176.071	[M+H]+	C10H9NO2	3-Indoleacetic acid	130.065 (100), 176.071 (11)	1
Gut2Brain	Plasma	Reversed-phase	Positive	6.03	190.086	[M+H]+	C11H11NO2	3-Indolepropionic acid	130.065 (100), 172.075 (21), 190.086 (15)	1
Gut2Brain	Plasma	HILIC	Positive	7.011	170.093	[M+H]+	C7H11N3O2	3-Methylhistidine	170.093 (100), 96.069 (40), 126.103 (32), 109.077 (30), 97.077 (14), 125.072 (4)	2
Gut2Brain	Plasma	Reversed-phase	Negative	5.088	201.023	[M-H]-	C8H10O4S	4-Ethylphenylsulfate	121.065 (100), 201.023 (92)	2
Gut2Brain	Plasma	Reversed-phase	Positive	0.673	148.097	[M+H]+	C19H22N2O	4-Hydroxyisoleucine	74.024 (100), 102.092 (49)	2
Gut2Brain	Plasma	Reversed-phase	Positive	1.723	184.061	[M+H]+	C8H9NO4	4-Pyridoxic acid	166.05 (100), 148.039 (27), 184.063 (19)	2
Gut2Brain	Plasma	HILIC	Positive	3.565	146.118	[M+H]+	C7H15NO2	4-Trimethylammoniobutanoic acid	146.118 (100), 87.044 (61), 60.081 (30), 43.018 (6)	1
Gut2Brain	Plasma	HILIC	Positive	2.228	160.133	[M+H]+	C8H17NO2	5-AVAB	55.054 (100), 83.05 (56), 60.082 (51), 101.06 (39), 160.136 (38), 59.05 (37), 43.017 (14), 58.065 (8)	1
Gut2Brain	Plasma	Reversed-phase	Positive	9.95	431.316	[M+H]+	C27H42O4	7a-hydroxy-3-oxo-4-cholestenoic acid	Pos: 395.292 (100), 97.065 (92), 431.316 (73) Neg: 429.305 (100), 411.289 (24)	1
Gut2Brain	Plasma	Reversed-phase	Positive	1.754	232.154	[M+H]+	C11H21NO4	AC 04:0 (Butanoylcarnitine)	85.029 (100), 232.156 (38)	1
Gut2Brain	Plasma	HILIC	Positive	1.39	246.171	[M+H]+	C12H23NO4	AC 05:0 (Isovalerylcarnitine)	85.029 (100), 246.173 (71), 60.082 (34), 187.095 (30), 144.106 (17), 44.996 (12), 57.071 (11)	1
Gut2Brain	Plasma	Reversed-phase	Positive	4.205	260.186	[M+H]+	C13H25NO4	AC 06:0 (Hexanoylcarnitine)	85.029 (100), 260.186 (44), 260.194 (20)	1
Gut2Brain	Plasma	Reversed-phase	Positive	6.014	288.217	[M+H]+	C15H29NO4	AC 08:0 (Octanoylcarnitine)	85.029 (100), 288.217 (44)	1
Gut2Brain	Plasma	Reversed-phase	Positive	5.203	286.201	[M+H]+	C15H27NO4	AC 08:1 (Octenoyl-L-carnitine)	85.029 (100), 286.199 (48)	1
Gut2Brain	Plasma	Reversed-phase	Positive	6.372	302.232	[M+H]+	C16H31NO4	AC 09:0 (Nonanoylcarnitine)	85.029 (100), 302.233 (52)	1
Gut2Brain	Plasma	Reversed-phase	Positive	7.267	316.248	[M+H]+	C17H33NO4	AC 10:0 (Decanoylcarnitine)	85.029 (100), 316.25 (47)	1
Gut2Brain	Plasma	Reversed-phase	Positive	6.951	314.232	[M+H]+	C17H31NO4	AC 10:1 (Decenoylcarnitine)	85.029 (100), 314.233 (43)	2
Gut2Brain	Plasma	Reversed-phase	Positive	6.205	312.217	[M+H]+	C17H29NO4	AC 10:2 (Decadienoylcarnitine)	85.029 (100), 312.218 (50)	2
Gut2Brain	Plasma	Reversed-phase	Positive	5.948	310.201	[M+H]+	C17H27NO4	AC 10:3 (Decatrienoylcarnitine)	85.029 (100), 310.203 (34)	2
Gut2Brain	Plasma	HILIC	Positive	0.817	328.249	[M+H]+	C18H33NO4	AC 11:1 (Undecenoylcarnitine)	328.249 (100), 85.028 (20), 269.177 (13), 133.081 (4)	2
Gut2Brain	Plasma	Reversed-phase	Positive	8.152	344.279	[M+H]+	C19H37NO4	AC 12:0 (Dodecanoylcarnitine)	85.029 (100), 344.281 (49)	1
Gut2Brain	Plasma	Reversed-phase	Positive	7.741	342.264	[M+H]+	C19H35NO4	AC 12:1 (Dodecenoylcarnitine)	85.029 (100), 342.266 (46)	1
Gut2Brain	Plasma	Reversed-phase	Positive	8.401	358.295	[M+H]+	C20H40NO4	AC 13:0	85.029 (100), 358.293 (61)	2
Gut2Brain	Plasma	Reversed-phase	Positive	8.122	356.279	[M+H]+	C20H38NO4	AC 13:1 (Tridecenoylcarnitine)	85.029 (100), 356.281 (61)	2
Gut2Brain	Plasma	Reversed-phase	Positive	8.809	372.311	[M+H]+	C21H41NO4	AC 14:0 (Tetradecanoyl-L-carnitine)	85.029 (100), 372.31 (45)	1
Gut2Brain	Plasma	Reversed-phase	Positive	8.489	370.295	[M+H]+	C21H39NO4	AC 14:1 (Tetradecenoylcarnitine)	85.029 (100), 370.293 (51)	1
Gut2Brain	Plasma	Reversed-phase	Positive	8.114	368.279	[M+H]+	C21H37NO4	AC 14:2 (Tetradecadienoylcarnitine)	85.029 (100), 368.282 (55)	2
Gut2Brain	Plasma	Reversed-phase	Positive	4.853	304.212	[M+H]+	C15H26NO5	AC 15:OH (Hydroxyoctanoylcarnitine)	85.029 (100), 304.208 (66)	2
Gut2Brain	Plasma	Reversed-phase	Positive	9.321	400.342	[M+H]+	C23H45NO4	AC 16:0 (Palmitoylcarnitine)	85.029 (100), 400.343 (53), 400.358 (26)	1
Gut2Brain	Plasma	Reversed-phase	Positive	8.99	398.326	[M+H]+	C23H43NO4	AC 16:1 (O-Palmitoleoylcarnitine)	85.029 (100), 398.329 (61), 398.314 (35)	2
Gut2Brain	Plasma	Reversed-phase	Positive	6.307	332.243	[M+H]+	C19H37NO5	AC 17:OH (Hydroxydecanoylcarnitine)	85.029 (100), 332.245 (67), 288.036 (27)	2
Gut2Brain	Plasma	Reversed-phase	Positive	9.44	426.357	[M+H]+	C25H47NO4	AC 18:1 (Oleylcarnitine)	85.029 (100), 426.361 (52)	1
Gut2Brain	Plasma	Reversed-phase	Positive	9.168	424.342	[M+H]+	C25H45NO4	AC 18:2 (Linoleylcarnitine)	85.029 (100), 424.34 (58)	1
Gut2Brain	Plasma	HILIC	Positive	3.203	204.124	[M+H]+	C9H17NO4	Acetylcarnitine	85.028 (100), 43.018 (37), 57.033 (28), 58.064 (18), 60.08 (16), 84.08 (11), 41.038 (5), 45.057 (4)	1
Gut2Brain	Plasma	Reversed-phase	Negative	7.158	369.174	[M-H]-	C19H30O5S	Androsterone sulfate isomer 1	369.171 (100)	2
Gut2Brain	Plasma	Reversed-phase	Negative	7.849	369.174	[M-H]-	C19H30O5S	Androsterone sulfate isomer 2	369.173 (100), 96.96 (30)	2
Gut2Brain	Plasma	Reversed-phase	Negative	8.993	369.175	[M-H]-	C19H30O5S	Androsterone sulfate isomer 3	369.173 (100), 96.96 (34)	2
Gut2Brain	Plasma	HILIC	Positive	7.098	175.119	[M+H]+	C6H14N4O2	Arginine	175.119 (100), 70.065 (57), 60.056 (46), 116.07 (43), 158.092 (17), 130.099 (10), 114.103 (6), 112.087 (4), 72.08 (4), 43.029 (4)	1
Gut2Brain	Plasma	Reversed-phase	Negative	5.97	187.098	[M-H]-	C9H16O4	Azelaic acid	125.097 (100), 187.099 (50)	2
Gut2Brain	Plasma	Reversed-phase	Negative	9.466	512.269	[M-H]-	C26H42ClN3O3S	Bile acid_C26H43NO7S	432.316 (100), 512.272 (70), 74.024 (62)	3
Gut2Brain	Plasma	Reversed-phase	Negative	8.935	528.265	[M-H]-	C29H39NO8	Bile acid_C26H43NO8S isomer 1	448.304 (100), 528.263 (57), 74.024 (43)	3
Gut2Brain	Plasma	Reversed-phase	Negative	7.562	528.264	[M-H]-	C29H39NO8	Bile acid_C26H43NO8S isomer 2	448.305 (100), 74.024 (77), 528.264 (76)	3
Gut2Brain	Plasma	Reversed-phase	Negative	8.759	528.265	[M-H]-	C29H39NO8	Bile acid_C26H43NO8S isomer 3	448.304 (100), 74.024 (65), 528.261 (61)	3
Gut2Brain	Plasma	Reversed-phase	Positive	7.161	585.271	[M+H]+	C33H36N4O6	Bilirubin isomer 1	Pos: 299.138 (100), 285.123 (72), 585.276 (62), 568.237 (50) Neg: 227.12 (100), 299.142 (69), 253.135 (61), 239.119 (57)	2
Gut2Brain	Plasma	Reversed-phase	Positive	5.908	585.271	[M+H]+	C33H36N4O6	Bilirubin isomer 2	Pos: 299.138 (100), 285.123 (48), 568.25 (41) Neg: 227.12 (100), 299.143 (83), 285.125 (75), 239.12 (70)	2
Gut2Brain	Plasma	Reversed-phase	Positive	8.241	583.255	[M+H]+	C33H34N4O6	Biliverdin isomer 1	297.121 (100), 583.253 (76)	2
Gut2Brain	Plasma	Reversed-phase	Positive	11.825	583.255	[M+H]+	C33H34N4O6	Biliverdin isomer 2	297.121 (100), 583.267 (56)	2
Gut2Brain	Plasma	Reversed-phase	Positive	6.118	163.075	[M+H]+	C10H10O2	C10H10O2	145.065 (100), 117.07 (51), 163.075 (21)	3
Gut2Brain	Plasma	Reversed-phase	Negative	5.547	255.088	[M-H]-	C12H16O6	C12H16O6	Neg: 211.097 (100), 255.088 (18), 167.107 (17) Pos: 193.087 (100), 179.069 (86), 239.092 (31)	3
Gut2Brain	Plasma	Reversed-phase	Positive	9.659	239.164	[M+H]+	C14H22O3	C14H22O3	179.142 (100), 239.162 (35)	3
Gut2Brain	Plasma	Reversed-phase	Positive	8.406	225.091	[M+H]+	C15H12O2	C15H12O2	197.096 (100), 105.034 (39), 225.091 (34)	3
Gut2Brain	Plasma	Reversed-phase	Positive	5.86	301.118	[M+H-H2O]+	C16H18N2O5	C16H18N2O5	Pos: 255.113 (100), 241.096 (59), 283.106 (46)	3
Gut2Brain	Plasma	Reversed-phase	Positive	9.266	278.248	[M+H-H2O]+	C18H33NO2	C18H33NO2	81.071 (100), 95.086 (85), 261.219 (59), 109.102 (47)	3
Gut2Brain	Plasma	Reversed-phase	Positive	9.445	280.263	[M+H-H2O]+	C18H35NO2	C18H35NO2	81.071 (100), 95.086 (92), 109.102 (73), 280.263 (67)	3
Gut2Brain	Plasma	Reversed-phase	Positive	11.954	445.368	[M+H]+	C29H48O3	C29H48O3	139.075 (100), 445.292 (57), 69.071 (51), 81.071 (43)	3
Gut2Brain	Plasma	Reversed-phase	Positive	12.433	445.367	[M+H-H2O]+	C29H50O4	C29H50O4	139.075 (100), 69.071 (76), 445.288 (63),83.086 (49	3
Gut2Brain	Plasma	Reversed-phase	Positive	11.429	568.427	[M+H]+	C38H36N3O	C38H36N3O	119.086 (100), 145.102 (84), 133.102 (69), 159.117 (58)	3
Gut2Brain	Plasma	Reversed-phase	Negative	3.64	129.056	[M-H]-	C6H10O3	C6H10O3	129.055 (100), 113.926 (10)	3
Gut2Brain	Plasma	Reversed-phase	Positive	3.338	158.118	[M+H]+	C8H15NO2	C8H15NO2	141.001 (100), 53.04 (76), 95.05 (63), 105.045 (56)	3
Gut2Brain	Plasma	Reversed-phase	Positive	0.595	176.128	[M+H]+	C8H17NO3	C8H17NO3	176.128 (100), 102.056 (54)	3
Gut2Brain	Plasma	Reversed-phase	Positive	2.514	152.071	[M+H]+	C8H9NO2	C8H9NO2	152.071 (100), 110.061 (73), 106.964 (35)	3
Gut2Brain	Plasma	Reversed-phase	Negative	2.024	230.013	[M-H]-	C8H9NO5S	C8H9NO5S	150.055 (100), 230.013 (40)	3
Gut2Brain	Plasma	Reversed-phase	Positive	0.667	186.113	[M+H]+	C9H15NO3	C9H15NO3	186.112 (100), 168.103 (9), 126.092 (7)	3
Gut2Brain	Plasma	Reversed-phase	Positive	2.765	185.129	[M+H]+	C9H16N2O2	C9H16N2O2 isomer 1	126.092 (100), 185.129 (24), 126.088 (23)	3
Gut2Brain	Plasma	Reversed-phase	Positive	2.384	185.128	[M+H]+	C9H16N2O2	C9H16N2O2 isomer 2	126.092 (100), 185.129 (22), 125.108 (20)	3
Gut2Brain	Plasma	Reversed-phase	Positive	3.81	195.088	[M+H]+	C8H10N4O2	Caffeine	195.088 (100), 138.066 (30)	1
Gut2Brain	Plasma	Reversed-phase	Negative	9.823	437.291	[M-HCOO]-	C24H40O4	Chenodeoxycholic acid	Neg: 391.284 (100), 416.9821 (3), 254.9873 (2) Pos: 91.787 (100), 431.256 (96), 106.258 (72), 62.73 (70), 151.61 (69), 111.625 (68), 120.995 (68)	1
Gut2Brain	Plasma	Reversed-phase	Positive	9.29	373.274	[M+H-2H2O]+	C24H40O5	Cholic acid	355.262 (100), 373.273 (11), 213.164 (11), 245.152 (10)	1
Gut2Brain	Plasma	Reversed-phase	Positive	5.607	325.171	[M+H]+	C20H21FN2O	Citalopram/Escitalopram	325.173 (100), 109.045 (64), 262.103 (49)	2
Gut2Brain	Plasma	HILIC	Positive	6.507	176.103	[M+H]+	C6H13N3O3	Citrulline	159.076 (100), 113.071 (47), 70.065 (33), 115.086 (12), 116.071 (11), 176.105 (7), 114.056 (6), 133.094 (4)	1
Gut2Brain	Plasma	Reversed-phase	Negative	7.787	239.093	[M-H]-	C12H16O5	CMPF	Neg: 195.102 (100), 151.112 (51) Pos: 181.086 (100), 163.075 (20), 139.039 (15)	2
Gut2Brain	Plasma	Reversed-phase	Positive	6.989	363.216	[M+H]+	C21H30O5	Cortisol	Pos: 363.218 (100), 121.066 (70), 327.194 (33) Neg: 331.191 (100), 329.176 (30)	1
Gut2Brain	Plasma	Reversed-phase	Negative	6.736	405.192	[M-HCOO]-	C21H28O5	Cortisone	Neg: 329.177 (100), 254.986 (23), 301.179 (21) Pos: 361.199 (100), 163.112 (60)	1
Gut2Brain	Plasma	Reversed-phase	Positive	1.373	177.102	[M+H]+	C10H12N2O	Cotinine	177.101 (100), 80.05 (17), 102.055 (12)	2
Gut2Brain	Plasma	HILIC	Positive	1.354	114.066	[M+H]+	C4H7N3O	Creatinine	44.049 (100), 114.067 (84), 86.071 (11)	1
Gut2Brain	Plasma	HILIC	Positive	1.181	100.112	[M+H]+	C6H13N	Cyclohexylamine	55.054 (100), 83.085 (73), 100.111 (30)	2
Gut2Brain	Plasma	Reversed-phase	Negative	8.004	367.159	[M-H]-	C19H28O5S	Dehydro(epi)androsterone sulfate isomer 2	96.96 (100), 367.156 (94)	2
Gut2Brain	Plasma	Reversed-phase	Positive	7.588	271.206	[M+H-H2O]+	C19H28O2	Dehydroandrosterone	271.205 (100), 253.195 (87), 213.164 (54)	2
Gut2Brain	Plasma	Reversed-phase	Positive	9.904	410.326	[M+NH4]+	C24H40O4	Deoxycholic acid	Pos: 357.278 (100), 221.155 (9), 339.265 (9) Neg: 391.285 (100), 345.279 (5)	1
Gut2Brain	Plasma	Reversed-phase	Positive	7.983	285.079	[M+H]+	C16H13ClN2O	Diazepam	285.078 (100), 257.085 (9), 154.042 (7)	2
Gut2Brain	Plasma	HILIC	Positive	7.934	293.099	[M+H]+	C10H16N2O8	EDTA	132.066 (100), 160.061 (67), 114.055 (13), 86.06 (12), 88.039 (9), 74.06 (7), 60.044 (5), 102.055 (5)	2
Gut2Brain	Plasma	HILIC	Positive	0.59	114.092	[M+H]+	C6H11NO	Epsilon-caprolactam	44.013 (100), 114.091 (67), 69.07 (66), 41.038 (58), 55.054 (57), 43.054 (55), 79.054 (41), 55.018 (21), 96.082 (17), 97.065 (8)	2
Gut2Brain	Plasma	Reversed-phase	Negative	9.115	215.165	[M-H]-	C12H24O3	FA 12:0 (Hydroxydodecanoid acid)	59.013 (100), 115.921 (31), 215.167 (24)	2
Gut2Brain	Plasma	Reversed-phase	Negative	11.139	255.233	[M-H]-	C16H30O2	FA 16:0 (Palmitic acid)	255.235 (100)	2
Gut2Brain	Plasma	Reversed-phase	Negative	10.802	253.217	[M-H]-	C16H30O2	FA 16:1 (Palmitoleic acid)	253.216 (100)	2
Gut2Brain	Plasma	Reversed-phase	Negative	10.641	271.229	[M-H]-	C16H32O3	FA 16:1;O (Hydroxyhexadecenoic acid)	Neg: 271.23 (100), 270.98 (8) Pos: 69.071 (100), 57.071 (93), 83.086 (84), 219.211 (80), 97.102 (71)	2
Gut2Brain	Plasma	Reversed-phase	Negative	11.594	283.264	[M-H]-	C18H36O2	FA 18:0 (Stearic acid)	283.262 (100), 112.985 (5)	2
Gut2Brain	Plasma	Reversed-phase	Negative	10.925	299.26	[M-H]-	C18H36O3	FA 18:0;O (Hydroxyoctadecanoic acid)	59.013 (100), 299.261 (29)	2
Gut2Brain	Plasma	Reversed-phase	Negative	11.235	281.249	[M-H]-	C18H34O2	FA 18:1 (Octadecenoic acid)	Neg: 281.247 (100), 112.986 (5) Pos: 69.071 (100), 57.071 (98), 83.087 (87), 97.102 (78), 71.086 (74)	2
Gut2Brain	Plasma	Reversed-phase	Negative	10.125	313.239	[M-H]-	C18H34O4	FA 18:1;O2 (Octadecanedioic acid)	313.24 (100), 251.237 (85), 295.227 (51)	2
Gut2Brain	Plasma	Reversed-phase	Negative	10.956	279.233	[M-H]-	C18H32O2	FA 18:2 (Linoleic acid)	279.232 (100)	2
Gut2Brain	Plasma	Reversed-phase	Negative	10.707	277.217	[M-H]-	C18H30O3	FA 18:3 (Linolenic acid)	277.216 (100), 192.99 (11)	2
Gut2Brain	Plasma	Reversed-phase	Negative	11.111	305.249	[M-H]-	C20H32O2	FA 20:3 (Eicosatrienoic acid)	305.251 (100), 304.985 (6)	2
Gut2Brain	Plasma	Reversed-phase	Positive	10.921	305.247	[M+H-H2O]+	C20H34O3	FA 20:3;O	Pos: 305.246 (100), 121.101 (35), 95.086 (35), 81.071 (33) Neg: 303.233 (100), 59.013 (17), 259.245 (15)	2
Gut2Brain	Plasma	Reversed-phase	Negative	11.259	331.265	[M-H]-	C22H36O2	FA 22:4 (Docosatetraenoic acid)	Neg: 331.267 (100), 330.98 (16)	2
Gut2Brain	Plasma	Reversed-phase	Negative	11.03	329.249	[M-H]-	C22H34O2	FA 22:5 (Docosapentaenoic acid)	Neg: 329.25 (100), 285.258 (12), 242.985 (10) Pos: 331.264 (100), 81.071 (35), 121.101 (30), 95.086 (27), 133.102 (27)	2
Gut2Brain	Plasma	Reversed-phase	Negative	10.887	327.233	[M-H]-	C22H32O2	FA 22:6 (DHA)	Neg: 283.243 (100), 59.013 (83), 327.242 (64) Pos: 329.248 (100), 119.086 (22), 93.071 (22)	1
Gut2Brain	Plasma	Reversed-phase	Positive	13.142	429.371	[M+Na]+	C29H50O2	Fatty_acid_C27H50O2	165.091 (100), 429.376 (39)	3
Gut2Brain	Plasma	Reversed-phase	Positive	5.674	415.145	[M+H]+	C17H20F6N2O3	Flecainide	398.117 (100), 415.147 (78)	2
Gut2Brain	Plasma	HILIC	Positive	6.505	148.06	[M+H]+	C5H9NO4	Glutamic acid	84.043 (100), 42.409 (3), 71.661 (2)	1
Gut2Brain	Plasma	HILIC	Positive	6.273	147.077	[M+H]+	C5H10N2O3	Glutamine	130.05 (100), 84.044 (93), 101.071 (15), 147.076 (10), 41.038 (4)	1
Gut2Brain	Plasma	Reversed-phase	Positive	12.968	764.558	[M+H]+	C44H78NO7P	Glycerophospholipid_C44H78NO7P	184.073 (100), 623.505 (35)	3
Gut2Brain	Plasma	Reversed-phase	Positive	12.92	832.524	[M+K]+	C45H80NO8P	Glycerophospholipid_C45H80NO8P	184.073 (100),86.097 (32), 773.44 (19)	3
Gut2Brain	Plasma	Reversed-phase	Positive	13.608	856.561	[M+K]+	C48H84NO7P	Glycerophospholipid_C48H84NO7P	797.498 (100), 86.097 (95), 162.956 (78)	3
Gut2Brain	Plasma	HILIC	Positive	4.022	118.087	[M+H]+	C5H11NO2	Glycine Betaine	58.065 (100), 59.073 (97), 118.087 (33)	1
Gut2Brain	Plasma	Reversed-phase	Positive	9.235	432.311	[M+H-H2O]+	C26H43NO5	Glycochenodeoxycholic acid isomer 1	Pos: 414.298 (100), 339.271 (38), 76.04 (34), 321.26 (27) Neg: 74.024 (100), 448.307 (64)	1
Gut2Brain	Plasma	Reversed-phase	Negative	9.383	448.307	[M-H]-	C26H43NO5	Glycochenodeoxycholic acid isomer 2	74.024 (100), 448.307 (82), 242.989 (65), 192.99 (54)	2
Gut2Brain	Plasma	Reversed-phase	Negative	8.746	464.302	[M-H]-	C26H43NO6	Glycocholic acid	Neg: 464.306 (100), 74.024 (67) Pos: 412.281 (100), 337.252 (60), 319.242 (33)	1
Gut2Brain	Plasma	Reversed-phase	Negative	8.255	448.308	[M-H]-	C26H43NO5	Glycohyodeoxycholic acid	Neg: 448.306 (100), 74.024 (68) Pos: 414.298 (100), 76.04 (52), 269.451 (37), 201.163 (36), 237.234 (34)	1
Gut2Brain	Plasma	Reversed-phase	Positive	9.433	416.316	[M+H-H2O]+	C26H43NO4	Glycolithocholic acid	76.04 (100), 323.274 (69), 416.313 (67), 341.283 (48)	1
Gut2Brain	Plasma	Reversed-phase	Positive	3.547	180.066	[M+H]+	C9H9NO3	Hippuric acid	105.034 (100)	1
Gut2Brain	Plasma	Reversed-phase	Negative	7.015	159.103	[M-H]-	C8H16O3	Hydroxyoctanoic acid	113.097 (100), 159.103 (62)	2
Gut2Brain	Plasma	Reversed-phase	Negative	3.029	181.051	[M-H]-	C9H10O4	Hydroxyphenyllactic acid	163.04 (100), 135.045 (71), 181.05 (68), 136.984 (52)	2
Gut2Brain	Plasma	HILIC	Positive	1.531	137.046	[M+H]+	C5H4N4O	Hypoxanthine	137.047 (100), 94.04 (42), 119.035 (28), 82.04 (8), 120.016 (7), 110.033 (4)	1
Gut2Brain	Plasma	Reversed-phase	Positive	4.822	206.081	[M+H]+	C11H11NO3	Indolelactic acid	Pos: 160.076 (100), 188.071 (99), 118.066 (86), 206.082 (76) Neg: 204.066 (100), 158.061 (86)	1
Gut2Brain	Plasma	Reversed-phase	Negative	2.727	212.003	[M-H]-	C8H7NO4S	Indoxyl sulfate	212.002 (100), 79.957 (91), 80.964 (72), 212.078 (62)	1
Gut2Brain	Plasma	HILIC	Positive	4.508	132.102	[M+H]+	C6H13NO2	Isoleucine	86.096 (100), 69.07 (17), 41.038 (9), 132.101 (6), 30.033 (5)	1
Gut2Brain	Plasma	Reversed-phase	Positive	1.906	209.092	[M+H]+	C10H12N2O3	Kynurenine	94.066 (100), 192.065 (73), 146.059 (64), 136.075 (52)	1
Gut2Brain	Plasma	Reversed-phase	Positive	4.637	211.145	[M+H]+	C11H18N2O2	L,L-Cyclo(leucylprolyl) isomer 1	211.144 (100), 70.066 (30), 183.15 (21), 141.001 (21)	2
Gut2Brain	Plasma	Reversed-phase	Positive	4.789	211.145	[M+H]+	C11H18N2O2	L,L-Cyclo(leucylprolyl) isomer 2	211.144 (100), 70.066 (41), 141.001 (25)	2
Gut2Brain	Plasma	Reversed-phase	Positive	9.322	288.254	[M+H]+	C16H33NO3	Lauryl diethanolamide	106.086 (100), 88.077 (59), 227.2 (31)	2
Gut2Brain	Plasma	HILIC	Positive	5.098	162.113	[M+H]+	C7H15NO3	L-Carnitine	60.081 (100), 103.039 (89), 85.028 (68), 43.017 (67), 102.091 (47), 162.112 (45), 57.033 (23), 59.073 (9), 41.038 (4)	1
Gut2Brain	Plasma	HILIC	Positive	4.279	132.102	[M+H]+	C6H13NO2	Leucine	44.049 (100), 86.096 (42), 43.054 (32), 30.033 (20), 41.037 (12), 55.054 (11), 55.017 (8), 73.065 (5)	2
Gut2Brain	Plasma	Reversed-phase	Positive	0.674	229.155	[M+H]+	C11H20N2O3	Leucine-Proline	229.155 (100), 142.085 (11)	2
Gut2Brain	Plasma	Reversed-phase	Positive	10.568	280.264	[M+H]+	C18H33NO	Linoleamide	263.237 (100), 280.263 (96), 95.086 (94), 81.071 (88)	2
Gut2Brain	Plasma	Reversed-phase	Negative	9.756	512.299	[M+HCOO]-	C22H46NO7P	LysoPC 0:0/14:0	227.201 (100), 192.989 (16)	2
Gut2Brain	Plasma	Reversed-phase	Positive	10.339	496.34	[M+H]+	C24H50NO7P	LysoPC 0:0/16:0	Pos: 184.075 (100), 86.097 (12) Neg: 255.234 (100), 480.309 (8)	2
Gut2Brain	Plasma	Reversed-phase	Positive	9.948	494.324	[M+H]+	C24H48NO7P	LysoPC 0:0/16:1	Pos: 184.072 (100), 86.097 (10) Neg: 253.219 (100), 478.299 (8)	2
Gut2Brain	Plasma	Reversed-phase	Positive	10.551	508.34	[M+H]+	C25H50NO7P	LysoPC 0:0/17:1	Pos: 184.075 (100), 104.108 (70), 508.336 (35) Neg: 267.233 (100), 224.0708 (10), 96.3146 (5)	2
Gut2Brain	Plasma	Reversed-phase	Positive	10.793	524.371	[M+H]+	C26H54NO7P	LysoPC 0:0/18:0	Pos: 184.072 (100), 86.097 (11) Neg: 283.262 (100), 508.337 (5)	2
Gut2Brain	Plasma	Reversed-phase	Positive	10.469	522.356	[M+H]+	C26H52NO7P	LysoPC 0:0/18:1	184.075 (100), 86.097 (13)	2
Gut2Brain	Plasma	Reversed-phase	Positive	10.164	520.34	[M+H]+	C26H50NO7P	LysoPC 0:0/18:2	Pos: 184.075 (100), 86.097 (13) Neg: 279.232 (100), 504.306 (7)	2
Gut2Brain	Plasma	Reversed-phase	Negative	10.365	590.347	[M+HCOO]-	C28H52NO7P	LysoPC 0:0/20:3	305.247 (100), 530.319 (7)	2
Gut2Brain	Plasma	Reversed-phase	Negative	10.166	588.332	[M+HCOO]-	C28H50NO7P	LysoPC 0:0/20:4	303.233 (100), 528.311 (11)	2
Gut2Brain	Plasma	Reversed-phase	Positive	9.877	542.324	[M+H]+	C28H48NO7P	LysoPC 0:0/20:5	Pos: 184.073 (100), 86.097 (15) Neg: 301.219 (100), 242.985 (14), 257.23 (14)	2
Gut2Brain	Plasma	Reversed-phase	Positive	10.16	568.34	[M+H]+	C30H50NO7P	LysoPC 0:0/22:6	Pos: 184.073 (100), 86.097 (12) Neg: 327.231 (100), 283.244 (46), 552.307 (21)	2
Gut2Brain	Plasma	Reversed-phase	Negative	9.914	512.3	[M+HCOO]-	C22H46NO7P	LysoPC 14:0/0:0	227.201 (100), 452.275 (18)	2
Gut2Brain	Plasma	Reversed-phase	Positive	10.211	482.324	[M+H]+	C23H48NO7P	LysoPC 15:0	Pos: 184.072 (100), 104.108 (80) Neg: 241.216 (100), 466.295 (22), 168.99 (13)	1
Gut2Brain	Plasma	Reversed-phase	Positive	10.468	496.34	[M+H]+	C24H50NO7P	LysoPC 16:0/0:0	Pos: 184.073 (100), 104.108 (70), 496.336 (28) Neg: 255.234 (100), 480.308 (17)	2
Gut2Brain	Plasma	Reversed-phase	Positive	10.089	494.324	[M+H]+	C24H48NO7P	LysoPC 16:1/0:0	Pos: 184.073 (100), 104.108 (75) Neg: 253.219 (100), 478.297 (17)	2
Gut2Brain	Plasma	Reversed-phase	Positive	10.7	510.356	[M+H]+	C25H52NO7P	LysoPC 17:0	Pos: 184.072 (100), 104.108 (74) Neg: 269.249 (100), 224.098 (15), 494.326 (10)	1
Gut2Brain	Plasma	Reversed-phase	Positive	10.355	508.34	[M+H]+	C25H50NO7P	LysoPC 17:1/0:0	Pos: 184.073 (100), 104.108 (71), 508.339 (31) Neg: 267.232 (100), 492.308 (13), 224.07 (11)	2
Gut2Brain	Plasma	Reversed-phase	Positive	11.138	524.371	[M+H]+	C26H54NO7P	LysoPC 18:0	184.072 (100), 104.108 (68)	2
Gut2Brain	Plasma	Reversed-phase	Positive	10.905	524.371	[M+H]+	C26H54NO7P	LysoPC 18:0/0:0	Pos: 184.072 (100), 104.108 (77), 524.374 (31) Neg: 283.266 (100), 508.345 (15), 224.07 (12)	2
Gut2Brain	Plasma	Reversed-phase	Positive	10.587	522.356	[M+H]+	C26H52NO7P	LysoPC 18:1/0:0	Pos: 184.073 (100), 104.108 (72), 522.353 (28) Neg: 281.25 (100), 224.069 (10), 506.328 (10)	2
Gut2Brain	Plasma	Reversed-phase	Negative	10.29	564.331	[M+HCOO]-	C26H50NO7P	LysoPC 18:2/0:0	Neg: 279.236 (100), 224.07 (13), 504.306 (13) Pos: 520.342 (100), 184.074 (90), 104.108 (56), 502.33 (16)	2
Gut2Brain	Plasma	Reversed-phase	Positive	10.004	518.325	[M+H]+	C26H48NO7P	LysoPC 18:3	184.073 (100), 104.108 (68)	2
Gut2Brain	Plasma	Reversed-phase	Positive	10.984	550.387	[M+H]+	C28H56NO7P	LysoPC 20:1	Pos: 184.073 (100), 104.108 (70), 550.63 (59) Neg: 309.281 (100), 534.362 (12), 224.07 (11)	2
Gut2Brain	Plasma	Reversed-phase	Negative	10.728	592.363	[M+HCOO]-	C28H54NO7P	LysoPC 20:2	307.264 (100), 532.34 (16), 224.069 (11)	2
Gut2Brain	Plasma	Reversed-phase	Positive	10.479	546.356	[M+H]+	C28H52NO7P	LysoPC 20:3/0:0	184.072 (100), 104.108 (78)	2
Gut2Brain	Plasma	Reversed-phase	Negative	10.276	588.332	[M+HCOO]-	C28H50NO7P	LysoPC 20:4/0:0	Neg: 303.233 (100), 528.312 (25), 224.07 (23) Pos: 290.627 (100), 86.097 (62), 184.072 (52), 104.108 (41)	2
Gut2Brain	Plasma	Reversed-phase	Positive	10	564.306	[M+Na]+	C28H48NO7P	LysoPC 20:5/0:0	104.108 (100), 505.232 (94)	2
Gut2Brain	Plasma	Reversed-phase	Negative	10.653	616.363	[M+HCOO]-	C30H54NO7P	LysoPC 22:4	331.265 (100), 112.986 (40), 556.341 (22)	2
Gut2Brain	Plasma	Reversed-phase	Negative	10.417	614.347	[M+HCOO]-	C30H52NO7P	LysoPC 22:5	329.251 (100), 554.329 (27), 224.07 (27)	2
Gut2Brain	Plasma	Reversed-phase	Positive	10.75	482.361	[M+H]+	C24H52NO6P	LysoPC O-16:0	Pos: 104.108 (100), 482.361 (27), 184.072 (19) Neg: 466.334 (100), 78.958 (60), 168.043 (29)	2
Gut2Brain	Plasma	Reversed-phase	Positive	11.155	510.392	[M+H]+	C26H56NO6P	LysoPC O-18:0	104.108 (100), 510.388 (34)	2
Gut2Brain	Plasma	Reversed-phase	Positive	10.844	508.376	[M+H]+	C26H54NO6P	LysoPC O-18:1 isomer 1	Pos: 104.108 (100), 508.371 (29), 184.073 (21) Neg: 78.958 (100), 168.043 (62), 492.342 (48)	2
Gut2Brain	Plasma	Reversed-phase	Positive	11.073	508.376	[M+H]+	C26H54NO6P	LysoPC O-18:1 isomer 2	104.108 (100), 508.381 (93), 184.072 (44), 86.097 (43)	2
Gut2Brain	Plasma	Reversed-phase	Positive	11.299	552.402	[M+H]+	C28H58NO7P	LysoPC 20:0	184.072 (100), 104.108 (79), 552.4 (28)	2
Gut2Brain	Plasma	Reversed-phase	Negative	10.175	476.278	[M-H]-	C23H44NO7P	LysoPE 0:0/18:2	Neg: 279.235 (100) Pos: 337.275 (100), 60.082 (18), 81.071 (15)	2
Gut2Brain	Plasma	Reversed-phase	Negative	10.473	452.279	[M-H]-	C21H44NO7P	LysoPE 16:0	255.235 (100), 196.039 (12)	2
Gut2Brain	Plasma	Reversed-phase	Positive	10.59	480.309	[M+H]+	C23H46NO7P	LysoPE 18:1	339.289 (100), 62.061 (13), 308.296 (10)	2
Gut2Brain	Plasma	Reversed-phase	Negative	10.298	476.278	[M-H]-	C23H43NO7P	LysoPE 18:2/0:0	279.231 (100), 192.99 (16), 392.978 (15)	2
Gut2Brain	Plasma	Reversed-phase	Negative	10.01	474.263	[M-H]-	C23H42NO7P	LysoPE 18:3	Neg: 277.219 (100), 454.978 (23) Pos: 335.258 (100), 95.086 (19), 81.071 (19), 62.061 (19)	2
Gut2Brain	Plasma	Reversed-phase	Negative	10.483	502.294	[M-H]-	C25H46NO7P	LysoPE 20:3	305.251 (100), 196.038 (13), 502.293 (12)	2
Gut2Brain	Plasma	Reversed-phase	Negative	10.178	500.279	[M-H]-	C25H44NO7P	LysoPE 20:4	Neg: 303.232 (100), 259.244 (11) Pos: 361.277 (100), 91.055 (26), 81.071 (25), 95.086 (25), 67.055 (25)	2
Gut2Brain	Plasma	Reversed-phase	Negative	10.012	498.263	[M-H]-	C25H42NO7P	LysoPE 20:5	301.219 (100), 196.038 (47), 257.229 (25)	2
Gut2Brain	Plasma	Reversed-phase	Negative	10.421	526.294	[M-H]-	C27H46NO7P	LysoPE 22:5	329.25 (100), 196.038 (35)	2
Gut2Brain	Plasma	Reversed-phase	Positive	10.175	526.293	[M+H]+	C27H44NO7P	LysoPE 22:6	385.273 (100), 67.055 (21), 79.055 (19), 93.07 (18)	2
Gut2Brain	Plasma	Reversed-phase	Negative	10.671	436.282	[M-H]-	C21H44NO6P	LysoPE P-16:0	196.039 (100), 78.958 (100), 140.012 (88), 436.281 (79), 239.238 (70)	2
Gut2Brain	Plasma	Reversed-phase	Negative	11.061	464.315	[M-H]-	C23H48NO6P	LysoPE P-18:0	78.958 (100), 196.038 (94), 464.316 (80), 140.012 (60)	2
Gut2Brain	Plasma	Reversed-phase	Negative	8.866	556.326	[M+HCOO]-	C29H51NO8S	Lysophosphatidylcholine_C24H50NO8P	Neg: 271.228 (100), 224.07 (10) Pos: 184.073 (100), 104.108 (71), 512.326 (32)	3
Gut2Brain	Plasma	Reversed-phase	Positive	10.047	512.335	[M+H]+	C23H48NO7P	Lysophosphocholine_512.3348@10.05	Pos: 104.108 (100), 184.073 (88), 512.33 (41) Neg: 271.229 (100), 225.223 (22), 224.07 (13)	3
Gut2Brain	Plasma	Reversed-phase	Positive	0.673	150.059	[M+H]+	C5H11NO2S	Methionine	104.053 (100), 56.05 (63), 133.032 (57)	2
Gut2Brain	Plasma	Reversed-phase	Negative	0.528	179.057	[M-H]-	C6H12O6	Monosaccharide	59.013 (100), 71.013 (64), 143.866 (59), 89.024 (40)	3
Gut2Brain	Plasma	Reversed-phase	Positive	10.162	228.232	[M+H]+	C14H29NO	Myristamide	228.234 (100),88.077 (9)	2
Gut2Brain	Plasma	Reversed-phase	Positive	5.344	264.196	[M+H]+	C16H25NO2	N-Desmethylvenlafaxine	215.143 (100), 121.066 (93), 246.186 (88), 147.08 (68)	2
Gut2Brain	Plasma	HILIC	Positive	4.175	130.087	[M+H]+	C6H11NO2	N-methyl-proline	84.081 (100), 130.088 (76), 57.07 (21), 130.159 (11)	2
Gut2Brain	Plasma	Reversed-phase	Positive	7.675	271.063	[M+H]+	C15H10O5	Nordiazepam	271.065 (100), 140.026 (6), 243.068 (5)	2
Gut2Brain	Plasma	Reversed-phase	Negative	10.264	612.332	[M+HCOO]-	C33H51NO6S	LysoPC 22:6/0:0	327.233 (100), 230.987 (43), 292.984 (32), 283.244 (30), 218.286 (30), 168.990 (27), 211.257 (27), 193.350 (25), 115.921 (25)	2
Gut2Brain	Plasma	Reversed-phase	Positive	11.147	284.295	[M+H]+	C18H37NO	Octadecanamide	284.294 (100), 88.077 (9)	2
Gut2Brain	Plasma	Reversed-phase	Positive	10.826	282.279	[M+H]+	C18H35NO	Oleamide	282.281 (100), 69.071 (75), 83.086 (72), 97.102 (62)	2
Gut2Brain	Plasma	HILIC	Positive	7.302	133.098	[M+H]+	C5H12N2O2	Ornithine	70.065 (100), 116.071 (45), 115.086 (6), 133.096 (4)	1
Gut2Brain	Plasma	Reversed-phase	Negative	0.702	326.088	[M-H]-	C14H17NO8	p-Acetamidophenyl glucuronide	150.055 (100), 113.025 (63), 85.029 (41)	2
Gut2Brain	Plasma	Reversed-phase	Positive	10.707	256.263	[M+H]+	C16H33NO	Palmitamide	256.265 (100), 88.077 (9)	2
Gut2Brain	Plasma	Reversed-phase	Positive	10.338	254.247	[M+H]+	C16H31NO	Palmitoleamide	254.246 (100), 83.087 (80), 69.071 (58), 97.102 (57)	2
Gut2Brain	Plasma	Reversed-phase	Positive	6.118	384.082	[M+H]+	C16H15F2N3O4S	Pantoprazole	Pos: 138.055 (100), 200.036 (71), 153.077 (24) Neg: 229.997 (100), 209.991 (5)	2
Gut2Brain	Plasma	Reversed-phase	Positive	2.613	181.072	[M+H]+	C7H8N4O2	Paraxanthine	181.072 (100), 124.051 (11), 105.935 (10)	1
Gut2Brain	Plasma	Reversed-phase	Positive	12.87	706.538	[M+H]+	C38H76NO8P	PC 14:0_16:0	Pos: 184.072 (100), 86.097 (11) Neg: 227.203 (100), 255.233 (82)	2
Gut2Brain	Plasma	Reversed-phase	Positive	13.621	734.569	[M+H]+	C40H80NO8P	PC 16:0/16:0	Pos: 184.073 (100), 86.097 (10) Neg: 255.233 (100), 718.547 (4)	2
Gut2Brain	Plasma	Reversed-phase	Positive	13.755	760.585	[M+H]+	C42H82NO8P	PC 16:0_18:1	Pos: 184.072 (100), 86.097 (11) Neg: 281.248 (100), 255.234 (36)	2
Gut2Brain	Plasma	Reversed-phase	Positive	13.183	758.572	[M+H]+	C42H80NO8P	PC 16:0_18:2	Pos: 184.072 (100), 86.097 (10) Neg: 279.232 (100), 255.235 (42)	2
Gut2Brain	Plasma	Reversed-phase	Positive	12.791	756.554	[M+H]+	C42H78NO8P	PC 16:0_18:3	Pos: 184.073 (100), 86.097 (13) Neg: 277.22 (100), 255.234 (54)	2
Gut2Brain	Plasma	Reversed-phase	Positive	13.436	784.585	[M+H]+	C44H79O8P	PC 16:0_20:3	Pos: 184.073 (100), 86.097 (12) Neg: 305.251 (100), 255.234 (57)	2
Gut2Brain	Plasma	Reversed-phase	Positive	13.091	782.569	[M+H]+	C44H80NO8P	PC 16:0_20:4	Pos: 184.072 (100), 86.097 (13) Neg: 303.232 (100), 255.234 (78)	2
Gut2Brain	Plasma	Reversed-phase	Positive	12.982	806.569	[M+H]+	C46H80NO8P	PC 16:0_22:6	Pos: 184.072 (100), 86.097 Neg: 255.234 (100), 327.232 (64), 283.243 (29)	2
Gut2Brain	Plasma	Reversed-phase	Positive	12.559	730.538	[M+H]+	C40H76NO8P	PC 16:1_16:1 and 18:2_14:0	Pos: 184.072 (100), 86.097 (12) Neg: 253.219 (100), 279.236 (5)	2
Gut2Brain	Plasma	Reversed-phase	Positive	12.68	756.554	[M+H]+	C42H78NO8P	PC 16:1_18:2	Pos: 184.073 (100), 86.097 (11) Neg: 279.231 (100), 253.219 (45)	2
Gut2Brain	Plasma	Reversed-phase	Positive	14.841	788.616	[M+H]+	C44H86NO8P	PC 18:0_18:1	Pos: 184.073 (100), 86.097 (12) Neg: 281.247 (100), 283.266 (37)	2
Gut2Brain	Plasma	Reversed-phase	Negative	14.407	856.609	[M+HCOO]-	C46H86NO8P	PC 18:0_20:3	305.25 (100), 283.265 (51)	2
Gut2Brain	Plasma	Reversed-phase	Positive	13.912	810.601	[M+H]+	C46H84NO8P	PC 18:0_20:4	Pos: 184.073 (100), 86.097 (12) Neg: 303.232 (100), 283.266 (62)	2
Gut2Brain	Plasma	Reversed-phase	Positive	13.749	834.6	[M+H]+	C48H84NO8P	PC 18:0_22:6	Pos: 184.072 (100), 86.097 (14) Neg: 283.268, (100), 327.234 (70), 118.931 (14), 281.2495 (12), 168.0438 (12), 818.571 (10), 224.07 (9)	2
Gut2Brain	Plasma	Reversed-phase	Positive	12.994	732.554	[M+H]+	C40H78NO8P	PC 18:1_14:0 and 16:0_16:1	Pos: 184.075 (100), 86.097 (12) Neg: 253.219 (100), 255.234 (46), 281.247 (40)	2
Gut2Brain	Plasma	Reversed-phase	Positive	13.584	810.6	[M+H]+	C46H84NO8P	PC 18:1_20:3	Pos: 184.072 (100), 86.097 (17) Neg: 305.25 (100), 281.25 (47)	2
Gut2Brain	Plasma	Reversed-phase	Positive	13.102	832.584	[M+H]+	C48H82NO8P	PC 18:1_22:6	Pos: 184.073 (100), 86.097 (14) Neg: 281.251 (100), 327.231 (50)	2
Gut2Brain	Plasma	Reversed-phase	Positive	12.847	782.57	[M+H]+	C44H80NO8P	PC 18:2/18:2	Pos: 184.072 (100), 86.097 (11) Neg: 279.232 (100), 277.216 (14), 281.248 (11)	2
Gut2Brain	Plasma	Reversed-phase	Negative	12.866	788.546	[M+HCOO]-	C41H78NO8P	PC 18:2_15:0	Neg: 279.231 (100), 241.216 (40) Pos: 184.073 (100), 86.097 (13)	2
Gut2Brain	Plasma	Reversed-phase	Negative	12.778	850.562	[M+HCOO]-	C46H80NO8P	PC 18:2_20:4	279.231 (100), 303.232 (46)	2
Gut2Brain	Plasma	Reversed-phase	Positive	12.485	754.538	[M+H]+	C42H76NO8P	PC 20:4_14:0	Pos: 184.073 (100), 86.097 (12) Neg: 303.233 (100), 227.201 (86)	2
Gut2Brain	Plasma	Reversed-phase	Positive	12.714	780.554	[M+H]+	C44H78NO8P	PC 20:5_16:0	Pos: 184.072 (100), 86.097 (13) Neg: 301.218 (100), 255.233 (99)	2
Gut2Brain	Plasma	Reversed-phase	Positive	12.404	704.522	[M+H]+	C38H74NO8P	PC 30:1	184.073 (100), 86.097 (9)	3
Gut2Brain	Plasma	Reversed-phase	Positive	14.327	760.586	[M+H]+	C42H82NO8P	PC 34:1	184.072 (100), 86.097 (11)	3
Gut2Brain	Plasma	Reversed-phase	Positive	14.326	758.57	[M+H]+	C42H80NO8P	PC 34:2	184.075 (100), 86.097 (10)	3
Gut2Brain	Plasma	Reversed-phase	Positive	13.453	772.585	[M+H]+	C43H82NO8P	PC 35:2 isomer 1	184.073 (100), 86.097 (11)	3
Gut2Brain	Plasma	Reversed-phase	Positive	13.6	772.584	[M+H]+	C43H82NO8P	PC 35:2 isomer 2	184.073 (100), 86.097 (17)	3
Gut2Brain	Plasma	Reversed-phase	Positive	12.771	768.553	[M+H]+	C43H78NO8P	PC 35:4	184.073 (100), 86.097 (15)	3
Gut2Brain	Plasma	Reversed-phase	Positive	13.472	796.583	[M+H]+	C45H82NO8P	PC 37:4	184.073 (100), 86.097 (37), 162.956 (37), 737.453 (37)	3
Gut2Brain	Plasma	Reversed-phase	Positive	14.348	812.616	[M+H]+	C46H86NO8P	PC 38:3	184.073 (100), 86.097 (11)	3
Gut2Brain	Plasma	Reversed-phase	Positive	13.713	810.6	[M+H]+	C46H84NO8P	PC 38:4	184.073 (100), 86.097 (13)	3
Gut2Brain	Plasma	Reversed-phase	Negative	13.236	852.578	[M+HCOO]-	C46H82NO8P	PC 38:5 isomer 1	303.232 (100), 329.251 (78), 255.234 (67), 281.247 (65)	3
Gut2Brain	Plasma	Reversed-phase	Negative	13.419	852.578	[M+HCOO]-	C46H82NO8P	PC 38:5 isomer 2	301.219 (100), 283.266 (87), 255.234 (53), 329.251 (46)	3
Gut2Brain	Plasma	Reversed-phase	Positive	14.07	836.616	[M+H]+	C48H86NO8P	PC 40:5	184.073 (100), 86.097 (14)	3
Gut2Brain	Plasma	Reversed-phase	Positive	12.662	830.569	[M+H]+	C48H80NO8P	PC 40:8	184.073 (100), 86.097 (16)	3
Gut2Brain	Plasma	Reversed-phase	Positive	13.636	768.59	[M+H]+	C44H82NO7P	PC O-16:0_20:4	Pos: 184.073 (100), 86.097 (13) Neg: 303.232 (100), 259.241 (9)	2
Gut2Brain	Plasma	Reversed-phase	Positive	13.539	742.574	[M+H]+	C42H80NO7P	PC O-16:1_18:2	Pos: 184.073 (100), 86.097 (11) Neg: 279.231 (100), 112.986 (5)	2
Gut2Brain	Plasma	Reversed-phase	Positive	13.145	766.574	[M+H]+	C44H80NO7P	PC O-16:1_20:4	184.073 (100), 86.097 (12)	2
Gut2Brain	Plasma	Reversed-phase	Positive	13.754	794.605	[M+H]+	C46H84NO7P	PC O-18:1_20:4	Pos: 184.075 (100), 86.097 (13) Neg: 303.232 (100), 259.241 (11)	2
Gut2Brain	Plasma	Reversed-phase	Positive	13.406	766.574	[M+H]+	C44H80NO7P	PC O-36:5	184.075 (100), 86.097 (12)	3
Gut2Brain	Plasma	Reversed-phase	Positive	13.277	792.589	[M+H]+	C46H82NO7P	PC O-38:6	184.072 (100), 86.097 (13)	3
Gut2Brain	Plasma	Reversed-phase	Positive	13.272	790.574	[M+H]+	C46H80NO7P	PC O-38:7	184.073 (100), 86.097 (14)	3
Gut2Brain	Plasma	HILIC	Positive	0.668	818.607	[M+H]+	C48H84NO7P	PC O-40:7	818.609 (100), 184.073 (7)	3
Gut2Brain	Plasma	Reversed-phase	Negative	3.849	187.007	[M-H]-	C7H8O4S	p-Cresol sulfate	107.05 (100), 187.007 (85)	2
Gut2Brain	Plasma	Reversed-phase	Positive	13.058	740.522	[M+H]+	C41H74NO8P	PE 16:0_20:4	Pos: 599.501 (100), 313.274 (61), 184.073 (35) Neg: 303.233 (100), 255.234 (70)	2
Gut2Brain	Plasma	Reversed-phase	Positive	12.95	764.523	[M+H]+	C43H74NO8P	PE 16:0_22:6	184.073 (100), 623.505 (69)	2
Gut2Brain	Plasma	Reversed-phase	Positive	13.858	768.554	[M+H]+	C43H78NO8P	PE 18:0_20:4	Pos: 184.073 (100), 627.541 (49), 341.307 (32) Neg: 303.233 (100), 283.266 (74)	2
Gut2Brain	Plasma	Reversed-phase	Positive	13.378	724.527	[M+H]+	C41H74NO7P	PE P-16:0_20:4	Pos: 361.271 (100), 364.26 (47), 81.071 (32), 95.086 (30) Neg: 303.232 (100), 78.958 (9), 436.283 (8)	2
Gut2Brain	Plasma	HILIC	Positive	2.088	265.119	[M+H]+	C13H16N2O4	Phenylacetylglutamine	Pos: 130.05 (100), 91.055 (29), 129.064 (13), 265.116 (10), 136.075 (9), 84.043 (8), 147.078 (8), 83.059 (7), 247.109 (6) Neg: 145.062 (100), 127.052 (16)	2
Gut2Brain	Plasma	HILIC	Positive	4.203	166.087	[M+H]+	C9H11NO2	Phenylalanine	Pos: 77.038 (100), 103.053 (53), 91.054 (18), 79.053 (10), 51.021 (8), 102.044 (5), 120.08 (5), 47.012 (4) Neg: 147.045 (100), 164.072 (53), 103.92 (30), 72.009 (29)	1
Gut2Brain	Plasma	Reversed-phase	Negative	6.153	238.078	[M-H2O-H]2-	C21H34O8S2	Phenylsulfate_C21H34O8S2	96.96 (100), 238.078 (92)	3
Gut2Brain	Plasma	Reversed-phase	Positive	0.672	130.087	[M+H]+	C6H11NO2	Pipecolic acid	84.081 (100), 130.088 (76), 57.07 (21), 130.159 (11)	1
Gut2Brain	Plasma	Reversed-phase	Positive	8.391	286.144	[M+H]+	C17H19NO3	Piperine	201.055 (100), 286.144 (66)	2
Gut2Brain	Plasma	HILIC	Positive	5.11	116.071	[M+H]+	C5H9NO2	Proline	70.066 (100), 116.071 (24)	1
Gut2Brain	Plasma	HILIC	Positive	3.828	144.103	[M+H]+	C7H13NO2	Proline betaine	144.103 (100), 58.065 (52), 84.081 (37), 43.017 (15), 57.033 (11), 71.049 (10), 44.049 (10), 99.042 (8), 98.095 (8), 102.055 (6)	1
Gut2Brain	Plasma	HILIC	Positive	0.988	170.082	[M+H]+	C8H11NO3	Pyridoxine	152.071 (100), 170.081 (46), 134.061 (28)	2
Gut2Brain	Plasma	Reversed-phase	Negative	2.154	188.986	[M-H]-	C6H6O5S	Pyrocatechol sulfate	109.029 (100), 160.894 (53), 144.898 (51), 188.987 (45)	2
Gut2Brain	Plasma	Reversed-phase	Positive	10.833	269.226	[M+H-H2O]+	C20H30O	Retinol	269.225 (100), 93.07 (94), 81.071 (62), 95.086 (62)	2
Gut2Brain	Plasma	Reversed-phase	Negative	6.754	201.114	[M-H]-	C10H18O4	Sebacic acid	139.113 (100), 201.113 (77), 183.103 (43)	2
Gut2Brain	Plasma	Reversed-phase	Positive	11.748	647.512	[M+H]+	C35H71N2O6P	SM 30:1	184.073 (100), 86.097 (10)	3
Gut2Brain	Plasma	Reversed-phase	Negative	12.218	719.538	[M+HCOO]-	C37H75N2O6P	SM 32:1	168.043 (100), 78.959 (85)	3
Gut2Brain	Plasma	Reversed-phase	Negative	11.855	717.52	[M+HCOO]-	C37H73N2O6P	SM 32:2	168.043 (100), 78.958 (91)	3
Gut2Brain	Plasma	Reversed-phase	Negative	12.482	733.552	[M+HCOO]-	C38H77N2O6P	SM 33:1	Neg: 168.043 (100), 78.958 (94) Pos: 184.0726, 689.5544, 71.0729	3
Gut2Brain	Plasma	Reversed-phase	Negative	12.781	747.567	[M+HCOO]-	C39H79N2O6P	SM 34:1	Neg: 168.043 (100), 78.958 (80) Pos: 184.0724, 703.5742	3
Gut2Brain	Plasma	Reversed-phase	Positive	12.327	701.559	[M+H]+	C39H77N2O6P	SM 34:2	Pos: 184.075 (100), 86.097 (11) Neg: 168.0436, 78.9584, 685.5359	3
Gut2Brain	Plasma	Reversed-phase	Positive	13.496	731.606	[M+H]+	C41H83N2O6P	SM 36:1	184.073 (100), 86.097 (12)	3
Gut2Brain	Plasma	Reversed-phase	Negative	12.936	773.583	[M+HCOO]-	C41H81N2O6P	SM 36:2	168.043 (100), 78.959 (83)	3
Gut2Brain	Plasma	Reversed-phase	Negative	6.484	383.154	[M-H]-	C19H28O6S	Sulfated steroid_C19H28O6S	96.96 (100), 383.155 (74)	3
Gut2Brain	Plasma	Reversed-phase	Negative	7.457	385.169	[M-H]-	C19H30O6S	Sulfated steroid_C19H30O6S	385.168 (100), 96.96 (41)	3
Gut2Brain	Plasma	Reversed-phase	Negative	5.706	224.062	[M-H2O-H]2-	C19H30O8S2	Sulfated steroid_C19H30O8S2 isomer 1	224.061 (100), 96.96 (79)	3
Gut2Brain	Plasma	Reversed-phase	Negative	6.302	224.062	[M-H2O-H]2-	C19H30O8S2	Sulfated steroid_C19H30O8S2 isomer 2	96.96 (100), 224.061 (83)	3
Gut2Brain	Plasma	Reversed-phase	Positive	9.636	464.283	[M+H-2H2O]+	C26H45NO6S	Taurochenodeoxycholic acid	464.285 (100), 126.022 (84), 215.18 (48)	2
Gut2Brain	Plasma	Reversed-phase	Positive	7.542	301.074	[M+H]+	C16H13ClN2O2	Temazepam	255.067 (100), 283.061 (20), 301.077 (17)	2
Gut2Brain	Plasma	Reversed-phase	Positive	2.078	181.072	[M+H]+	C7H8N4O2	Theobromine	181.072 (100),138.066 (6)	1
Gut2Brain	Plasma	Reversed-phase	Positive	3.064	181.072	[M+H]+	C7H8N4O2	Theophylline	181.072 (100), 124.051 (21)	1
Gut2Brain	Plasma	HILIC	Positive	5.948	120.066	[M+H]+	C4H9NO3	Threonine	56.05 (100), 57.033 (48), 74.059 (45)	2
Gut2Brain	Plasma	Reversed-phase	Positive	5.006	372.159	[M+H]+	C19H22ClN5O	Trazodone	176.082 (100), 372.16 (80)	2
Gut2Brain	Plasma	HILIC	Positive	4.493	138.055	[M+H]+	C7H7NO2	Trigonelline	92.049 (100), 94.064 (49), 53.036 (17), 67.054 (14), 78.032 (14), 138.054 (13), 77.036 (8), 65.039 (8), 93.057 (7)	1
Gut2Brain	Plasma	HILIC	Positive	1.619	151.144	[2M+H]+	C3H9NO	Trimethylamine-N-oxide	76.076 (100), 59.072 (33), 58.065 (26), 60.076 (5), 45.034 (4)	2
Gut2Brain	Plasma	Reversed-phase	Negative	2.429	203.083	[M-H]-	C11H12N2O2	Tryptophan	116.051 (100), 203.083 (79)	1
Gut2Brain	Plasma	Reversed-phase	Positive	3.004	247.144	[M+H]+	C14H18N2O2	Tryptophan betaine	188.071 (100), 146.059 (53),60.082 (35), 60.082 (31)	1
Gut2Brain	Plasma	Reversed-phase	Positive	4.691	352.165	[M+H]+	C20H21N3O3	Tryptophyl-Phenylalanine	120.081 (100), 205.098 (25)	2
Gut2Brain	Plasma	HILIC	Positive	5.302	182.082	[M+H]+	C9H11NO3	Tyrosine	Pos: 91.054 (100), 119.049 (99), 136.076 (82), 95.048 (37), 121.06 (14), 123.042 (13), 147.046 (8), 107.047 (5) Neg: 163.0403, 180.0678, 103.9206	1
Gut2Brain	Plasma	HILIC	Positive	1.038	61.0393	[M+H]+	CH4N2O	Urea	44.013 (100), 61.038 (5)	2
Gut2Brain	Plasma	Reversed-phase	Negative	0.673	243.062	[M-H]-	C9H12N2O6	Uridine/Pseudouridine	153.031 (100), 110.025 (40), 116.929 (33)	2
Gut2Brain	Plasma	Reversed-phase	Positive	6.101	591.318	[M+H]+	C33H42N4O6	Urobilin	343.165 (100), 591.318 (20), 466.235 (10), 445.373 (5), 198.227 (3), 127.830 (3), 55.822 (3)	2
Gut2Brain	Plasma	Reversed-phase	Positive	5.31	278.211	[M+H]+	C17H27NO2	Venlafaxine	58.066 (100), 260.201 (24), 278.213 (19)	2
F4G	Plasma	Reversed-phase	Positive	8.636	135.119	[M+H-H2O]+	C10H16O	.alpha.-Pinene oxide	91.054 (100), 77.038 (53), 102.925 (44), 105.071 (44), 117.071 (35), 107.049 (28), 70.982 (27), 119.085 (26), 69.07 (23), 107.087 (19)	2
F4G	Plasma	HILIC	Positive	5.286	383.117	[2M+Na]+	C6H12O6	.beta.-D-Glucose	203.053 (100)	2
F4G	Plasma	HILIC	Positive	4.955	72.0804	[M+H-NH3]+	C4H12N2	1,2-Diamino-2-methylpropane	55.054 (100), 72.081 (43), 57.057 (41), 42.033 (9), 56.049 (6), 53.041 (4)	2
F4G	Plasma	HILIC	Negative	1.045	195.053	[M-H]-	C7H8N4O3	1,3-Dimethylurate	195.052 (100), 180.028 (62), 137.024 (40), 110.035 (7), 63.63 (6), 56.5 (6), 121.496 (6), 20.267 (5), 89.684 (5), 67.357 (5)	2
F4G	Plasma	HILIC	Positive	4.348	86.0967	[M+H-NH3]+	C5H14N2	1,5-Pentanediamine	69.07 (100), 57.057 (72), 86.096 (62), 44.049 (51), 42.033 (44), 41.038 (43), 39.022 (14), 56.048 (13), 43.055 (12), 41.39 (6)	2
F4G	Plasma	Reversed-phase	Positive	6.742	171.139	[M+H]+	C10H20O3	10-hydroxydecanoic acid	41.039 (100), 55.054 (94), 69.069 (50), 63.022 (42), 44.014 (42), 60.987 (30), 104.956 (27), 53.938 (26), 154.937 (20), 79.054 (17)	1
F4G	Plasma	Reversed-phase	Positive	11.164	338.332	[M+H]+	C22H43NO	13-Docosenamide	338.344 (100), 321.317 (18), 303.306 (8), 97.102 (5), 111.117 (4), 83.086 (4), 95.086 (4)	2
F4G	Plasma	Reversed-phase	Positive	10.547	331.286	[M+H]+	C19H38O4	1-Hexadecanoyl-sn-glycerol	313.274 (100), 239.237 (40), 57.07 (17), 85.102 (15), 95.086 (15), 109.101 (14), 71.086 (13), 257.249 (12), 97.101 (10), 81.07 (9)	2
F4G	Plasma	Reversed-phase	Positive	7.599	242.29	[M+H]+	C16H35N	1-Hexadecylamine	242.288 (100), 57.072 (10), 182.95 (5), 207.179 (5), 242.107 (4), 134.954 (4), 71.087 (4), 242.208 (4), 161.137 (4)	2
F4G	Plasma	HILIC	Positive	3.589	136.051	[M+H]+	C6H5N3O	1-Hydroxybenzotriazole	91.042 (100), 136.049 (44), 119.046 (32), 53.038 (12), 80.048 (11), 78.047 (9), 64.028 (8), 54.032 (6)	2
F4G	Plasma	HILIC	Positive	6.336	170.093	[M+H]+	C7H11N3O2	1-Methylhistidine	124.087 (100), 170.093 (30), 109.076 (20)	1
F4G	Plasma	HILIC	Positive	2.273	137.071	[M+H]+	C7H9N2O	1-Methylnicotinamide	94.065 (100), 137.07 (63), 92.049 (24), 78.034 (20), 53.038 (18), 80.049 (6), 93.056 (5), 67.054 (5), 77.039 (4)	1
F4G	Plasma	Reversed-phase	Positive	8.638	209.193	[M+H-H2O]+	C14H26O2	2,4,7,9-Tetramethyl-5-decyne-4,7-diol	209.191 (100), 153.128 (20), 83.085 (14), 135.119 (10), 95.086 (9), 153.054 (8), 105.069 (8), 209.153 (7), 85.064 (7), 209.123 (7)	2
F4G	Plasma	Reversed-phase	Negative	9.533	205.16	[M-H]-	C14H22O	2,6-Di-tert-butylphenol	205.16 (100)	2
F4G	Plasma	HILIC	Positive	5.297	104.071	[M+H]+	C4H9NO2	2-Aminoisobutyric acid	86.061 (100), 30.033 (71), 104.069 (36), 57.034 (36), 87.043 (28), 104.108 (27), 44.048 (12), 48.252 (8), 29.113 (4), 70.735 (4)	1
F4G	Plasma	Reversed-phase	Positive	8.251	107.049	[M+H-H2O]+	C7H8O2	2-Hydroxybenzyl alcohol	107.05 (100), 77.039 (34), 79.054 (7), 79.017 (5), 51.023 (4)	2
F4G	Plasma	Reversed-phase	Negative	1.53	103.04	[M-H]-	C4H8O3	2-hydroxy-butanoic acid	57.034 (100), 44.998 (42), 34.97 (30), 103.041 (25), 23.017 (14), 102.896 (12), 59.011 (11), 20.053 (9), 20.683 (8), 68.36 (8)	2
F4G	Plasma	Reversed-phase	Positive	7.142	163.078	[M+H-NH3]+	C10H13NO2	3,4-Methylenedioxyamphetamine	105.034 (100), 163.075 (28), 41.039 (25), 84.961 (24), 100.975 (20), 133.047 (14), 147.08 (12), 163.112 (9), 112.004 (8), 96.959 (5)	2
F4G	Plasma	Reversed-phase	Positive	4.99	176.071	[M+H]+	C10H9NO2	3-Indoleacetic Acid	77.039 (100), 103.056 (79), 130.067 (70), 51.023 (7), 128.052 (7), 57.936 (4)	1
F4G	Plasma	Reversed-phase	Positive	5.744	190.089	[M+H]+	C11H11NO2	3-Indolepropionic acid	130.065 (100), 172.076 (25), 190.087 (17), 55.018 (16), 84.96 (8), 116.986 (8), 123.083 (6)	1
F4G	Plasma	HILIC	Positive	6.927	170.093	[M+H]+	C7H11N3O2	3-Methylhistidine	96.068 (100), 109.076 (29), 97.076 (19), 95.06 (13), 68.049 (5), 170.092 (5)	2
F4G	Plasma	HILIC	Positive	0.793	153.066	[M+H]+	C7H8N2O2	3-Pyridinecarboxamide, 1,6-dihydro-1-methyl-6-oxo-	136.039 (100), 92.049 (48), 108.044 (11), 110.058 (6), 153.064 (6), 95.012 (5), 82.064 (4)	2
F4G	Plasma	Reversed-phase	Negative	5.251	137.024	[M-H]-	C7H6O3	4-Hydroxybenzoic acid isomer 2	93.035 (100), 118.938 (8), 65.041 (7), 31.261 (5), 137.025 (4), 78.288 (4)	2
F4G	Plasma	HILIC	Positive	5.773	83.0606	[M+H]+	C4H6N2	4-Methyl-1H-pyrazole	83.06 (100), 56.05 (50), 66.034 (23), 43.041 (20), 42.034 (6)	2
F4G	Plasma	Reversed-phase	Positive	1.509	153.067	[M+H]+	C7H8N2O2	4-Nitrobenzylamine	153.067 (100), 136.039 (9), 72.987 (5), 103.003 (5), 135.023 (5)	2
F4G	Plasma	HILIC	Positive	3.455	146.117	[M+H]+	C7H15NO2	4-Trimethylammoniobutanoic acid	146.117 (100), 87.044 (50), 60.081 (30), 45.034 (12)	1
F4G	Plasma	Reversed-phase	Positive	2.076	100.076	[M+H-H2O]+	C5H11NO2	5-Aminovaleric acid	100.075 (100), 56.049 (16), 55.054 (7), 82.065 (7)	2
F4G	Plasma	HILIC	Positive	2.133	160.134	[M+H]+	C8H17NO2	5-AVAB	160.134 (100), 60.081 (16), 101.06 (16), 55.054 (7), 83.047 (5)	1
F4G	Plasma	HILIC	Positive	1.558	166.072	[M+H]+	C6H7N5O	7-Methylguanine	166.074 (100), 166.129 (7), 124.051 (5)	2
F4G	Plasma	HILIC	Positive	2.126	218.14	[M+H]+	C10H19NO4	AC 03:0 (Propionylcarnitine)	218.14 (100), 85.029 (54), 159.066 (15), 60.082 (11), 144.103 (6)	1
F4G	Plasma	Reversed-phase	Positive	2.132	232.154	[M+H]+	C11H21NO4	AC 04:0 (Butanoylcarnitine)	85.028 (100), 232.154 (93), 71.047 (21), 60.079 (14), 232.059 (8), 232.313 (7), 58.189 (6), 36.406 (5), 173.079 (5)	1
F4G	Plasma	Reversed-phase	Positive	2.966	246.171	[M+H]+	C12H23NO4	AC 05:0 (Isovalerylcarnitine)	246.172 (100), 85.029 (65), 187.1 (18), 60.081 (17), 85.064 (13), 144.106 (4)	1
F4G	Plasma	Reversed-phase	Positive	4.073	260.187	[M+H]+	C13H25NO4	AC 06:0 (Hexanoylcarnitine)	260.187 (100), 85.029 (34), 60.081 (17), 201.112 (10), 99.081 (8), 201.092 (4), 144.102 (4)	1
F4G	Plasma	Reversed-phase	Positive	5.898	288.222	[M+H]+	C15H29NO4	AC 08:0 (Octanoylcarnitine)	288.218 (100), 85.028 (35), 229.144 (19), 60.08 (7)	1
F4G	Plasma	Reversed-phase	Positive	5.083	286.205	[M+H]+	C15H27NO4	AC 08:1 (Octenoyl-L-carnitine)	286.201 (100), 85.028 (26), 227.128 (12), 60.08 (6)	1
F4G	Plasma	Reversed-phase	Positive	7.174	316.251	[M+H]+	C17H33NO4	AC 10:0 (Decanoylcarnitine)	316.249 (100), 85.029 (17), 257.176 (6)	2
F4G	Plasma	Reversed-phase	Positive	6.581	314.235	[M+H]+	C17H31NO4	AC 10:1 (Decenoylcarnitine)	314.234 (100), 85.029 (13), 255.162 (5), 153.128 (4), 60.081 (2), 95.085 (2)	2
F4G	Plasma	Reversed-phase	Positive	7.153	328.253	[M+H]+	C18H33NO4	AC 11:1 (Undecenoylcarnitine)	328.252 (100), 85.03 (18), 269.173 (4)	2
F4G	Plasma	Reversed-phase	Positive	8.082	344.283	[M+H]+	C19H37NO4	AC 12:0 (Dodecanoylcarnitine)	344.281 (100), 85.029 (17), 285.209 (9)	1
F4G	Plasma	Reversed-phase	Positive	7.662	342.267	[M+H]+	C19H35NO4	AC 12:1 (Dodecenoylcarnitine)	85.029 (100), 342.264 (24), 60.082 (14), 163.146 (11), 283.188 (10), 121.098 (10), 157.048 (8), 95.085 (7), 181.161 (7), 83.083 (6)	1
F4G	Plasma	Reversed-phase	Positive	8.749	372.309	[M+H]+	C21H41NO4	AC 14:0 (Tetradecanoyl-L-carnitine)	372.312 (100), 46.064 (19), 372.363 (13), 85.026 (9), 60.079 (7), 272.155 (5), 75.025 (5), 111.078 (5), 327.963 (4)	1
F4G	Plasma	Reversed-phase	Positive	8.427	370.29	[M+H]+	C21H39NO4	AC 14:1 (Tetradecenoylcarnitine)	85.022 (100), 370.29 (71), 60.075 (33), 311.215 (19), 144.093 (12), 191.171 (10), 209.182 (8), 69.063 (8), 109.094 (7), 121.094 (7)	1
F4G	Plasma	Reversed-phase	Positive	8.046	368.282	[M+H]+	C21H37NO4	AC 14:2 (Tetradecadienoylcarnitine)	85.03 (100), 368.282 (37), 101.061 (25), 189.17 (17), 124.12 (13), 333.208 (11), 55.054 (10), 60.083 (10), 95.089 (9), 43.019 (9)	2
F4G	Plasma	Reversed-phase	Positive	9.254	400.343	[M+H]+	C23H45NO4	AC 16:0 (Palmitoylcarnitine)	85.029 (100), 400.344 (96), 60.081 (22), 341.269 (13), 57.07 (6), 239.238 (5)	1
F4G	Plasma	Reversed-phase	Positive	8.936	398.329	[M+H]+	C23H43NO4	AC 16:1 (O-Palmitoleoylcarnitine)	85.024 (100), 398.324 (43), 60.077 (25), 81.014 (17), 57.066 (15), 137.128 (9), 144.098 (9), 325.065 (8), 163.145 (7), 214.91 (5)	2
F4G	Plasma	Reversed-phase	Positive	9.374	426.362	[M+H]+	C25H47NO4	AC 18:1 (Oleylcarnitine)	426.358 (100), 85.028 (74), 60.08 (16), 57.068 (5), 241.139 (4), 144.102 (4), 367.287 (4), 255.16 (4), 265.254 (4)	1
F4G	Plasma	Reversed-phase	Positive	9.111	424.343	[M+H]+	C25H45NO4	AC 18:2 (Linoleylcarnitine)	424.343 (100), 69.07 (6), 424.392 (5), 281.542 (4), 363.898 (4)	1
F4G	Plasma	HILIC	Positive	3.035	204.124	[M+H]+	C9H17NO4	Acetylcarnitine	204.123 (100), 85.028 (89), 145.049 (20), 60.081 (10)	1
F4G	Plasma	HILIC	Positive	5.716	90.0551	[M+H]+	C3H7NO2	Alanine	44.049 (100), 90.054 (17), 90.093 (10)	1
F4G	Plasma	HILIC	Positive	3.598	132.102	[M+H]+	C6H13NO2	Alanine betaine/beta-alanine betaine	132.102 (100), 59.073 (9), 58.066 (9), 103.955 (5)	1
F4G	Plasma	Reversed-phase	Positive	12.27	430.382	[M+H]+	C29H50O2	alpha-Tocopherol	430.377 (100), 165.09 (33), 164.083 (17), 166.091 (6), 163.111 (5), 57.069 (5), 175.111 (5), 43.053 (4), 109.1 (4), 430.261 (4)	1
F4G	Plasma	Reversed-phase	Negative	7.305	369.174	[M-H]-	C19H30O5S	Androsterone sulfate isomer 1	96.96 (100), 369.172 (13), 98.957 (6), 212.994 (4)	2
F4G	Plasma	Reversed-phase	Negative	7.745	369.174	[M-H]-	C19H30O5S	Androsterone sulfate isomer 2	369.175 (100), 96.96 (7)	2
F4G	Plasma	HILIC	Positive	7.019	175.12	[M+H]+	C6H14N4O2	Arginine	175.12 (100), 70.066 (50), 116.072 (50), 60.056 (47), 158.094 (18), 130.098 (18), 112.088 (5), 72.081 (4)	1
F4G	Plasma	HILIC	Positive	6.297	133.061	[M+H]+	C4H8N2O3	Asparagine	74.024 (100), 87.055 (35), 133.061 (23), 88.039 (18), 44.05 (14), 46.028 (9), 43.017 (7), 116.037 (7), 45.047 (6), 60.043 (4)	1
F4G	Plasma	Reversed-phase	Negative	5.739	187.098	[M-H]-	C9H16O4	Azelaic acid	125.097 (100), 187.098 (52), 123.081 (14), 97.066 (10), 57.034 (10), 169.087 (6), 143.107 (5), 95.05 (4)	2
F4G	Plasma	Reversed-phase	Positive	5.146	309.183	[M+H]+	C16H24N2O4	Bestatin	120.081 (100), 103.054 (25), 91.054 (13), 133.064 (10), 77.038 (7), 30.033 (7), 86.096 (6), 65.038 (6), 88.04 (5), 96.08 (5)	2
F4G	Plasma	Reversed-phase	Positive	8.204	583.258	[M+H]+	C33H34N4O6	Biliverdin isomer 1	583.255 (100), 297.124 (5), 243.109 (4)	2
F4G	Plasma	Reversed-phase	Positive	11.265	583.249	[M+H]+	C33H34N4O6	Biliverdin isomer 2	583.256 (100), 297.123 (15), 299.137 (6)	2
F4G	Plasma	Reversed-phase	Positive	3.578	195.09	[M+H]+	C8H10N4O2	Caffeine	138.068 (100), 195.091 (32), 42.034 (26), 110.074 (23), 69.046 (9), 84.962 (7), 83.063 (7), 56.051 (4), 93.068 (4)	1
F4G	Plasma	Reversed-phase	Positive	12.379	369.353	[M+H-H2O]+	C27H46O	Cholesterol isomer 1	369.352 (100), 147.118 (52), 109.101 (50), 135.117 (44), 161.132 (35), 69.069 (32), 175.147 (26), 111.115 (24), 83.085 (23), 215.181 (21)	1
F4G	Plasma	Reversed-phase	Negative	10.507	465.304	[M-H]-	C27H46O4S	Cholesterol sulfate	465.303 (100), 96.96 (12), 146.937 (4)	2
F4G	Plasma	HILIC	Positive	1.539	104.107	[M]+	C5H14NO	Choline	58.065 (100), 44.049 (54), 45.033 (18), 42.033 (16), 45.056 (15), 43.041 (10), 60.08 (8), 43.017 (5)	2
F4G	Plasma	HILIC	Positive	6.43	159.076	[M+H-NH3]+	C6H13N3O3	Citrulline	70.065 (100), 113.071 (67), 159.077 (19), 114.053 (13), 86.057 (11), 142.09 (7)	1
F4G	Plasma	Reversed-phase	Negative	7.589	239.093	[M-H]-	C12H16O5	CMPF	195.103 (100), 151.113 (28), 239.093 (25)	2
F4G	Plasma	Reversed-phase	Positive	6.766	363.219	[M+H]+	C21H30O5	Cortisol	363.219 (100), 327.197 (10), 121.064 (7), 271.355 (6), 309.183 (6), 267.176 (5), 297.184 (5), 187.112 (5), 281.19 (4)	1
F4G	Plasma	HILIC	Positive	5.651	132.076	[M+H]+	C4H9N3O2	Creatine	90.055 (100), 132.077 (96), 44.049 (57), 43.029 (6), 114.065 (5), 87.057 (4)	1
F4G	Plasma	HILIC	Positive	1.301	114.066	[M+H]+	C4H7N3O	Creatinine	44.049 (100), 114.067 (99), 86.071 (12)	1
F4G	Plasma	Reversed-phase	Positive	3.507	197.129	[M+H]+	C10H16N2O2	Cyclo(Pro-Val)	197.128 (100), 70.064 (10), 72.081 (9), 69.07 (7), 55.053 (6), 84.079 (6), 154.074 (5), 169.134 (4)	2
F4G	Plasma	Reversed-phase	Negative	7.026	367.159	[M-H]-	C19H28O5S	Dehydro(epi)androsterone sulfate isomer 1	367.158 (100), 96.96 (34)	2
F4G	Plasma	Reversed-phase	Positive	7.129	271.209	[M+H-H2O]+	C19H28O2	Dehydroandrosterone	197.135 (100), 97.064 (63), 159.118 (55), 161.096 (54), 253.196 (49), 271.197 (47), 147.12 (43), 64.997 (43), 213.164 (41), 157.099 (38)	2
F4G	Plasma	Reversed-phase	Positive	9.682	357.282	[M+H-2H2O]+	C24H40O4	Deoxycholic acid	357.284 (100), 99.045 (79), 215.184 (60), 161.133 (50), 95.083 (46), 195.14 (45), 167.108 (41), 197.13 (39), 56.966 (38), 111.081 (37)	1
F4G	Plasma	HILIC	Positive	4.819	104.071	[M+H]+	C4H9NO2	Dimethylglycine	58.065 (100), 104.071 (26), 104.107 (6)	2
F4G	Plasma	Reversed-phase	Positive	3.106	114.092	[M+H]+	C6H11NO	epsilon-Caprolactam	44.014 (100), 41.038 (53), 114.091 (50), 69.07 (45), 55.054 (43), 79.054 (36), 43.054 (29), 77.038 (22), 96.082 (20), 55.018 (17)	2
F4G	Plasma	HILIC	Positive	5.387	141.066	[M+H]+	C6H8N2O2	Ethyl imidazole-2-carboxylate	141.065 (100), 95.059 (10), 96.069 (8)	2
F4G	Plasma	Reversed-phase	Negative	10.416	227.202	[M-H]-	C14H28O2	FA 14:0 (Myristic acid)	227.201 (100), 209.157 (8), 92.912 (6), 227.125 (6), 119.736 (5)	2
F4G	Plasma	Reversed-phase	Negative	10.803	255.233	[M-H]-	C16H32O2	FA 16:0 (Palmitic acid)	255.233 (100)	2
F4G	Plasma	Reversed-phase	Negative	10.53	253.217	[M-H]-	C16H30O2	FA 16:1 (Palmitoleic acid)	253.217 (100)	2
F4G	Plasma	Reversed-phase	Negative	11.12	283.264	[M-H]-	C18H36O2	FA 18:0 (Stearic acid)	283.264 (100)	2
F4G	Plasma	Reversed-phase	Negative	10.878	281.249	[M-H]-	C18H34O2	FA 18:1 (Octadecenoic acid)	281.248 (100)	2
F4G	Plasma	Reversed-phase	Negative	10.662	279.233	[M-H]-	C18H32O2	FA 18:2 (Linoleic acid)	279.233 (100)	2
F4G	Plasma	Reversed-phase	Negative	10.635	303.233	[M-H]-	C20H32O2	FA 20:4 (Arachidonic acid)	303.233 (100), 259.245 (20), 59.014 (9), 205.194 (4)	1
F4G	Plasma	Reversed-phase	Negative	10.728	329.248	[M-H]-	C22H34O2	FA 22:5 (Docosapentaenoic acid)	329.248 (100), 174.954 (8), 329.224 (8), 285.258 (6), 232.217 (5), 234.048 (4), 217.195 (4), 171.259 (4)	2
F4G	Plasma	Reversed-phase	Positive	10.105	496.333	[M+H]+	C24H50NO7P	LysoPC 0:0/16:0	NA	2
F4G	Plasma	Reversed-phase	Negative	10.611	327.233	[M-H]-	C22H32O2	FA 22:6 (DHA)	327.234 (100), 283.244 (60), 59.013 (12), 299.258 (7), 229.195 (6), 284.246 (6), 123.117 (5), 191.179 (5), 327.29 (4), 67.055 (4)	2
F4G	Plasma	Reversed-phase	Negative	11.162	409.311	[M-H]-	C28H42O2	FA 28:7	409.31 (100)	2
F4G	Plasma	Reversed-phase	Negative	8.558	317.059	[M-H]-	C17H15ClO4	Fenofibric acid	231.021 (100)	2
F4G	Plasma	Reversed-phase	Positive	4.553	172.133	[M+H]+	C9H17NO2	Gabapentin	109.102 (100), 67.054 (44), 155.108 (43), 84.959 (18), 97.063 (15), 96.959 (14), 119.085 (10), 69.069 (10), 172.13 (9), 137.096 (8)	2
F4G	Plasma	Reversed-phase	Negative	7.489	322.124	[M-H]-	C15H21N3O3S	Gliclazide	322.124 (100), 170.027 (100), 106.066 (8), 322.175 (5)	2
F4G	Plasma	HILIC	Negative	5.278	225.061	[M-H]-	C7H14O8	Glucoheptonic acid	59.014 (100), 71.014 (34), 44.997 (14), 89.025 (12), 113.025 (9), 101.022 (8), 43.018 (5), 55.018 (5), 87.01 (4)	2
F4G	Plasma	HILIC	Positive	6.434	148.061	[M+H]+	C5H9NO4	Glutamic Acid	84.044 (100), 56.05 (30), 41.038 (16), 102.054 (6), 85.049 (6)	1
F4G	Plasma	HILIC	Positive	6.191	147.076	[M+H]+	C48H80O10	Glutamine	84.045 (100), 130.051 (95), 147.077 (10), 101.072 (8), 102.056 (5)	1
F4G	Plasma	HILIC	Positive	6.283	258.112	[M+H]+	C8H20NO6P	Glycerophosphocholine	104.107 (100), 125 (15), 184.073 (15), 60.081 (8), 86.096 (8), 258.112 (7), 166.062 (4)	2
F4G	Plasma	HILIC	Positive	3.873	118.087	[M+H]+	C5H11NO2	Glycine betaine	58.066 (100), 59.073 (86), 118.087 (27)	1
F4G	Plasma	Reversed-phase	Positive	9.035	432.314	[M+H-H2O]+	C26H43NO5	Glycochenodeoxycholic acid isomer 1	414.301 (100), 432.313 (36), 98.983 (8), 158.082 (7), 339.273 (7), 414.23 (6), 311.191 (4)	1
F4G	Plasma	Reversed-phase	Negative	9.036	448.307	[M-H]-	C26H43NO5	Glycoursodeoxycholic acid	448.309 (100), 74.025 (21), 345.65 (5), 239.295 (5), 404.315 (4)	2
F4G	Plasma	HILIC	Positive	5.785	118.061	[M+H]+	C3H7N3O2	Guanidineacetic acid	58.065 (100), 59.073 (47), 43.028 (18), 118.086 (16), 72.057 (6), 44.05 (5)	2
F4G	Plasma	Reversed-phase	Positive	3.3	180.067	[M+H]+	C9H9NO3	Hippuric acid	105.034 (100), 77.039 (30)	1
F4G	Plasma	HILIC	Positive	1.472	137.046	[M+H]+	C5H4N4O	Hypoxanthine	137.046 (100), 119.036 (44), 110.034 (33), 94.039 (24), 55.029 (19), 120.019 (7), 67.028 (6), 92.024 (4), 82.039 (4)	1
F4G	Plasma	Reversed-phase	Positive	4.513	206.081	[M+H]+	C11H11NO3	Indolelactic acid	130.066 (100), 118.064 (67), 143.073 (42), 117.057 (40), 115.053 (36), 104.057 (24), 143.047 (21), 91.054 (20), 96.939 (16), 89.039 (11)	1
F4G	Plasma	Reversed-phase	Negative	2.388	212.003	[M-H]-	C8H7NO4S	Indoxyl sulfate	79.957 (100), 132.045 (38), 80.965 (37), 92.05 (9), 212.001 (5), 77.038 (4)	1
F4G	Plasma	HILIC	Positive	4.348	132.102	[M+H]+	C6H13NO2	Isoleucine	86.097 (100), 44.049 (54), 69.07 (51), 41.039 (26), 57.057 (6), 58.064 (5), 56.05 (4)	1
F4G	Plasma	Reversed-phase	Positive	1.771	209.093	[M+H]+	C10H12N2O3	Kynurenine	146.061 (100), 94.066 (85), 118.066 (34), 174.055 (26), 120.044 (21), 132.047 (18), 74.023 (15), 136.074 (12), 150.068 (11), 92.051 (8)	1
F4G	Plasma	HILIC	Negative	1.457	89.0246	[M-H]-	C3H6O3	Lactic acid	43.019 (100), 89.025 (64), 41.003 (9)	1
F4G	Plasma	Reversed-phase	Negative	2.733	117.056	[M-H]-	C5H10O3	L-alfa-Hydroxyisovaleric acid	71.05 (100), 117.054 (46), 43.904 (25), 47.647 (21), 22.763 (14), 71.163 (13), 96.816 (11), 104.782 (11), 37.103 (10), 57.559 (8)	2
F4G	Plasma	HILIC	Positive	4.956	162.113	[M+H]+	C7H15NO3	L-Carnitine	60.081 (100), 103.039 (89), 43.017 (67), 85.029 (60), 102.091 (41), 162.113 (34), 57.033 (17), 59.073 (6), 58.065 (5), 41.038 (4)	1
F4G	Plasma	HILIC	Negative	5.741	199.97	[M-H]-	C3H7NO5S2	Cysteine S-sulfate	80.965 (100), 120.012 (26), 55.611 (24), 191.347 (22), 74.007 (21), 168.795 (16), 75.425 (14), 167.899 (9), 166.248 (8), 24.316 (8)	2
F4G	Plasma	HILIC	Positive	4.104	132.102	[M+H]+	C6H13NO2	Leucine	44.049 (100), 43.054 (85), 86.097 (73), 30.033 (38), 41.038 (9), 69.069 (6)	2
F4G	Plasma	HILIC	Positive	6.84	156.077	[M+H]+	C6H9N3O2	Histidine	110.071 (100), 83.06 (34), 93.044 (22), 56.049 (12), 95.06 (10), 82.053 (8)	1
F4G	Plasma	HILIC	Positive	7.17	147.113	[M+H]+	C6H14N2O2	Lysine	56.049 (100), 84.081 (73), 64.927 (30), 41.038 (13), 30.034 (12), 55.053 (9), 69.057 (9), 53.038 (6), 28.017 (5)	1
F4G	Plasma	Reversed-phase	Positive	9.565	468.307	[M+H]+	C22H46NO7P	LysoPC 0:0/14:0	468.31 (100), 184.074 (70), 86.095 (5), 450.298 (5)	2
F4G	Plasma	Reversed-phase	Positive	9.756	494.326	[M+H]+	C24H48NO7P	LysoPC 0:0/16:1	NA	2
F4G	Plasma	Reversed-phase	Positive	10.512	524.366	[M+H]+	C26H54NO7P	LysoPC 0:0/18:0	NA	2
F4G	Plasma	Reversed-phase	Positive	9.951	520.335	[M+H]+	C26H50NO7P	LysoPC 0:0/18:2	NA	2
F4G	Plasma	Reversed-phase	Positive	9.955	544.332	[M+H]+	C28H50NO7P	LysoPC 0:0/20:4	NA	2
F4G	Plasma	Reversed-phase	Positive	9.69	542.326	[M+H]+	C28H48NO7P	LysoPC 0:0/20:5	NA	2
F4G	Plasma	Reversed-phase	Positive	9.952	568.335	[M+H]+	C26H54NO7P	LysoPC 0:0/22:6	NA	2
F4G	Plasma	Reversed-phase	Positive	9.717	468.31	[M+H]+	C22H46NO7P	LysoPC 14:0/0:0	104.107 (100), 184.075 (61), 468.312 (40), 450.304 (10), 86.096 (10), 258.108 (4)	2
F4G	Plasma	Reversed-phase	Positive	9.989	482.326	[M+H]+	C23H48NO7P	LysoPC 15:0	184.072 (100), 104.107 (69), 86.096 (56), 125 (17), 166.062 (11), 57.069 (10), 60.08 (10), 69.07 (6), 71.083 (4), 81.069 (4)	1
F4G	Plasma	Reversed-phase	Positive	10.222	496.34	[M+H]+	C24H50NO7P	LysoPC 16:0/0:0	496.34 (100), 184.075 (6), 104.107 (6)	2
F4G	Plasma	Reversed-phase	Positive	9.883	494.316	[M+H]+	C24H48NO7P	LysoPC 16:1/0:0	104.098 (100), 184.064 (87), 86.088 (48), 60.073 (22), 124.99 (17), 166.052 (11), 83.076 (4)	2
F4G	Plasma	Reversed-phase	Positive	10.42	510.35	[M+H]+	C25H52NO7P	LysoPC 17:0	510.357 (100), 104.107 (13), 484.042 (4)	1
F4G	Plasma	Reversed-phase	Positive	10.61	524.365	[M+H]+	C26H54NO7P	LysoPC 18:0/0:0	524.374 (100), 184.074 (40)	2
F4G	Plasma	Reversed-phase	Positive	10.331	522.351	[M+H]+	C26H52NO7P	LysoPC 18:1/0:0	522.362 (100), 184.077 (39), 104.109 (11), 478.339 (4)	2
F4G	Plasma	Reversed-phase	Positive	10.065	520.332	[M+H]+	C26H50NO7P	LysoPC 18:2/0:0	184.075 (100), 104.108 (81), 86.097 (40), 125 (17), 60.081 (13), 166.064 (4)	2
F4G	Plasma	Reversed-phase	Positive	9.817	518.325	[M+Na]+	C24H50NO7P	LysoPC 18:3	104.107 (100), 184.073 (72), 518.324 (62), 500.313 (8), 86.096 (7), 124.998 (5), 45.034 (4)	2
F4G	Plasma	Reversed-phase	Negative	10.46	592.361	[M+HCOO]-	C28H54NO7P	LysoPC 20:2	307.264 (100), 466.501 (14), 224.066 (13), 174.956 (9), 308.264 (8), 44.998 (7), 528.415 (7), 127.87 (6), 242.077 (6), 200.964 (5)	2
F4G	Plasma	Reversed-phase	Positive	10.241	546.356	[M+Na]+	C26H54NO7P	LysoPC 20:3/0:0	546.356 (100), 184.073 (7), 104.106 (5), 528.346 (5)	2
F4G	Plasma	Reversed-phase	Positive	10.055	544.339	[M+H]+	C28H50NO7P	LysoPC 20:4/0:0	544.331 (100), 184.061 (35)	2
F4G	Plasma	Reversed-phase	Positive	9.805	542.317	[M+H]+	C28H48NO7P	LysoPC 20:5/0:0	542.326 (100), 104.108 (68), 184.075 (65), 524.312 (17), 86.099 (6), 199.036 (5)	2
F4G	Plasma	Reversed-phase	Negative	10.184	614.346	[M+HCOO]-	C30H52NO7P	LysoPC 22:5	554.326 (100), 329.249 (29), 555.326 (9), 118.927 (8), 119.035 (7), 129.884 (7), 27.266 (6), 614.184 (6), 88.973 (6), 70.286 (5)	2
F4G	Plasma	Reversed-phase	Positive	10.047	568.334	[M+H]+	C30H50NO7P	LysoPC 22:6/0:0	568.333 (100), 184.061 (42), 104.097 (39), 550.32 (10), 86.087 (7)	2
F4G	Plasma	Reversed-phase	Positive	10.477	482.361	[M+H]+	C24H52NO6P	LysoPC O-16:0	482.349 (100), 104.095 (13), 341.295 (13), 482.315 (6)	2
F4G	Plasma	Reversed-phase	Negative	10.561	552.367	[M-H]-	C26H54NO6P	LysoPC O-18:1 isomer 1	492.345 (100), 552.367 (56), 493.349 (11), 492.301 (6), 221.849 (5), 360.938 (4), 304.919 (4), 485.155 (4), 44.997 (4)	2
F4G	Plasma	Reversed-phase	Negative	10.403	524.335	[M-H]-	C24H50NO6P	LysoPC P-16:0	464.314 (100), 44.997 (13), 224.069 (12), 375.229 (4)	2
F4G	Plasma	Reversed-phase	Negative	10.223	480.309	[M-H]-	C23H48NO7P	LysoPE 0:0/18:0	480.31 (100), 255.232 (36)	2
F4G	Plasma	Reversed-phase	Negative	10.224	452.278	[M-H]-	C21H44NO7P	LysoPE 16:0	452.279 (100), 255.232 (44), 196.038 (6), 44.996 (5)	2
F4G	Plasma	Reversed-phase	Negative	10.595	480.31	[M-H]-	C23H48NO7P	LysoPE 18:0/0:0	283.265 (100), 480.31 (34), 196.035 (5), 255.235 (4)	2
F4G	Plasma	Reversed-phase	Positive	10.328	480.301	[M+H]+	C23H46NO7P	LysoPE 18:1	480.307 (100), 339.291 (49), 462.298 (42), 44.049 (31), 62.059 (20), 419.256 (8), 308.292 (7), 340.289 (4)	2
F4G	Plasma	Reversed-phase	Negative	10.073	476.279	[M-H]-	C23H43NO7P	LysoPE 18:2/0:0	476.277 (100), 279.232 (33)	2
F4G	Plasma	Reversed-phase	Negative	10.066	500.279	[M-H]-	C25H44NO7P	LysoPE 20:4	303.233 (100), 500.277 (35), 196.038 (16), 259.242 (5), 214.048 (4)	2
F4G	Plasma	Reversed-phase	Negative	10.058	524.279	[M-H]-	C27H44NO7P	LysoPE 22:6	327.233 (100), 524.279 (89), 283.243 (42), 196.038 (41), 214.048 (13), 59.014 (11), 229.195 (8), 140.009 (5), 249.186 (4), 191.178 (4)	2
F4G	Plasma	HILIC	Positive	1.552	130.109	[M+H]+	C4H11N5	Metformin	71.061 (100), 60.056 (66), 46.065 (25), 85.051 (20), 43.029 (20), 88.087 (13), 113.084 (5), 68.025 (5)	2
F4G	Plasma	HILIC	Positive	4.714	150.059	[M+H]+	C5H11NO2S	Methionine	56.05 (100), 104.053 (69), 150.061 (42), 133.03 (35), 61.008 (16), 87.026 (6), 74.024 (6), 102.065 (6), 47.22 (4)	1
F4G	Plasma	Reversed-phase	Positive	10.545	353.267	[M+H]+	C21H36O4	Monolinolenin (9c,12c,15c)	353.269 (100)	2
F4G	Plasma	Reversed-phase	Positive	8.726	135.119	[M+H-H2O]+	C10H16O	Myrtenol	135.118 (100), 107.086 (53), 102.925 (29), 119.087 (28), 134.95 (19), 70.979 (13), 55.053 (12), 72.983 (9), 79.053 (8), 84.963 (8)	2
F4G	Plasma	HILIC	Positive	6.455	203.15	[M+H]+	C8H18N4O2	N,N-Dimethylarginine	70.065 (100), 116.07 (33), 71.06 (27), 88.085 (16), 158.126 (13), 115.088 (12), 172.103 (11), 126.105 (8), 71.048 (4), 72.079 (4)	2
F4G	Plasma	Reversed-phase	Positive	7.578	250.183	[M+H]+	C15H23NO2	N,O-Didesmethylvenlafaxine	250.18 (100), 105.068 (6), 232.171 (4), 59.05 (4)	2
F4G	Plasma	HILIC	Positive	6.826	189.16	[M+H]+	C9H20N2O2	Ne,Ne,Ne-Trimethyllysine	189.159 (100), 130.086 (91), 84.081 (48), 60.08 (33), 74.072 (10), 144.139 (4)	1
F4G	Plasma	Reversed-phase	Positive	11.482	327.009	[M+H]+	C13H8Cl2N2O4	Niclosamide	98.972 (100), 174.979 (60), 250.987 (23), 327.064 (6), 326.998 (5)	2
F4G	Plasma	HILIC	Positive	4.239	144.102	[M+H]+	C7H13NO2	N-Methyl-lysine	144.101 (100), 98.095 (64), 144.076 (7), 42.032 (5), 88.072 (4), 70.061 (4)	2
F4G	Plasma	HILIC	Positive	3.999	130.086	[M+H]+	C6H11NO2	N-Methyl-proline	84.081 (100), 130.086 (34), 130.159 (4)	2
F4G	Plasma	Reversed-phase	Positive	5.715	346.126	[M+H]+	C17H19N3O3S	Omeprazole	198.06 (100), 149.072 (21), 151.101 (20), 168.103 (14), 180.048 (4)	2
F4G	Plasma	HILIC	Negative	1.072	218.103	[M-H]-	C9H17NO5	Pantothenate	88.039 (100), 146.079 (59), 218.1 (38), 71.013 (20), 75.816 (20), 71.307 (19), 89.759 (19), 39.52 (15), 24.253 (13), 41.939 (13)	2
F4G	Plasma	Reversed-phase	Positive	2.836	181.074	[M+H]+	C7H8N4O2	Paraxanthine	181.074 (100), 95.975 (15), 93.012 (8), 124.054 (6), 180.803 (4)	1
F4G	Plasma	Reversed-phase	Negative	11.996	750.528	[M+HCOO]-	C38H76NO8P	PC 14:0_16:0	227.201 (100), 255.23 (25), 690.505 (18), 228.201 (13), 344.728 (12), 44.997 (8), 452.273 (8), 142.877 (8), 185.862 (7), 298.16 (7)	2
F4G	Plasma	Reversed-phase	Negative	11.783	774.529	[M+HCOO]-	C40H76NO8P	PC 14:0_18:2	714.508 (100), 774.528 (17), 279.232 (12), 715.508 (7), 227.202 (6), 44.998 (5)	2
F4G	Plasma	Reversed-phase	Negative	11.726	798.529	[M+HCOO]-	C42H76NO8P	PC 14:0_20:4	798.528 (100), 738.507 (29), 753.264 (4)	2
F4G	Plasma	Reversed-phase	Negative	11.664	822.529	[M+HCOO]-	C44H76NO8P	PC 14:0_22:6	822.529 (100), 762.507 (31), 301.213 (5), 823.003 (4), 822.466 (4), 100.932 (4)	2
F4G	Plasma	Reversed-phase	Negative	11.991	788.545	[M+HCOO]-	C41H78NO8P	PC 15:0_18:2	728.524 (100), 788.543 (24), 279.232 (16), 729.524 (11), 241.216 (11), 44.998 (6), 729.475 (5)	2
F4G	Plasma	Reversed-phase	Negative	11.926	812.544	[M+HCOO]-	C43H78NO8P	PC 15:0_20:4	303.232 (100), 241.216 (41), 224.068 (22), 304.236 (15), 466.293 (15), 537.769 (14), 59.897 (12), 752.522 (11), 289.213 (10), 166.923 (9)	2
F4G	Plasma	Reversed-phase	Negative	12.085	776.545	[M+HCOO]-	C40H78NO8P	PC 16:0_16:1	253.218 (100), 255.232 (39), 281.247 (28), 44.998 (10), 716.519 (6), 227.201 (6), 480.311 (5), 224.068 (5)	2
F4G	Plasma	Reversed-phase	Negative	12.626	804.577	[M+HCOO]-	C42H82NO8P	PC 16:0_18:1	281.249 (100), 255.233 (26), 44.998 (7), 744.555 (7), 480.311 (6), 282.252 (4)	2
F4G	Plasma	Reversed-phase	Negative	12.216	802.561	[M+HCOO]-	C42H80NO8P	PC 16:0_18:2	279.233 (100), 255.233 (33), 742.54 (9), 44.998 (6), 480.31 (4), 168.043 (4)	2
F4G	Plasma	Reversed-phase	Negative	12.252	852.577	[M+HCOO]-	C46H82NO8P	PC 16:0_22:5 and 18:1_20:4	Pos: 852.576 (100), 792.554 (27) Neg: 792.554 (100), 852.575 (35), 329.248 (6), 303.232 (5), 255.233 (4), 281.248 (3)	2
F4G	Plasma	Reversed-phase	Negative	11.948	800.545	[M+HCOO]-	C42H78NO8P	PC 16:1_18:2	740.524 (100), 800.547 (29), 279.233 (16), 741.526 (12), 253.22 (6), 44.998 (4)	2
F4G	Plasma	Reversed-phase	Negative	11.883	824.545	[M+HCOO]-	C44H78NO8P	PC 16:1_20:4 and 16:0_20:5	764.524 (100), 824.541 (20), 303.234 (14), 765.526 (13)	2
F4G	Plasma	Reversed-phase	Negative	11.741	848.544	[M+HCOO]-	C46H78NO8P	PC 16:1_22:6	788.5225 (100), 848.5443 (37), 253.2187 (8), 327.233 (7)	2
F4G	Plasma	Reversed-phase	Negative	12.513	816.577	[M+HCOO]-	C43H82NO8P	PC 17:0_18:2	279.233 (100), 269.247 (44), 44.998 (11), 168.042 (10), 255.232 (8), 280.237 (7), 756.557 (7), 494.326 (6), 281.247 (5)	2
F4G	Plasma	Reversed-phase	Negative	13.42	832.608	[M+HCOO]-	C44H86NO8P	PC 18:0_18:1	772.586 (100), 832.607 (47), 281.248 (17), 773.593 (12), 283.263 (4)	2
F4G	Plasma	Reversed-phase	Negative	13.086	856.607	[M+HCOO]-	C46H86NO8P	PC 18:0_20:3	305.249 (100), 283.265 (32), 796.586 (21), 303.233 (7), 508.343 (6)	2
F4G	Plasma	Reversed-phase	Negative	12.737	854.592	[M+HCOO]-	C46H84NO8P	PC 18:0_20:4	303.233 (100), 283.264 (35), 794.569 (11), 44.998 (8), 508.342 (6), 259.243 (5), 304.236 (4), 168.042 (4), 224.069 (4)	2
F4G	Plasma	Reversed-phase	Negative	12.857	880.607	[M+HCOO]-	C48H86NO8P	PC 18:0_22:5	329.247 (100), 94.990 (68), 283.264 (42), 820.582 (31), 303.2291 (14), 508.342 (12)	2
F4G	Plasma	Reversed-phase	Negative	12.62	878.592	[M+HCOO]-	C48H84NO8P	PC 18:0_22:6	327.233 (100), 283.262 (50), 283.243 (34), 818.573 (24), 44.998 (18), 508.343 (11), 284.243 (6), 168.042 (5), 328.234 (4), 819.582 (4)	2
F4G	Plasma	Reversed-phase	Negative	12.835	830.593	[M+HCOO]-	C44H84NO8P	PC 18:1_18:1	770.571 (100), 830.592 (37), 771.573 (16), 281.248 (13), 44.998 (4)	2
F4G	Plasma	Reversed-phase	Negative	12.392	828.576	[M+HCOO]-	C44H82NO8P	PC 18:1_18:2	279.233 (100), 281.249 (36), 768.556 (8), 44.998 (8), 280.235 (5), 506.326 (5), 305.249 (4), 168.043 (4)	2
F4G	Plasma	Reversed-phase	Negative	12.156	876.575	[M+HCOO]-	C48H82NO8P	PC 18:1_22:6	327.235 (100), 94.991 (66), 281.246 (42), 283.245 (41), 506.327 (20), 816.547 (18), 817.551 (15), 44.999 (14), 534.295 (12), 488.314 (11)	2
F4G	Plasma	Reversed-phase	Negative	12.146	826.561	[M+HCOO]-	C44H80NO8P	PC 18:2/18:2	766.539 (100), 826.559 (25), 279.233 (20), 767.542 (13)	2
F4G	Plasma	Reversed-phase	Negative	12.072	850.561	[M+HCOO]-	C46H80NO8P	PC 18:2_20:4	790.539 (100), 850.559 (26), 791.543 (14), 303.234 (11), 279.233 (8)	2
F4G	Plasma	Reversed-phase	Positive	12.153	782.568	[M+H]+	C44H80NO8P	PC 36:4	782.572 (100), 184.075 (12)	3
F4G	Plasma	Reversed-phase	Positive	12.599	810.597	[M+H]+	C46H84NO8P	PC 38:4	810.5984 (100), 184.0732 (75), 86.0969 (6), 271.187 (4), 161.1164 (2), 124.999 (2)	3
F4G	Plasma	Reversed-phase	Positive	12.262	808.588	[M+Na]+	C44H84NO8P	PC 36:2	808.582 (100), 184.073 (63)	3
F4G	Plasma	Reversed-phase	Positive	12.081	806.572	[M+H]+	C46H80NO8P	PC 38:6	184.076 (100), 86.098 (7), 623.509 (5)	3
F4G	Plasma	Reversed-phase	Negative	12.542	812.582	[M+HCOO]-	C44H82NO7P	PC O-16:0_20:4	303.233 (100), 752.555 (11), 466.33 (10), 259.243 (8), 44.998 (6), 448.318 (4)	2
F4G	Plasma	Reversed-phase	Negative	12.632	838.596	[M+HCOO]-	C46H84NO7P	PC O-18:1_20:4	303.233 (100), 329.25 (16), 44.998 (14), 492.346 (12), 778.573 (11), 304.237 (9), 434.621 (4)	2
F4G	Plasma	Reversed-phase	Negative	12.474	836.581	[M+HCOO]-	C46H80NO8P	PC O-18:2_20:4	836.579 (100), 776.558 (27), 777.561 (5), 697.675 (5), 303.231 (4)	2
F4G	Plasma	Reversed-phase	Positive	12.483	742.574	[M+H]+	C42H80NO7P	PC O-34:3	184.073 (100), 742.575 (82), 480.349 (4)	3
F4G	Plasma	Reversed-phase	Positive	12.558	768.592	[M+H]+	C44H82NO7P	PC O-36:4	184.073 (100), 86.095 (7)	3
F4G	Plasma	Reversed-phase	Positive	12.38	766.576	[M+H]+	C44H80NO7P	PC O-36:5	184.077 (100), 86.098 (10)	3
F4G	Plasma	Reversed-phase	Positive	12.479	792.593	[M+H]+	C46H82NO7P	PC O-38:6	184.074 (100), 86.097 (6), 124.998 (5)	3
F4G	Plasma	Reversed-phase	Negative	3.461	187.007	[M-H]-	C7H8O4S	p-Cresol sulfate	107.051 (100), 187.007 (60), 79.958 (22), 80.964 (4)	2
F4G	Plasma	Reversed-phase	Negative	12.11	738.507	[M-H]-	C41H74NO8P	PE 16:0_20:4	738.508 (100), 303.232 (30), 255.233 (14), 452.281 (6)	2
F4G	Plasma	Reversed-phase	Negative	12.035	762.509	[M-H]-	C43H74NO8P	PE 16:0_22:6	762.505 (100), 327.231 (6)	2
F4G	Plasma	Reversed-phase	Negative	12.678	766.539	[M-H]-	C43H78NO8P	PE 18:0_20:4	303.234 (100), 283.264 (71), 196.038 (10), 140.012 (9), 480.302 (9), 81.986 (8), 59.014 (8), 304.236 (7), 38.383 (6), 81.071 (6)	2
F4G	Plasma	Reversed-phase	Negative	12.335	722.513	[M-H]-	C41H74NO7P	PE P-16:0_20:4	303.233 (100), 436.282 (12), 259.242 (9), 304.232 (7), 418.271 (7), 151.149 (5), 205.195 (5), 239.236 (5), 255.752 (5), 301.221 (5)	2
F4G	Plasma	Reversed-phase	Negative	12.445	748.53	[M-H]-	C43H76NO7P	PE P-18:1_20:4	303.233 (100), 329.25 (26), 462.298 (12), 444.29 (7), 205.197 (7), 259.241 (7), 304.238 (5), 196.039 (5), 140.01 (4), 168.042 (4)	2
F4G	Plasma	Reversed-phase	Positive	1.491	103.054	[M+H-H2O]+	C8H8O	Phenylacetaldehyde	51.022 (100), 50.015 (36), 77.039 (25), 74.015 (13), 102.045 (12)	2
F4G	Plasma	HILIC	Positive	2.036	265.119	[M+H]+	C13H16N2O5	Phenylacetylglutamine	130.05 (100), 84.044 (26), 91.054 (23), 129.065 (10), 136.078 (10), 83.061 (9), 101.07 (9), 131.051 (8), 147.075 (8)	2
F4G	Plasma	HILIC	Positive	4.017	166.086	[M+H]+	C9H11NO2	Phenylalanine	77.038 (100), 103.053 (71), 79.054 (17), 91.053 (13), 51.021 (10), 93.069 (9), 120.08 (6), 118.065 (4)	1
F4G	Plasma	Reversed-phase	Positive	1.501	120.081	[M+H-H2O]+	C8H11NO	Phenylethanolamine	51.022 (100), 77.038 (39), 65.038 (25), 91.055 (23), 74.012 (10), 78.044 (8), 60.985 (5)	2
F4G	Plasma	HILIC	Negative	7.297	96.9695	[M-H]-	H3O4P	Phosphoric acid	78.96 (100), 69.926 (5)	2
F4G	Plasma	HILIC	Negative	1.182	181.05	[M-H]-	C9H10O4	p-Hydroxyphenyllactate	181.05 (100), 135.044 (71), 163.042 (61), 119.048 (48), 72.993 (24), 116.933 (23), 159.273 (21), 82.392 (17), 103.338 (17), 78.681 (14)	2
F4G	Plasma	HILIC	Positive	5.073	130.087	[M+H]+	C6H11NO2	Pipecolic acid	84.081 (100), 130.087 (40), 55.054 (5)	1
F4G	Plasma	Reversed-phase	Positive	8.234	286.146	[M+H]+	C17H19NO3	Piperine	201.055 (100), 286.145 (27), 135.044 (16), 112.076 (13), 171.044 (10), 69.071 (6), 143.05 (5), 84.082 (4)	2
F4G	Plasma	Reversed-phase	Positive	6.569	332.081	[M+H]+	C15H13N3O4S	Piroxicam	95.06 (100), 332.072 (91), 332.215 (57), 332.158 (17), 164.083 (13), 121.039 (8), 259.135 (6), 122.042 (5)	2
F4G	Plasma	HILIC	Positive	4.979	116.071	[M+H]+	C5H9NO2	Proline	70.065 (100), 116.07 (27)	1
F4G	Plasma	HILIC	Positive	3.668	144.102	[M+H]+	C7H13NO2	Proline betaine	144.102 (100), 58.065 (51), 84.081 (36), 102.056 (6), 98.097 (4), 42.034 (4)	1
F4G	Plasma	HILIC	Negative	3.767	243.062	[M-H]-	C9H12N2O6	Pseudouridine	153.03 (100), 183.04 (11), 111.02 (9), 243.061 (7), 63.058 (7), 140.033 (7)	2
F4G	Plasma	HILIC	Negative	5.265	215.033	[M+Cl]-	C6H12O6	Psicose	34.969 (100), 215.032 (14), 59.014 (4)	2
F4G	Plasma	Reversed-phase	Negative	1.905	188.986	[M-H]-	C6H6O5S	Pyrocatechol sulfate	109.03 (100), 188.987 (27), 144.945 (18), 76.66 (15), 41.544 (9), 79.956 (9), 112.546 (7), 61.758 (7), 26.08 (6), 128.159 (6)	2
F4G	Plasma	HILIC	Negative	5.857	191.056	[M-H]-	C7H12O6	Quinic acid	85.032 (100), 191.054 (36), 71.013 (26), 111.043 (25), 37.622 (22), 170.823 (17), 180.292 (17), 107.069 (14), 185.963 (14), 44.999 (12)	1
F4G	Plasma	HILIC	Positive	0.741	325.192	[M+H]+	C20H24N2O2	Quinine	325.191 (100), 172.075 (14), 160.076 (13), 253.125 (13), 81.069 (12), 111.1 (10), 307.18 (9), 264.134 (8), 184.076 (7), 110.099 (7)	2
F4G	Plasma	Reversed-phase	Positive	10.562	269.228	[M+H-H2O]+	C20H30O	Retinol	91.055 (100), 77.039 (58), 79.053 (57), 93.069 (56), 119.087 (52), 69.071 (50), 55.054 (48), 81.07 (46), 41.038 (39), 143.086 (33)	2
F4G	Plasma	HILIC	Negative	0.848	194.046	[M-H]-	C9H9NO4	Salicyluric acid	150.055 (100), 93.034 (69), 62.466 (10), 107.673 (8), 123.114 (7), 39.762 (6), 129.759 (6), 93.236 (6), 69.496 (5), 98.541 (5)	2
F4G	Plasma	Reversed-phase	Negative	6.53	201.113	[M-H]-	C10H18O4	Sebacic acid	139.113 (100), 201.112 (73), 183.102 (43), 137.098 (19), 81.046 (6), 183.523 (5), 197.915 (4), 134.827 (4), 36.256 (4)	2
F4G	Plasma	HILIC	Positive	6.236	106.049	[M+H]+	C3H7NO3	Serine	60.043 (100), 42.034 (22), 88.038 (16), 106.048 (11), 70.027 (6), 70.064 (4)	1
F4G	Plasma	Reversed-phase	Positive	6.218	211.089	[M+H]+	C11H14O4	Sinapyl alcohol	77.039 (100), 91.055 (79), 79.055 (37), 78.047 (33), 103.054 (29), 65.038 (18), 151.075 (17), 121.065 (16), 105.07 (14), 119.05 (11)	2
F4G	Plasma	Reversed-phase	Negative	11.518	719.535	[M+HCOO]-	C37H75N2O6P	SM 32:1	719.533 (100), 659.512 (47), 660.514 (6)	3
F4G	Plasma	Reversed-phase	Negative	11.278	717.519	[M+HCOO]-	C37H73N2O6P	SM 32:2	657.496 (100), 168.043 (79), 176.95 (21), 169.048 (17), 59.235 (15), 451.077 (14), 176.546 (13), 517.158 (12), 63.629 (12), 522.206 (12)	3
F4G	Plasma	Reversed-phase	Negative	11.704	733.55	[M+HCOO]-	C38H77N2O6P	SM 33:1	733.552 (100), 673.53 (45), 64.534 (4)	3
F4G	Plasma	Reversed-phase	Negative	11.907	747.566	[M+HCOO]-	C39H79N2O6P	SM 34:1	747.566 (100), 687.546 (52)	3
F4G	Plasma	Reversed-phase	Positive	11.609	701.56	[M+H]+	C39H77N2O6P	SM 34:2	184.074 (100), 701.561 (32)	3
F4G	Plasma	Reversed-phase	Negative	12.016	773.582	[M+HCOO]-	C41H81N2O6P	SM 36:2	773.583 (100), 713.561 (34)	3
F4G	Plasma	Reversed-phase	Negative	13.397	855.659	[M+HCOO]-	C47H91N2O6P	SM 42:3	855.661 (100), 795.641 (31), 855.593 (10), 112.487 (6), 361.789 (5), 796.58 (4), 855.483 (4)	3
F4G	Plasma	Reversed-phase	Negative	4.802	173.082	[M-H]-	C8H14O4	Suberic acid	111.081 (100), 173.081 (68), 112.084 (22), 57.034 (21), 109.065 (13), 30.769 (7), 170.979 (7), 36.364 (7), 172.829 (7), 111.356 (6)	2
F4G	Plasma	HILIC	Negative	5.452	124.007	[M-H]-	C2H7NO3S	Taurine	79.958 (100), 124.008 (60), 32.199 (17), 41.395 (17), 98.78 (12), 124.03 (10), 101.015 (10), 93.824 (9), 103.999 (8), 56.357 (7)	1
F4G	Plasma	HILIC	Negative	4.885	167.021	[M-3H]3-	C26H45NO6S	Taurochenodeoxycholic acid	167.022 (100), 124.015 (42), 41.999 (24), 69.01 (21), 96.02 (21), 132.738 (4), 49.696 (4), 72.924 (4), 25.554 (4)	2
F4G	Plasma	HILIC	Negative	5.703	135.03	[M-H]-	C4H8O5	Threonic acid	134.866 (100), 75.009 (64), 59.015 (16), 34.969 (14), 135.024 (7), 52.02 (6), 135.452 (6), 116.941 (5), 129.637 (5), 62.302 (5)	2
F4G	Plasma	HILIC	Positive	5.858	120.066	[M+H]+	C4H9NO3	Threonine	74.06 (100), 56.049 (98), 102.055 (24), 84.044 (14), 120.064 (12), 57.033 (5)	2
F4G	Plasma	Reversed-phase	Positive	4.668	241.07	[M+Na]+	C9H14O6	Triacetin	241.068 (100), 181.049 (59), 196.896 (7), 241.106 (6), 195.1 (5), 83.009 (4)	2
F4G	Plasma	HILIC	Positive	4.347	138.055	[M+H]+	C7H7NO2	Trigonelline	92.049 (100), 138.055 (93), 94.066 (63), 67.054 (13), 65.04 (9), 78.034 (9), 93.058 (8), 53.038 (6), 94.029 (5), 79.04 (4)	1
F4G	Plasma	HILIC	Positive	1.568	151.144	[2M+H]+	C3H9NO	Trimethylamine-N-oxide	76.075 (100), 59.072 (26), 58.065 (7)	2
F4G	Plasma	HILIC	Positive	4.144	205.098	[M+H]+	C11H12N2O2	Tryptophan	146.06 (100), 118.065 (57), 144.081 (33), 188.071 (21), 159.092 (15), 132.08 (10), 170.06 (9), 143.07 (8), 142.064 (4), 74.024 (4)	1
F4G	Plasma	HILIC	Positive	5.188	182.08	[M+H]+	C9H11NO3	Tyrosine	136.075 (100), 165.054 (57), 123.043 (28), 147.043 (15), 182.082 (12), 119.049 (10), 91.053 (4)	1
F4G	Plasma	Reversed-phase	Negative	7.203	215.129	[M-H]-	C11H20O4	Undecanedioic acid	197.118 (100), 153.129 (72), 215.127 (16), 57.036 (4)	2
F4G	Plasma	HILIC	Positive	1.004	61.0397	[M+H]+	CH4N2O	Urea	44.013 (100), 43.029 (34)	2
F4G	Plasma	HILIC	Negative	1.551	243.062	[M-H]-	C9H12N2O6	Uridine	110.024 (100), 243.063 (84), 152.035 (67), 200.055 (54), 140.034 (44), 61.987 (30), 41.999 (30), 100.294 (22), 108.046 (17), 20 (17)	1
F4G	Plasma	HILIC	Positive	4.955	118.086	[M+H]+	C5H11NO2	Valine	72.081 (100), 55.054 (22), 118.086 (7)	1
F4G	Plasma	HILIC	Negative	1.803	151.026	[M-H]-	C5H4N4O2	Xanthine	108.021 (100), 151.027 (55), 130.139 (16), 104.918 (14), 76.644 (12), 23.55 (11), 115.398 (10), 69.862 (10), 144.578 (8), 104.357 (7)	1
BestTreat	Plasma	Reversed-phase	Positive	7.893	225.185	[M+H]+	C13H24N2O	1,3-Dicyclohexylurea	225.194 (100), 100.112 (32), 225.204 (30)	2
BestTreat	Plasma	Reversed-phase	Positive	4.489	134.06	[M+H]+	C8H7NO	1,3-Dihydro-(2H)-indole-2-one	134.06 (100), 106.065 (7)	2
BestTreat	Plasma	Reversed-phase	Positive	11.576	338.342	[M+H]+	C22H43NO	13-Docosenamide	338.344 (100), 83.086 (60), 97.102 (53), 69.071 (52), 97.101 (52)	2
BestTreat	Plasma	Reversed-phase	Positive	10.555	331.284	[M+H]+	C19H38O4	1-Hexadecanoyl-sn-glycerol	57.071 (100), 71.086 (82), 313.272 (69), 95.086 (60)	2
BestTreat	Plasma	HILIC	Positive	6.396	170.092	[M+H]+	C7H11N3O2	1-Methylhistidine	124.086 (100), 83.06 (26), 109.075 (17), 96.068 (16), 97.075 (7), 68.049 (7), 56.048 (7), 81.044 (6)	1
BestTreat	Plasma	HILIC	Positive	2.238	137.071	[M+H]+	C7H9N2O	1-Methylnicotinamide	94.064 (100), 137.07 (85), 92.048 (43), 78.033 (28), 53.037 (14), 93.057 (12), 65.037 (9), 79.04 (8), 67.052 (8), 80.048 (7)	1
BestTreat	Plasma	Reversed-phase	Positive	6.402	211.097	[M+H]+	C11H14O4	3-(?,?-dimethoxyphenyl)propanoic acid	193.085 (100), 165.091 (88), 151.075 (85)	3
BestTreat	Plasma	Reversed-phase	Negative	4.626	165.055	[M-H]-	C9H10O3	3-(3-Hydroxyphenyl)propionic acid	121.065 (100), 119.05 (49), 165.056 (21), 122.068 (4)	1
BestTreat	Plasma	Reversed-phase	Negative	8.777	267.125	[M-H]-	C14H20O5	3-CMPFP	223.134 (100), 179.144 (45), 267.126 (25), 223.169 (5)	2
BestTreat	Plasma	Reversed-phase	Positive	5.226	176.071	[M+H]+	C10H9NO2	3-Indoleacetic acid	130.065 (100), 176.07 (14)	1
BestTreat	Plasma	Reversed-phase	Positive	5.97	190.086	[M+H]+	C11H11NO2	3-Indolepropionic acid	130.065 (100), 172.075 (22), 190.087 (18)	1
BestTreat	Plasma	HILIC	Positive	6.995	170.093	[M+H]+	C7H11N3O2	3-Methylhistidine	170.093 (100), 96.068 (37), 126.104 (24), 109.075 (22), 97.076 (10), 68.049 (5)	2
BestTreat	Plasma	Reversed-phase	Negative	5.031	201.023	[M-H]-	C8H10O4S	4-Ethylphenylsulfate	121.065 (100), 201.023 (99), 79.956 (23), 172.886 (17), 172.977 (13), 115.919 (10), 116.939 (9), 200.972 (9), 100.953 (8), 92.102 (7)	2
BestTreat	Plasma	Reversed-phase	Negative	3.269	137.024	[M-H]-	C7H6O3	4-Hydroxybenzoic acid isomer 1	93.033 (100), 137.023 (14), 94.037 (4)	2
BestTreat	Plasma	Reversed-phase	Positive	1.674	184.06	[M+H]+	C8H9NO4	4-Pyridoxic acid	166.049 (100), 184.06 (28), 166.055 (26), 148.039 (20)	2
BestTreat	Plasma	HILIC	Positive	3.283	146.119	[M+H]+	C7H15NO2	4-Trimethylammoniobutanoic acid	87.044 (100), 45.033 (67), 43.017 (64), 60.08 (48), 58.065 (9), 146.119 (7)	1
BestTreat	Plasma	HILIC	Positive	2.087	160.135	[M+H]+	C8H17NO2	5-AVAB	55.055 (100), 58.065 (45), 44.05 (35), 60.081 (35), 59.05 (30), 45.057 (23), 39.023 (12), 41.038 (8), 43.018 (7)	1
BestTreat	Plasma	Reversed-phase	Positive	9.957	431.316	[M+H]+	C27H42O4	7a-hydroxy-3-oxo-4-cholestenoic acid	271.206 (100), 271.198 (54), 253.195 (49), 413.304 (38)	1
BestTreat	Plasma	HILIC	Positive	2.098	218.139	[M+H]+	C10H19NO4	AC 03:0 (Propionylcarnitine)	218.138 (100), 85.028 (60), 159.064 (16), 60.08 (10), 57.033 (4)	1
BestTreat	Plasma	Reversed-phase	Positive	2.186	232.154	[M+H]+	C11H21NO4	AC 04:0 (Butanoylcarnitine)	85.029 (100), 232.153 (62)	1
BestTreat	Plasma	Reversed-phase	Positive	3.042	246.17	[M+H]+	C12H23NO4	AC 05:0 (Isovalerylcarnitine)	85.029 (100), 246.168 (61)	1
BestTreat	Plasma	Reversed-phase	Positive	6.07	288.217	[M+H]+	C15H29NO4	AC 08:0 (Octanoylcarnitine)	85.029 (100), 288.218 (52)	1
BestTreat	Plasma	Reversed-phase	Positive	5.226	286.201	[M+H]+	C15H27NO4	AC 08:1 (Octenoyl-L-carnitine)	85.029 (100), 286.2 (59)	1
BestTreat	Plasma	Reversed-phase	Positive	6.424	302.233	[M+H]+	C16H31NO4	AC 09:0 (Nonanoylcarnitine)	85.029 (100), 302.234 (68)	1
BestTreat	Plasma	Reversed-phase	Positive	6.491	314.232	[M+H]+	C17H31NO4	AC 10:1 (Decenoylcarnitine)	85.029 (100), 314.231 (63)	2
BestTreat	Plasma	Reversed-phase	Positive	6.27	312.217	[M+H]+	C17H29NO4	AC 10:2 (Decadienoylcarnitine)	85.029 (100), 312.218 (61)	2
BestTreat	Plasma	Reversed-phase	Positive	7.304	328.248	[M+H]+	C18H33NO4	AC 11:1 (Undecenoylcarnitine)	85.029 (100), 328.246 (57)	2
BestTreat	Plasma	Reversed-phase	Positive	8.209	344.28	[M+H]+	C19H37NO4	AC 12:0 (Dodecanoylcarnitine)	85.029 (100), 344.277 (52)	1
BestTreat	Plasma	Reversed-phase	Positive	7.825	342.264	[M+H]+	C19H35NO4	AC 12:1 (Dodecenoylcarnitine)	85.029 (100), 342.262 (58)	1
BestTreat	Plasma	Reversed-phase	Positive	8.193	356.279	[M+H]+	C20H38NO4	AC 13:1 (Tridecenoylcarnitine)	85.029 (100), 356.282 (69)	2
BestTreat	Plasma	Reversed-phase	Positive	8.877	372.311	[M+H]+	C21H41NO4	AC 14:0 (Tetradecanoyl-L-carnitine)	85.029 (100), 372.31 (58)	1
BestTreat	Plasma	Reversed-phase	Positive	8.525	370.295	[M+H]+	C21H39NO4	AC 14:1 (Tetradecenoylcarnitine)	85.029 (100), 370.294 (54)	1
BestTreat	Plasma	Reversed-phase	Positive	8.179	368.279	[M+H]+	C21H37NO4	AC 14:2 (Tetradecadienoylcarnitine)	85.028 (100), 368.282 (63)	2
BestTreat	Plasma	Reversed-phase	Positive	9.349	400.342	[M+H]+	C23H45NO4	AC 16:0 (Palmitoylcarnitine)	85.029 (100), 400.339 (55)	1
BestTreat	Plasma	Reversed-phase	Positive	9.068	398.326	[M+H]+	C23H43NO4	AC 16:1 (O-Palmitoleoylcarnitine)	85.029 (100), 398.326 (58)	2
BestTreat	Plasma	Reversed-phase	Positive	9.48	426.358	[M+H]+	C25H47NO4	AC 18:1 (Oleylcarnitine)	85.029 (100), 426.357 (62)	1
BestTreat	Plasma	Reversed-phase	Positive	9.222	424.342	[M+H]+	C25H45NO4	AC 18:2 (Linoleylcarnitine)	85.029 (100), 424.344 (72)	1
BestTreat	Plasma	HILIC	Positive	2.973	204.124	[M+H]+	C9H17NO4	Acetylcarnitine	204.123 (100), 85.028 (77), 145.049 (25), 60.08 (25), 144.103 (5)	1
BestTreat	Plasma	HILIC	Positive	3.503	132.103	[M+H]+	C6H13NO2	Alanine betaine/beta-alanine betaine	58.065 (100), 59.073 (76), 132.102 (15)	1
BestTreat	Plasma	Reversed-phase	Negative	9.254	407.281	[M-H]-	C24H40O5	Allocholic acid	407.279 (100)	1
BestTreat	Plasma	Reversed-phase	Negative	7.728	369.175	[M-H]-	C19H30O5S	Androsterone sulfate isomer 2	369.172 (100), 96.959 (11)	2
BestTreat	Plasma	HILIC	Positive	7.087	175.119	[M+H]+	C6H14N4O2	Arginine	175.119 (100), 60.055 (55), 70.064 (44), 116.07 (30), 158.091 (15), 130.098 (8), 112.086 (6), 113.069 (4)	1
BestTreat	Plasma	Reversed-phase	Negative	5.925	187.097	[M-H]-	C9H16O4	Azelaic acid	125.096 (100), 187.096 (68), 97.064 (7), 143.106 (6), 169.086 (4), 99.924 (4)	2
BestTreat	Plasma	Reversed-phase	Positive	11.685	585.27	[M+H]+	C33H36N4O6	Bilirubin isomer 3	299.138 (100), 299.152 (20), 299.123 (13), 299.157 (6), 300.141 (4), 299.118 (4)	2
BestTreat	Plasma	Reversed-phase	Positive	8.184	583.255	[M+H]+	C33H34N4O6	Biliverdin isomer 1	297.121 (100), 583.255 (83)	2
BestTreat	Plasma	Reversed-phase	Positive	11.693	583.255	[M+H]+	C33H34N4O6	Biliverdin isomer 2	297.121 (100), 583.256 (86)	2
BestTreat	Plasma	Reversed-phase	Positive	5.879	163.075	[M+H]+	C10H10O2	C10H10O2	163.076 (100), 135.081 (76), 107.086 (41)	3
BestTreat	Plasma	Reversed-phase	Negative	5.519	255.088	[M-H]-	C12H16O6	C12H16O6	211.097 (100), 255.088 (25), 167.108 (15), 153.055 (6), 91.744 (5), 86.036 (5)	3
BestTreat	Plasma	Reversed-phase	Positive	9.602	239.164	[M+H]+	C14H22O3	C14H22O3	179.144 (100), 239.163 (55)	3
BestTreat	Plasma	Reversed-phase	Positive	9.177	391.284	[M+H]+	C24H38O4	C24H38O4	355.264 (100), 309.256 (92), 373.273 (45)	3
BestTreat	Plasma	HILIC	Positive	4.16	118.087	[M+H]+	C5H11NO2	C5H11NO2	72.081 (100), 118.087 (25)	3
BestTreat	Plasma	Reversed-phase	Positive	3.288	158.118	[M+H]+	C8H15NO2	C8H15NO2	140.107 (100), 158.117 (46), 95.049 (25)	3
BestTreat	Plasma	Reversed-phase	Positive	2.475	152.071	[M+H]+	C8H9NO2	C8H9NO2	152.071 (100), 110.06 (64)	3
BestTreat	Plasma	Reversed-phase	Positive	2.755	185.129	[M+H]+	C9H16N2O2	C9H16N2O2 isomer 1	126.091 (100), 185.128 (32), 125.107 (26)	3
BestTreat	Plasma	Reversed-phase	Positive	3.79	195.088	[M+H]+	C8H10N4O2	Caffeine	195.088 (100), 138.066 (20)	1
BestTreat	Plasma	Reversed-phase	Negative	9.829	437.292	[M-HCOO]-	C24H40O4	Chenodeoxycholic acid	391.285 (100), 392.293 (5)	1
BestTreat	Plasma	Reversed-phase	Positive	13.535	369.352	[M+H-H2O]+	C27H46O	Cholesterol isomer 2	369.35 (100), 147.117 (45), 95.086 (42), 135.116 (40), 109.101 (38)	1
BestTreat	Plasma	Reversed-phase	Positive	9.236	373.274	[M+H-2H2O]+	C24H40O5	Cholic acid	355.263 (100), 373.272 (45)	1
BestTreat	Plasma	HILIC	Positive	6.48	176.104	[M+H]+	C6H13N3O3	Citrulline	159.077 (100), 70.065 (48), 113.071 (46), 115.087 (11), 176.103 (8), 116.071 (7), 114.057 (6)	1
BestTreat	Plasma	Reversed-phase	Negative	7.739	239.093	[M-H]-	C12H16O5	CMPF	195.101 (100), 151.112 (48), 239.092 (21)	2
BestTreat	Plasma	Reversed-phase	Positive	6.956	363.216	[M+H]+	C21H30O5	Cortisol	363.213 (100), 121.065 (61)	1
BestTreat	Plasma	Reversed-phase	Negative	6.703	405.193	[M-HCOO]-	C21H28O5	Cortisone	329.177 (100), 112.985 (24), 240.99 (17), 301.179 (15), 59.518 (11), 158.526 (11), 357.61 (11), 114.766 (11)	1
BestTreat	Plasma	HILIC	Positive	5.685	132.077	[M+H]+	C4H9N3O2	Creatine	44.049 (100), 43.029 (15), 90.055 (11)	1
BestTreat	Plasma	HILIC	Positive	1.299	114.066	[M+H]+	C4H7N3O	Creatinine	44.05 (100), 114.067 (83), 86.072 (6), 43.029 (4)	1
BestTreat	Plasma	Reversed-phase	Positive	3.652	197.128	[M+H]+	C10H16N2O2	Cyclo(Pro-Val)	197.128 (100), 70.066 (18), 169.134 (16), 72.081 (16)	2
BestTreat	Plasma	Reversed-phase	Negative	7.493	367.16	[M-H]-	C19H28O5S	Dehydro(epi)androsterone sulfate isomer 1	367.156 (100), 96.958 (59)	2
BestTreat	Plasma	Reversed-phase	Positive	7.429	271.205	[M+H-H2O]+	C18H24O3	Dehydroandrosterone	271.207 (100), 253.195 (82), 213.163 (41)	2
BestTreat	Plasma	Reversed-phase	Negative	9.855	391.285	[M-H]-	C24H40O4	Deoxycholic acid	391.285 (100)	1
BestTreat	Plasma	HILIC	Positive	0.821	122.096	[M+H]+	C8H11N	Dimethylphenylamine	122.096 (100), 107.072 (36)	2
BestTreat	Plasma	Reversed-phase	Negative	9.071	215.166	[M-H]-	C12H24O3	FA 12:0 (Hydroxydodecanoid acid)	59.013 (100), 215.166 (21)	2
BestTreat	Plasma	Reversed-phase	Negative	10.625	227.202	[M-H]-	C14H28O2	FA 14:0 (Myristic acid)	227.202 (100)	2
BestTreat	Plasma	Reversed-phase	Negative	11.08	255.234	[M-H]-	C16H32O2	FA 16:0 (Palmitic acid)	255.233 (100)	2
BestTreat	Plasma	Reversed-phase	Negative	10.751	253.218	[M-H]-	C16H30O2	FA 16:1 (Palmitoleic acid)	253.218 (100)	2
BestTreat	Plasma	Reversed-phase	Negative	10.599	271.229	[M-H]-	C16H32O3	FA 16:1;O (Hydroxyhexadecanoic acid)	271.228 (100), 225.223 (51)	2
BestTreat	Plasma	Reversed-phase	Negative	11.512	283.264	[M-H]-	C18H36O2	FA 18:0 (Stearic acid)	283.265 (100)	2
BestTreat	Plasma	Reversed-phase	Negative	10.878	299.26	[M-H]-	C18H36O3	FA 18:0;O (Hydroxyoctadecanoic acid)	59.013 (100), 299.26 (91)	2
BestTreat	Plasma	Reversed-phase	Negative	11.179	281.249	[M-H]-	C18H34O2	FA 18:1 (Octadecenoic acid)	281.249 (100)	2
BestTreat	Plasma	Reversed-phase	Negative	10.087	313.24	[M-H]-	C18H34O4	FA 18:1;O2 (Octadecanedioic acid)	313.239 (100), 251.238 (45), 295.23 (35), 139.092 (6), 80.952 (5), 116.583 (5), 52.445 (4), 90.431 (4), 63.376 (4), 64.471 (4)	2
BestTreat	Plasma	Reversed-phase	Negative	10.904	279.234	[M-H]-	C18H32O2	FA 18:2 (Linoleic acid)	279.234 (100), 279.167 (4)	2
BestTreat	Plasma	Reversed-phase	Negative	10.657	277.218	[M-H]-	C18H30O2	FA 18:3 (Linolenic acid)	277.219 (100)	2
BestTreat	Plasma	Reversed-phase	Negative	11.051	305.25	[M-H]-	C18H34O2	FA 20:3 (Eicosatrienoic acid)	305.251 (100)	2
BestTreat	Plasma	Reversed-phase	Positive	10.843	305.248	[M+H-H2O]+	C20H34O3	FA 20:3;O	305.246 (100), 121.102 (26), 121.1 (24), 81.07 (22), 95.085 (22)	2
BestTreat	Plasma	Reversed-phase	Negative	10.863	303.234	[M-H]-	C20H32O2	FA 20:4 (Arachidonic acid)	303.232 (100)	1
BestTreat	Plasma	Reversed-phase	Negative	12.065	337.312	[M-H]-	C22H42O2	FA 22:1 (Erucic acid)	337.313 (100)	2
BestTreat	Plasma	Reversed-phase	Negative	11.192	331.265	[M-H]-	C22H36O2	FA 22:4 (Docosatetraenoic acid)	331.266 (100)	2
BestTreat	Plasma	Reversed-phase	Negative	10.973	329.25	[M-H]-	C22H34O2	FA 22:5 (Docosapentaenoic acid)	329.251 (100), 285.261 (10), 59.012 (6)	2
BestTreat	Plasma	Reversed-phase	Negative	10.834	327.234	[M-H]-	C22H32O2	FA 22:6 (DHA)	327.232 (100), 283.243 (77), 59.013 (59), 229.197 (18), 135.118 (8), 121.102 (6), 107.086 (5), 149.133 (4), 175.149 (4), 249.185 (4)	1
BestTreat	Plasma	Reversed-phase	Positive	12.955	429.375	[M+Na]+	C29H50O2	Fatty_acid_C27H50O2	165.091 (100), 429.371 (53)	3
BestTreat	Plasma	Reversed-phase	Positive	3.052	172.133	[M+H]+	C9H17NO2	Gabapentin	154.123 (100), 172.133 (77)	2
BestTreat	Plasma	HILIC	Positive	6.477	148.061	[M+H]+	C5H9NO4	Glutamic acid	84.045 (100), 102.055 (27), 130.05 (25), 148.061 (7), 56.049 (6), 85.028 (5)	1
BestTreat	Plasma	HILIC	Positive	6.233	147.076	[M+H]+	C5H10N2O3	Glutamine	130.05 (100), 84.045 (89), 56.049 (25), 101.07 (19), 41.038 (6)	1
BestTreat	Plasma	Reversed-phase	Negative	1.892	131.034	[M-H]-	C5H8O4	Glutaric acid	87.044 (100), 131.034 (20), 113.024 (9), 69.033 (9)	1
BestTreat	Plasma	HILIC	Positive	6.33	258.111	[M+H]+	C8H20NO6P	Glycerophosphocholine	104.107 (100), 124.999 (28), 86.096 (22), 184.073 (9), 60.08 (7), 166.061 (4)	2
BestTreat	Plasma	HILIC	Positive	3.778	118.087	[M+H]+	C5H11NO2	Glycine betaine	58.065 (100), 118.086 (95), 59.073 (49)	1
BestTreat	Plasma	Reversed-phase	Positive	9.201	432.311	[M+H-H2O]+	C26H43NO5	Glycochenodeoxycholic acid isomer 1	414.302 (100), 76.04 (37), 339.267 (33), 321.257 (26)	1
BestTreat	Plasma	Reversed-phase	Negative	8.714	464.303	[M-H]-	C26H43NO6	Glycocholic acid	464.299 (100), 74.024 (25)	1
BestTreat	Plasma	Reversed-phase	Negative	8.233	448.308	[M-H]-	C26H43NO5	Glycohyodeoxycholic acid	448.309 (100), 74.024 (39)	1
BestTreat	Plasma	Reversed-phase	Positive	3.508	180.066	[M+H]+	C9H9NO3	Hippuric acid	105.034 (100)	1
BestTreat	Plasma	Reversed-phase	Negative	3.017	181.051	[M-H]-	C9H10O4	Hydroxyphenyllactic acid	163.039 (100), 181.05 (77), 135.045 (71), 119.049 (46), 72.992 (25), 121.028 (23), 164.043 (8), 59.013 (5), 136.048 (5)	2
BestTreat	Plasma	HILIC	Positive	1.457	137.046	[M+H]+	C5H4N4O	Hypoxanthine	137.047 (100), 119.035 (17), 110.036 (13), 94.038 (10)	1
BestTreat	Plasma	Reversed-phase	Positive	4.774	206.081	[M+H]+	C11H11NO3	Indolelactic acid	160.076 (100), 188.07 (96), 206.08 (73), 118.066 (66)	1
BestTreat	Plasma	Reversed-phase	Negative	2.702	212.002	[M-H]-	C8H7NO4S	Indoxyl sulfate	212.003 (100), 79.956 (91), 80.964 (73), 132.044 (24), 92.05 (4)	1
BestTreat	Plasma	HILIC	Positive	4.345	132.102	[M+H]+	C6H13NO2	Isoleucine	86.096 (100), 41.038 (37), 44.049 (21), 69.069 (15), 45.034 (4), 67.053 (4), 57.057 (4)	1
BestTreat	Plasma	Reversed-phase	Positive	4.623	211.144	[M+H]+	C11H18N2O2	L,L-Cyclo(leucylprolyl) isomer 1	211.144 (100), 70.066 (36)	2
BestTreat	Plasma	HILIC	Positive	4.853	162.114	[M+H]+	C7H15NO3	L-Carnitine	103.04 (100), 60.081 (83), 85.029 (71), 43.018 (66), 162.114 (48), 102.092 (41), 57.034 (20), 58.065 (8), 59.073 (7), 41.039 (5)	1
BestTreat	Plasma	HILIC	Positive	4.097	132.102	[M+H]+	C6H13NO2	Leucine	44.049 (100), 43.054 (46), 86.096 (35), 41.038 (16), 30.032 (6)	2
BestTreat	Plasma	Reversed-phase	Positive	10.487	280.264	[M+H]+	C18H33NO	Linoleamide	263.236 (100), 280.265 (87), 95.086 (73), 81.07 (67), 245.226 (60)	2
BestTreat	Plasma	HILIC	Positive	7.238	147.113	[M+H]+	C6H14N2O2	Lysine	84.08 (100), 130.086 (40), 147.111 (7), 70.063 (6), 56.048 (6)	1
BestTreat	Plasma	Reversed-phase	Positive	9.767	468.308	[M+H]+	C22H46NO7P	LysoPC 0:0/14:0	184.074 (100), 86.097 (8)	2
BestTreat	Plasma	Reversed-phase	Positive	10.448	496.34	[M+H]+	C24H50NO7P	LysoPC 0:0/16:0	184.074 (100), 86.097 (8)	2
BestTreat	Plasma	Reversed-phase	Positive	9.925	494.324	[M+H]+	C24H48NO7P	LysoPC 0:0/16:1	184.074 (100), 86.097 (7)	2
BestTreat	Plasma	Reversed-phase	Positive	10.775	524.371	[M+H]+	C26H54NO7P	LysoPC 0:0/18:0	184.074 (100), 86.097 (8)	2
BestTreat	Plasma	Reversed-phase	Positive	10.446	522.356	[M+H]+	C26H52NO7P	LysoPC 0:0/18:1	184.074 (100), 86.097 (8)	2
BestTreat	Plasma	Reversed-phase	Positive	10.136	520.34	[M+H]+	C26H50NO7P	LysoPC 0:0/18:2	184.074 (100), 86.097 (9)	2
BestTreat	Plasma	Reversed-phase	Positive	10.138	544.34	[M+H]+	C28H50NO7P	LysoPC 0:0/20:4	184.074 (100), 86.097 (9)	2
BestTreat	Plasma	Reversed-phase	Positive	9.846	542.324	[M+H]+	C28H48NO7P	LysoPC 0:0/20:5	184.074 (100), 86.097 (8)	2
BestTreat	Plasma	Reversed-phase	Positive	9.934	468.308	[M+H]+	C22H46NO7P	LysoPC 14:0/0:0	184.0733 (100), 104.1074 (84), 468.3082 (28), 86.097 (17)	2
BestTreat	Plasma	Reversed-phase	Positive	10.043	482.324	[M+H]+	C23H48NO7P	LysoPC 15:0	184.074 (100), 86.097 (7)	1
BestTreat	Plasma	Reversed-phase	Positive	10.647	480.345	[M+H]+	C23H46NO7P	LysoPC 15:1	104.107 (100), 480.347 (94), 86.097 (43)	2
BestTreat	Plasma	Reversed-phase	Negative	10.321	540.332	[M+HCOO]-	C24H50NO7P	LysoPC 16:0/0:0	255.232 (100), 480.312 (20)	2
BestTreat	Plasma	Reversed-phase	Positive	10.062	494.324	[M+H]+	C24H48NO7P	LysoPC 16:1/0:0	184.074 (100), 104.108 (84)	2
BestTreat	Plasma	Reversed-phase	Positive	10.679	510.355	[M+H]+	C25H52NO7P	LysoPC 17:0	184.074 (100), 104.107 (90)	1
BestTreat	Plasma	Reversed-phase	Positive	10.33	508.34	[M+H]+	C25H50NO7P	LysoPC 17:1	184.074 (100), 104.108 (89)	2
BestTreat	Plasma	Reversed-phase	Positive	10.887	524.371	[M+H]+	C26H54NO7P	LysoPC 18:0/0:0	184.074 (100), 104.108 (75), 524.369 (31)	2
BestTreat	Plasma	Reversed-phase	Positive	10.565	522.356	[M+H]+	C26H52NO7P	LysoPC 18:1/0:0	184.074 (100), 104.108 (83)	2
BestTreat	Plasma	Reversed-phase	Positive	10.264	520.34	[M+H]+	C26H50NO7P	LysoPC 18:2/0:0	184.074 (100), 104.107 (84)	2
BestTreat	Plasma	Reversed-phase	Positive	9.971	518.324	[M+H]+	C26H48NO7P	LysoPC 18:3	184.074 (100), 104.108 (86)	2
BestTreat	Plasma	Reversed-phase	Positive	10.96	550.387	[M+H]+	C28H56NO7P	LysoPC 20:1	184.074 (100), 104.108 (89)	2
BestTreat	Plasma	Reversed-phase	Negative	10.711	592.363	[M+HCOO]-	C28H54NO7P	LysoPC 20:2	307.267 (100), 532.343 (35), 224.07 (11)	2
BestTreat	Plasma	Reversed-phase	Negative	10.344	590.347	[M+HCOO]-	C28H52NO7P	LysoPC 20:3	305.25 (100), 530.324 (20)	2
BestTreat	Plasma	Reversed-phase	Negative	10.252	588.332	[M+HCOO]-	C28H50NO7P	LysoPC 20:4/0:0	303.235 (100), 528.308 (58), 224.07 (13), 134.068 (9), 197.799 (9), 89.556 (9), 53.908 (8), 77.206 (8), 62.344 (8), 89.03 (7)	2
BestTreat	Plasma	Reversed-phase	Negative	10.391	614.348	[M+HCOO]-	C30H52NO7P	LysoPC 22:5	329.25 (100), 554.322 (54), 224.07 (20), 78.958 (9), 168.042 (6), 242.08 (5), 91.749 (5), 285.261 (5), 152.996 (4), 91.744 (4)	2
BestTreat	Plasma	Reversed-phase	Positive	10.238	568.339	[M+H]+	C30H50NO7P	LysoPC 22:6/0:0	184.074 (100), 104.107 (89)	2
BestTreat	Plasma	Reversed-phase	Positive	10.729	482.361	[M+H]+	C24H52NO6P	LysoPC O-16:0	104.107 (100), 482.36 (27), 184.074 (17)	2
BestTreat	Plasma	Reversed-phase	Positive	11.143	510.392	[M+H]+	C26H56NO6P	LysoPC O-18:0	104.107 (100), 510.395 (25), 184.074 (16)	2
BestTreat	Plasma	Reversed-phase	Positive	10.818	508.376	[M+H]+	C26H54NO6P	LysoPC O-18:1 isomer 1	104.108 (100), 508.379 (26), 184.074 (16)	2
BestTreat	Plasma	Reversed-phase	Positive	11.054	508.376	[M+H]+	C26H54NO6P	LysoPC O-18:1 isomer 2	104.107 (100), 508.378 (91), 86.097 (43)	2
BestTreat	Plasma	Reversed-phase	Negative	10.758	480.31	[M-H]-	C23H48NO7P	LysoPE 0:0/18:0	283.265 (100), 480.311 (7)	2
BestTreat	Plasma	Reversed-phase	Negative	10.145	476.28	[M-H]-	C23H44NO7P	LysoPE 0:0/18:2	279.234 (100), 476.282 (6)	2
BestTreat	Plasma	Reversed-phase	Negative	10.328	452.278	[M-H]-	C21H44NO7P	LysoPE 16:0	255.233 (100), 452.278 (6)	2
BestTreat	Plasma	Reversed-phase	Negative	10.444	452.279	[M-H]-	C21H44NO7P	LysoPE 16:0/0:0	255.232 (100), 452.276 (19), 196.038 (12), 78.957 (4)	2
BestTreat	Plasma	Reversed-phase	Negative	10.867	480.31	[M-H]-	C23H48NO7P	LysoPE 18:0/0:0	283.266 (100), 480.313 (18), 196.039 (11), 78.958 (4), 140.011 (4)	2
BestTreat	Plasma	Reversed-phase	Positive	10.446	480.309	[M+H]+	C23H46NO7P	LysoPE 18:1	339.29 (100), 69.071 (11), 83.086 (10)	2
BestTreat	Plasma	Reversed-phase	Negative	9.976	474.264	[M-H]-	C23H42NO7P	LysoPE 18:3	277.219 (100), 474.26 (19), 196.039 (13), 78.958 (6), 140.011 (4)	2
BestTreat	Plasma	Reversed-phase	Negative	10.453	502.295	[M-H]-	C25H46NO7P	LysoPE 20:3	305.249 (100), 502.293 (17), 196.038 (13), 91.744 (5), 78.958 (5), 140.012 (4)	2
BestTreat	Plasma	Reversed-phase	Negative	10.149	500.279	[M-H]-	C25H44NO7P	LysoPE 20:4	303.233 (100), 259.244 (8), 500.275 (7), 214.049 (6), 59.013 (4)	2
BestTreat	Plasma	Reversed-phase	Negative	9.977	498.264	[M-H]-	C25H42NO7P	LysoPE 20:5	301.216 (100), 196.037 (38), 498.26 (32), 257.228 (20), 78.958 (16), 140.011 (9), 214.048 (8), 59.012 (7), 203.181 (6), 135.643 (4)	2
BestTreat	Plasma	Reversed-phase	Negative	10.39	526.295	[M-H]-	C27H46NO7P	LysoPE 22:5	329.25 (100), 526.291 (29), 196.038 (22), 140.01 (8), 78.958 (7), 214.048 (6), 59.012 (6), 285.261 (4), 361.516 (4), 230.94 (4)	2
BestTreat	Plasma	Reversed-phase	Negative	10.144	524.279	[M-H]-	C27H44NO7P	LysoPE 22:6	327.236 (100), 283.242 (49), 214.048 (14), 524.281 (12), 59.012 (11), 229.196 (11), 196.038 (9), 128.439 (7), 292.018 (7), 86.219 (6)	2
BestTreat	Plasma	Reversed-phase	Negative	10.633	436.284	[M-H]-	C21H44NO6P	LysoPE P-16:0	436.284 (100), 78.958 (54), 196.038 (49), 140.01 (38), 239.236 (34), 375.232 (6)	2
BestTreat	Plasma	Reversed-phase	Negative	11.024	464.315	[M-H]-	C23H48NO6P	LysoPE P-18:0	464.318 (100), 196.038 (50), 78.958 (48), 140.01 (34), 267.268 (32), 403.261 (7), 152.995 (4)	2
BestTreat	Plasma	Reversed-phase	Negative	11.74	619.29	[M-H]-	C29H49O12P	LysoPI 20:4	619.291 (100), 152.995 (67), 303.236 (65), 241.011 (58), 315.051 (26), 78.958 (20), 91.744 (17), 89.792 (7), 259.243 (7), 355.853 (6)	2
BestTreat	Plasma	Reversed-phase	Positive	6.168	593.333	[M+H]+	C33H42N4O6	Mesobilirubinogen	344.174 (100), 343.165 (45), 593.338 (43)	2
BestTreat	Plasma	HILIC	Positive	1.532	130.111	[M+H]+	C4H11N5	Metformin	71.061 (100), 60.055 (46), 43.029 (21), 46.065 (21), 85.051 (16), 68.024 (8), 88.087 (6), 113.082 (4)	2
BestTreat	Plasma	HILIC	Positive	4.701	150.059	[M+H]+	C5H11NO2S	Methionine	56.048 (100), 104.052 (49), 133.029 (33), 61.01 (28), 102.052 (21), 150.058 (11), 87.026 (9)	1
BestTreat	Plasma	Reversed-phase	Positive	10.111	228.233	[M+H]+	C14H29NO	Myristamide	228.232 (100), 88.076 (7)	2
BestTreat	Plasma	HILIC	Positive	6.534	203.151	[M+H]+	C8H18N4O2	N,N-Dimethylarginine	70.065 (100), 71.06 (40), 116.071 (38), 88.087 (12), 115.086 (8), 158.129 (7), 172.108 (7), 72.08 (6)	2
BestTreat	Plasma	HILIC	Positive	5.77	217.13	[M+H]+	C8H16N4O3	N-a-Acetyl-L-arginine	70.066 (100), 71.05 (13), 72.08 (9), 60.055 (8), 43.018 (7), 43.054 (5), 55.03 (5), 43.029 (4), 55.054 (4)	2
BestTreat	Plasma	HILIC	Positive	6.888	189.161	[M+H]+	C9H20N2O2	Ne,Ne,Ne-Trimethyllysine	84.082 (100), 56.05 (44), 67.055 (28), 60.082 (20), 41.039 (16), 58.065 (9), 45.058 (7), 55.055 (6), 42.034 (6), 59.074 (4)	1
BestTreat	Plasma	HILIC	Positive	3.84	130.087	[M+H]+	C6H11NO2	N-Methyl-proline	84.08 (100), 42.033 (20), 82.065 (11), 44.049 (5)	2
BestTreat	Plasma	Reversed-phase	Positive	11.091	284.294	[M+H]+	C18H37NO	Octadecanamide	284.294 (100),88.076 (7), 57.071 (5)	2
BestTreat	Plasma	Reversed-phase	Positive	10.779	282.28	[M+H]+	C18H35NO	Oleamide	282.278 (100), 83.086 (27), 69.071 (26), 97.101 (25), 69.07 (25)	2
BestTreat	Plasma	HILIC	Positive	7.298	133.098	[M+H]+	C5H12N2O2	Ornithine	70.065 (100), 116.07 (45), 115.087 (18), 133.094 (7)	1
BestTreat	Plasma	Reversed-phase	Positive	10.66	256.264	[M+H]+	C16H32O2	Palmitamide	256.264 (100),88.076 (8)	2
BestTreat	Plasma	Reversed-phase	Positive	10.291	254.249	[M+H]+	C16H31NO	Palmitoleamide	254.249 (100), 83.086 (49), 69.071 (41), 97.101 (38)	2
BestTreat	Plasma	Reversed-phase	Positive	2.616	181.072	[M+H]+	C7H8N4O2	Paraxanthine	181.072 (100), 138.066 (5)	1
BestTreat	Plasma	Reversed-phase	Negative	12.752	750.531	[M+HCOO]-	C38H76NO8P	PC 14:0_16:0	227.202 (100), 255.233 (51), 690.505 (23), 168.043 (5), 78.958 (4)	2
BestTreat	Plasma	Reversed-phase	Negative	13.578	804.578	[M+HCOO]-	C42H82NO8P	PC 16:0_18:1	281.25 (100), 255.232 (37), 744.551 (20), 168.042 (4)	2
BestTreat	Plasma	Reversed-phase	Negative	13.043	802.562	[M+HCOO]-	C42H80NO8P	PC 16:0_18:2	279.234 (100), 255.232 (38), 742.548 (15), 168.042 (4)	2
BestTreat	Plasma	Reversed-phase	Negative	12.951	826.562	[M+HCOO]-	C44H80NO8P	PC 16:0_20:4	303.232 (100), 255.232 (65), 766.546 (28), 480.311 (7), 259.244 (7), 168.042 (6), 224.068 (4), 78.958 (4), 304.236 (4), 59.012 (4)	2
BestTreat	Plasma	Reversed-phase	Negative	12.595	824.547	[M+HCOO]-	C44H78NO8P	PC 16:0_20:5	301.217 (100), 255.232 (78), 764.535 (35), 257.227 (16), 480.31 (9), 168.042 (8), 224.07 (6), 78.957 (5), 59.013 (4)	2
BestTreat	Plasma	Reversed-phase	Negative	12.847	850.562	[M+HCOO]-	C46H80NO8P	PC 16:0_22:6	255.232 (100), 327.236 (84), 790.543 (44), 283.242 (30), 168.042 (11), 480.31 (11), 224.07 (8), 78.958 (7), 59.012 (5), 229.196 (5)	2
BestTreat	Plasma	Reversed-phase	Negative	14.57	832.61	[M+HCOO]-	C44H86NO8P	PC 18:0_18:1	281.25 (100), 283.265 (37), 772.582 (22), 168.042 (5), 78.958 (4)	2
BestTreat	Plasma	Reversed-phase	Negative	14.149	856.609	[M+HCOO]-	C46H86NO8P	PC 18:0_20:3	305.249 (100), 283.264 (43), 796.587 (24), 168.042 (5), 306.253 (4)	2
BestTreat	Plasma	Reversed-phase	Negative	13.715	854.593	[M+HCOO]-	C46H84NO8P	PC 18:0_20:4	303.232 (100), 283.265 (60), 794.57 (33), 259.243 (7), 168.042 (6), 508.342 (6), 224.07 (5), 78.958 (4), 304.236 (4)	2
BestTreat	Plasma	Reversed-phase	Negative	13.559	878.594	[M+HCOO]-	C48H84NO8P	PC 18:0_22:6	327.236 (100), 283.266 (99), 818.576 (54), 224.07 (14), 508.338 (12), 78.958 (12), 217.256 (12), 299.288 (10), 112.044 (10), 245.863 (10)	2
BestTreat	Plasma	Reversed-phase	Negative	12.87	776.546	[M+HCOO]-	C40H78NO8P	PC 18:1_14:0 and 16:0_16:1	253.217 (100), 255.231 (39), 281.249 (30), 716.533 (30), 227.201 (11), 168.042 (4)	2
BestTreat	Plasma	Reversed-phase	Negative	13.255	828.578	[M+HCOO]-	C44H82NO8P	PC 18:1_18:2	279.234 (100), 281.249 (44), 768.561 (23), 305.249 (5), 168.042 (5)	2
BestTreat	Plasma	Reversed-phase	Negative	13.412	854.594	[M+HCOO]-	C46H84NO8P	PC 18:1_20:3	305.25 (100), 281.25 (45), 794.568 (29), 279.234 (24), 307.263 (11), 112.984 (10), 168.044 (6), 224.071 (4)	2
BestTreat	Plasma	Reversed-phase	Positive	13.277	734.57	[M+H]+	C40H80NO8P	PC 32:0 isomer 1	184.074 (100), 86.097 (9)	3
BestTreat	Plasma	Reversed-phase	Positive	13.444	734.57	[M+H]+	C40H80NO8P	PC 32:0 isomer 2	184.074 (100), 86.097 (8)	3
BestTreat	Plasma	Reversed-phase	Positive	12.445	730.538	[M+H]+	C40H76NO8P	PC 32:2	184.074 (100), 86.097 (9)	3
BestTreat	Plasma	Reversed-phase	Positive	12.584	756.553	[M+H]+	C42H78NO8P	PC 34:3 isomer 1	184.074 (100), 86.097 (10)	3
BestTreat	Plasma	Reversed-phase	Positive	12.681	756.553	[M+H]+	C42H78NO8P	PC 34:3 isomer 2	184.074 (100), 86.097 (9)	3
BestTreat	Plasma	Reversed-phase	Positive	14.504	788.616	[M+H]+	C44H86NO8P	PC 36:1 isomer 1	184.074 (100), 86.097 (9)	3
BestTreat	Plasma	Reversed-phase	Positive	14.591	788.616	[M+H]+	C44H86NO8P	PC 36:1 isomer 2	184.074 (100), 86.097 (9)	3
BestTreat	Plasma	Reversed-phase	Negative	13.454	812.583	[M+HCOO]-	C44H82NO7P	PC O-36:4	279.234 (100), 752.57 (21), 303.232 (15), 490.332 (6), 78.958 (4)	3
BestTreat	Plasma	Reversed-phase	Positive	13.403	810.6	[M+H]+	C46H84NO8P	PC 38:4	184.074 (100), 86.097 (10)	3
BestTreat	Plasma	Reversed-phase	Positive	12.643	806.569	[M+H]+	C46H80NO8P	PC 38:6	184.074 (100), 86.097 (10)	3
BestTreat	Plasma	Reversed-phase	Negative	13.236	810.567	[M+HCOO]-	C44H80NO7P	PC O-16:1_20:4	303.235 (100), 750.553 (28), 464.315 (14), 259.242 (7), 78.958 (7), 224.07 (4), 446.306 (4)	2
BestTreat	Plasma	Reversed-phase	Negative	13.551	838.598	[M+HCOO]-	C46H84NO7P	PC O-18:1_20:4	303.231 (100), 778.582 (39), 492.345 (16), 329.25 (7), 474.337 (6), 78.958 (6), 259.243 (6), 304.236 (4), 91.746 (4), 168.042 (4)	2
BestTreat	Plasma	Reversed-phase	Negative	13.36	836.583	[M+HCOO]-	C46H82NO7P	PC O-38:6	303.235 (100), 776.566 (45), 329.25 (33), 490.329 (11), 78.958 (10), 327.236 (9), 168.044 (8), 674.654 (6), 472.324 (5), 224.07 (5)	3
BestTreat	Plasma	Reversed-phase	Positive	13.444	790.571	[M+H]+	C46H80NO7P	PC P-38:7	86.097 (100), 146.982 (99), 731.495 (83), 86.096 (68), 57.071 (60)	3
BestTreat	Plasma	Reversed-phase	Negative	3.807	187.006	[M-H]-	C7H8O4S	p-Cresol sulfate	107.049 (100), 187.006 (91), 79.956 (31), 80.964 (8), 108.053 (4)	2
BestTreat	Plasma	Reversed-phase	Negative	12.893	738.51	[M-H]-	C41H74NO8P	PE 16:0_20:4	303.232 (100), 255.233 (67), 738.514 (16), 140.011 (8), 259.243 (8), 452.279 (6), 78.958 (5), 59.012 (5), 196.039 (5)	2
BestTreat	Plasma	Reversed-phase	Negative	12.792	762.51	[M-H]-	C43H74NO8P	PE 16:0_22:6	255.235 (100), 327.235 (80), 283.246 (27), 762.515 (21), 452.276 (13), 140.011 (12), 196.038 (8), 78.957 (6), 59.012 (5), 229.195 (4)	2
BestTreat	Plasma	Reversed-phase	Negative	13.625	766.541	[M-H]-	C43H78NO8P	PE 18:0_20:4	303.231 (100), 283.264 (67), 766.545 (17), 259.243 (10), 140.012 (8), 480.312 (7), 78.958 (6), 196.038 (5), 59.013 (4), 304.236 (4)	2
BestTreat	Plasma	Reversed-phase	Negative	13.182	722.514	[M-H]-	C41H74NO7P	PE P-16:0_20:4	303.231 (100), 722.501 (15), 436.284 (15), 140.012 (10), 481.081 (6), 259.243 (6), 76.526 (5), 111.402 (5), 126.987 (5), 78.958 (5)	2
BestTreat	Plasma	Reversed-phase	Negative	13.31	748.53	[M-H]-	C43H76NO7P	PE P-18:1_20:4	303.231 (100), 748.53 (17), 241.217 (12), 462.302 (12), 78.957 (12), 329.251 (8), 259.242 (7), 140.01 (7), 444.29 (6), 196.038 (6)	2
BestTreat	Plasma	HILIC	Positive	1.959	265.12	[M+H]+	C13H16N2O4	Phenylacetylglutamine	130.049 (100), 129.066 (14), 147.076 (12), 84.044 (11), 136.075 (11), 91.054 (7), 265.116 (7), 248.094 (4)	2
BestTreat	Plasma	HILIC	Positive	4.023	166.086	[M+H]+	C9H11NO2	Phenylalanine	77.038 (100), 51.023 (30), 103.054 (23), 91.054 (16), 79.055 (10), 118.065 (4)	1
BestTreat	Plasma	Reversed-phase	Positive	2.157	120.081	[M+H-H2O]+	C8H11NO	Phenylethanolamine	120.081 (100), 103.055 (16), 120.077 (12)	2
BestTreat	Plasma	Reversed-phase	Positive	8.928	318.3	[M+H]+	C18H39NO3	Phytosphingosine	60.045 (100), 318.301 (55)	2
BestTreat	Plasma	HILIC	Positive	5.084	130.087	[M+H]+	C6H11NO2	Pipecolic acid	84.081 (100), 130.086 (23), 56.049 (8)	1
BestTreat	Plasma	Reversed-phase	Positive	8.335	286.144	[M+H]+	C17H19NO3	Piperine	201.055 (100), 286.145 (88)	2
BestTreat	Plasma	HILIC	Positive	4.954	116.071	[M+H]+	C5H9NO2	Proline	70.065 (100), 116.071 (17), 43.054 (5)	1
BestTreat	Plasma	HILIC	Positive	3.577	144.104	[M+H]+	C7H13NO2	Proline betaine	144.102 (100), 58.064 (38), 84.08 (31), 102.056 (5), 42.033 (5)	1
BestTreat	Plasma	HILIC	Negative	3.701	243.061	[M-H]-	C9H12N2O6	Pseudouridine	153.029 (100), 140.034 (18), 183.039 (15), 110.024 (12), 243.06 (10), 41.998 (8), 139.015 (4)	2
BestTreat	Plasma	Reversed-phase	Negative	2.144	188.985	[M-H]-	C6H6O5S	Pyrocatechol sulfate	109.029 (100), 188.987 (53), 79.956 (10)	2
BestTreat	Plasma	Reversed-phase	Positive	10.784	269.226	[M+H-H2O]+	C20H30O	Retinol	269.227 (100), 93.07 (66), 95.085 (60), 81.07 (54)	2
BestTreat	Plasma	Reversed-phase	Negative	6.552	201.113	[M-H]-	C10H18O4	Sebacic acid	139.112 (100), 201.113 (96), 157.124 (7), 111.08 (5), 183.103 (4)	2
BestTreat	Plasma	Reversed-phase	Positive	11.685	647.512	[M+H]+	C35H71N2O6P	SM 30:1	184.074 (100), 86.097 (8)	3
BestTreat	Plasma	Reversed-phase	Positive	12.12	675.544	[M+H]+	C37H75N2O6P	SM 32:1	184.074 (100), 86.097 (8)	3
BestTreat	Plasma	Reversed-phase	Negative	11.791	717.52	[M+HCOO]-	C37H73N2O6P	SM 32:2	657.504 (100), 168.042 (86), 78.958 (68), 91.748 (5)	3
BestTreat	Plasma	Reversed-phase	Negative	12.384	733.552	[M+HCOO]-	C38H77N2O6P	SM 33:1	673.527 (100), 168.042 (78), 78.958 (53), 253.088 (5), 674.523 (5), 185.009 (5), 376.603 (5), 112.194 (5), 113.318 (5), 147.006 (5)	3
BestTreat	Plasma	Reversed-phase	Negative	12.661	747.568	[M+HCOO]-	C39H79N2O6P	SM 34:1	687.553 (100), 168.042 (84), 78.958 (70), 688.549 (7)	3
BestTreat	Plasma	Reversed-phase	Positive	12.236	701.559	[M+H]+	C39H77N2O6P	SM 34:2	184.074 (100), 86.097 (8)	3
BestTreat	Plasma	Reversed-phase	Negative	13.346	775.599	[M+HCOO]-	C41H83N2O6P	SM 36:1	715.57 (100), 168.042 (83), 78.958 (72), 716.57 (8), 91.749 (5)	3
BestTreat	Plasma	Reversed-phase	Negative	12.805	773.584	[M+HCOO]-	C41H81N2O6P	SM 36:2	713.562 (100), 168.042 (83), 78.958 (65), 714.56 (8)	3
BestTreat	Plasma	Reversed-phase	Negative	14.601	855.662	[M+HCOO]-	C47H91N2O6P	SM 42:3	168.042 (100), 795.633 (90), 78.958 (84), 796.636 (8)	3
BestTreat	Plasma	Reversed-phase	Positive	6.78	398.342	[M+H]+	C27H43NO	Solanidine	398.341 (100),398.318 (14), 398.371 (5)	2
BestTreat	Plasma	Reversed-phase	Positive	6.251	595.349	[M+H]+	C33H46N4O6	Stercobilin	345.181 (100), 470.263 (91), 595.345 (90)	2
BestTreat	Plasma	Reversed-phase	Negative	5.795	224.062	[M-H2O-H]2-	C19H30O8S2	Sulfated steroid_C19H30O8S2 isomer 1	224.062 (100), 96.959 (58), 204.991 (4)	3
BestTreat	Plasma	Reversed-phase	Negative	6.383	224.062	[M-H2O-H]2-	C19H30O8S2	Sulfated steroid_C19H30O8S2 isomer 2	96.959 (100), 224.062 (82), 204.991 (6)	3
BestTreat	Plasma	Reversed-phase	Positive	2.057	181.072	[M+H]+	C7H8N4O2	Theobromine	181.071 (100), 181.095 (30)	1
BestTreat	Plasma	Reversed-phase	Positive	3.057	181.072	[M+H]+	C7H8N4O2	Theophylline	181.072 (100), 124.051 (14)	1
BestTreat	Plasma	HILIC	Positive	5.896	120.066	[M+H]+	C4H9NO3	Threonine	56.048 (100), 74.06 (82), 84.045 (27), 102.056 (9), 56.128 (8), 74.197 (7)	2
BestTreat	Plasma	Reversed-phase	Positive	4.754	241.068	[M+Na]+	C9H14O6	Triacetin	241.068 (100), 181.047 (74)	2
BestTreat	Plasma	HILIC	Positive	4.311	138.055	[M+H]+	C7H7NO2	Trigonelline	138.056 (100), 92.05 (75), 94.066 (72), 78.035 (26), 65.038 (17), 93.058 (10), 53.039 (8), 67.055 (8), 79.041 (4)	1
BestTreat	Plasma	HILIC	Positive	1.546	76.0763	[M+H]+	C3H9NO	Trimethylamine-N-oxide	58.066 (100), 59.074 (74), 42.033 (22), 76.077 (20), 56.049 (6)	2
BestTreat	Plasma	HILIC	Positive	4.174	205.097	[M+H]+	C11H12N2O2	Tryptophan	118.064 (100), 146.059 (79), 91.054 (24), 115.053 (22), 143.073 (21), 132.08 (19), 144.081 (19), 117.067 (16), 188.068 (13), 142.064 (13)	1
BestTreat	Plasma	Reversed-phase	Positive	2.791	247.144	[M+H]+	C14H18N2O2	Tryptophan betaine	188.07 (100), 60.081 (41), 146.06 (21)	1
BestTreat	Plasma	HILIC	Positive	5.218	182.081	[M+H]+	C9H11NO3	Tyrosine	136.077 (100), 165.057 (63), 123.045 (32), 182.082 (25), 147.045 (20), 119.05 (17)	1
BestTreat	Plasma	HILIC	Positive	1.101	139.057	[M+H]+	C6H6N2O2	Urocanic acid	121.041 (100), 139.052 (74), 93.046 (37), 95.059 (17), 121.421 (4), 93.155 (4)	2
Gut2Brain	Feces	HILIC	Positive	3.37	146.117	[M+H]+	C7H15NO	4-Trimethylammoniobutanoic acid	146.116 (100), 87.043 (9)	2
Gut2Brain	Feces	Reversed-phase	Positive	7.785	225.197	[M+H]+	C13H24N2O	1,3-Dicyclohexylurea	225.196 (100), 224.163 (6)	2
Gut2Brain	Feces	Reversed-phase	Negative	2.728	195.048	[M-H]-	C7H8N4O3	1,3-Dimethylurate	180.0308 (100), 195.053 (48), 153.8421 (7), 103.9786 (7)	2
Gut2Brain	Feces	HILIC	Positive	7.969	338.34	[M+H]+	C22H43NO	13-Docosenamide	338.34 (100), 321.312 (29), 111.116 (15), 303.303 (14), 97.101 (13), 83.085 (11), 135.118 (10), 114.09 (9), 163.146 (9), 109.1 (9)	2
Gut2Brain	Feces	HILIC	Positive	1.126	108.081	[M+H]+	C7H9N	2,x-Dimethylpyridine	108.0816 (100), 67.0512 (22), 93.0549 (14), 94.0666 (6)	2
Gut2Brain	Feces	Reversed-phase	Negative	4.343	165.051	[M-H]-	C9H10O3	3-(3-Hydroxyphenyl)propionic acid	121.068 (100), 119.053 (50), 106.044 (50), 88.901 (16), 165.048 (14), 112.988 (13), 132.91 (12)	2
Gut2Brain	Feces	Reversed-phase	Positive	4.941	176.073	[M+H]+	C10H9NO2	3-Indoleacetic acid	103.0536 (100), 130.0655 (87), 77.0383 (83), 84.9604 (35), 117.0585 (22), 95.0504 (20), 78.0423 (18), 88.0221 (15), 67.9348 (13), 91.0555 (11)	2
Gut2Brain	Feces	HILIC	Positive	5.207	139.099	[M+H]+	C6H10N4	4-amino-5-aminomethyl-2-methylpyrimidine	81.044 (100), 139.098 (89), 122.071 (82), 49.589 (6), 83.047 (6), 77.888 (6), 82.047 (6), 122.023 (5), 138.102 (5), 123.056 (5)	2
Gut2Brain	Feces	HILIC	Positive	1.122	167.093	[M+H]+	C7H10N4O	4-amino-5-formamidomethyl-2-methylpyrimidine	124.087 (100), 167.093 (68), 139.098 (52), 122.072 (49), 166.097 (38), 81.044 (31), 152.072 (19), 166.085 (17), 89.058 (8)	3
Gut2Brain	Feces	HILIC	Positive	1.22	140.082	[M+H]+	C6H9N3O	4-Amino-5-hydroxymethyl-2-methylpyrimidine	81.045 (100), 140.082 (60), 122.071 (18), 97.308 (4), 82.046 (4), 93.071 (4)	2
Gut2Brain	Feces	HILIC	Positive	1.703	110.06	[M+H]+	C6H7NO	4-aminophenol	110.06 (100)	2
Gut2Brain	Feces	HILIC	Positive	0.895	224.127	[M]+	C12H18NO3	4-Hydroxybenzoylcholine	121.027 (100), 122.031 (9), 165.054 (8)	2
Gut2Brain	Feces	Reversed-phase	Positive	1.483	184.063	[M+H]+	C8H9NO4	4-Pyridoxic acid	Pos: 166.051 (100), 148.04 (38), 184.061 (16), 167.054 (15), 149.044 (5) Neg: 138.053 (100), 108.043 (46), 182.042 (42), 139.056 (6), 181.034 (5)	2
Gut2Brain	Feces	Reversed-phase	Positive	1.944	144.048	[M+H]+	C6H9NOS	5-(2-Hydroxyethyl)-4-methylthiazole	144.047 (100), 84.959 (82), 113.029 (68), 126.037 (26), 143.035 (15), 127.039 (9), 100.934 (8), 86.019 (7), 66.934 (7), 128.936 (6)	2
Gut2Brain	Feces	HILIC	Positive	2.251	160.132	[M+H]+	C8H17NO2	5-AVAB	160.133 (100), 101.06 (38), 83.049 (10)	2
Gut2Brain	Feces	HILIC	Positive	1.337	94.0649	[M+H]+	C6H7N	Aniline	94.064 (100)	2
Gut2Brain	Feces	HILIC	Positive	6.914	175.118	[M+H]+	C6H14N4O2	Arginine	70.0641 (100), 116.0695 (90), 175.1169 (90), 60.0541 (22), 130.0982 (17), 158.0893 (16), 83.0132 (12), 157.1342 (9), 97.0647 (7)	2
Gut2Brain	Feces	Reversed-phase	Negative	5.691	187.096	[M-H]-	C9H16O4	Azelaic acid	125.0998 (100), 187.0999 (40), 126.1024 (30), 169.0898 (19), 143.1106 (15), 97.0687 (10), 123.0831 (10)	2
Gut2Brain	Feces	Reversed-phase	Negative	9.057	407.279	[M-H]-	C24H40O5	BA @ 9.04	Neg: 407.283 (100) Pos: 355.2642 (100), 356.2678 (38), 373.2748 (17), 309.2588 (10), 337.252 (10), 339.2683 (8), 245.1552 (7), 213.1647 (4), 319.2448 (3)	3
Gut2Brain	Feces	Reversed-phase	Negative	7.853	407.28	[M-H]-	C24H40O5	BA@7.85	Neg: 407.283 (100), 112.987 (4) Pos: 355.264 (100), 356.268 (22), 373.274 (18), 372.205 (7), 247.17 (6), 245.155 (5), 264.242 (5), 93.07 (4), 227.179 (4)	3
Gut2Brain	Feces	Reversed-phase	Positive	8.444	415.212	[M+H-H2O]+	C24H32O7	C24H32O7	119.085 (100), 120.089 (11), 91.054 (4)	3
Gut2Brain	Feces	HILIC	Positive	3.541	114.091	[M+H]+	C6H11NO	C6H11NO	113.107 (100), 70.065 (38), 84.078 (37), 86.098 (25), 114.091 (24)	3
Gut2Brain	Feces	HILIC	Positive	2.891	145.133	[M+H]+	C7H16N2O	C7H16N2O	145.132 (100), 128.106 (29), 86.095 (16), 121.964 (5)	3
Gut2Brain	Feces	Reversed-phase	Negative	9.577	437.284	[M-HCOO]-	C24H40O4	Chenodeoxycholic acid	391.288 (100), 392.292 (28), 409.298 (20), 410.303 (5)	1
Gut2Brain	Feces	Reversed-phase	Positive	9.025	373.274	[M+H-2H2O]+	C24H40O5	Cholic acid	Pos: 355.264 (100), 356.267 (30), 373.274 (21), 309.259 (12), 357.278 (9), 245.154 (9), 337.251 (8), 371.275 (4) Neg: 407.281 (100), 312.895 (5), 310.895 (4)	2
Gut2Brain	Feces	HILIC	Positive	1.579	104.106	[M]+	C5H14NO	Choline	104.107 (100)	2
Gut2Brain	Feces	HILIC	Negative	6.817	191.022	[M-H]-	C6H8O7	Citric acid	111.01 (100), 87.011 (47), 85.031 (41), 191.022 (38), 129.022 (21), 55.991 (11), 88.832 (11), 65.944 (8), 61.12 (8)	2
Gut2Brain	Feces	HILIC	Positive	1.348	114.066	[M+H]+	C4H7N3O	Creatinine	114.065 (100), 86.07 (8)	2
Gut2Brain	Feces	Reversed-phase	Negative	9.647	391.286	[M-H]-	C24H40O4	Deoxycholic acid	Neg: 391.2884 (100), 345.2847 (17), 347.2979 (7), 365.3087 (6), 327.2719 (5), 346.2862 (4), 355.2665 (4), 343.267 (3), 329.2874 (2), 363.2928 (2) Pos: 357.28 (100), 247.17 (9), 339.269 (8), 221.154 (8), 215.18 (7), 149.133 (6), 261.185 (5), 195.139 (5), 275.201 (5), 135.118 (5)	2
Gut2Brain	Feces	HILIC	Positive	0.936	122.096	[M+H]+	C8H11N	Dimethylphenylamine	122.096 (100)	2
Gut2Brain	Feces	Reversed-phase	Negative	6.274	297.114	[M-H]-	C18H18O4	Enterolactone	297.1158 (100), 253.1263 (8), 107.0521 (6), 165.0549 (4), 251.1114 (4), 254.1295 (4), 133.0618 (2), 132.0599 (2), 189.0567 (2)	2
Gut2Brain	Feces	Reversed-phase	Negative	10.771	255.232	[M-H]-	C16H32O2	FA 16:0 (Palmitic acid)	255.235 (100)	2
Gut2Brain	Feces	Reversed-phase	Negative	11.081	283.266	[M-H]-	C18H36O2	FA 18:0 (Stearic acid)	283.258 (100), 281.244 (6)	2
Gut2Brain	Feces	Reversed-phase	Positive	9.996	323.256	[M+Na]+	C18H36O3	FA 18:0;O (Hydroxyoctadecanoic acid)	323.255 (100), 321.24 (9)	2
Gut2Brain	Feces	Reversed-phase	Negative	10.847	281.244	[M-H]-	C18H34O2	FA 18:1 (Octadecenoic acid)	281.25 (100)	2
Gut2Brain	Feces	Reversed-phase	Positive	9.979	299.259	[M+H]+	C18H34O3	FA 18:1;O (Hydroxyoctadecenoic acid)	Pos: 141.128 (100), 253.253 (49), 123.118 (43), 71.086 (37), 97.102 (29), 245.226 (27), 95.086 (26), 235.243 (23), 109.101 (21), 81.07 (18) Neg: 297.237 (100), 297.146 (7)	2
Gut2Brain	Feces	Reversed-phase	Negative	10.631	279.234	[M-H]-	C18H32O2	FA 18:2 (Linoleic acid)	279.234 (100)	2
Gut2Brain	Feces	Reversed-phase	Positive	0.583	148.061	[M+H]+	C5H9NO4	Glutamic acid	130.05 (100), 148.06 (72), 84.044 (61), 102.055 (55), 146.117 (24), 88.039 (13), 86.992 (10), 147.113 (7)	2
Gut2Brain	Feces	Reversed-phase	Negative	1.535	131.031	[M-H]-	C5H8O4	Glutaric acid	131.036 (100), 87.047 (63), 113.027 (5), 88.05 (4), 49.597 (4)	2
Gut2Brain	Feces	HILIC	Positive	5.543	112.087	[M+H]+	C5H9N3	Histamine	95.0585 (100), 112.087 (95), 111.9247 (6), 93.6266 (6), 69.0675 (2), 95.6332 (2)	2
Gut2Brain	Feces	HILIC	Positive	0.566	124.087	[M+H-H2O]+	C6H11N3O	Histidinol	124.087 (100), 83.06 (10), 84.044 (5)	2
Gut2Brain	Feces	HILIC	Positive	1.503	137.045	[M+H]+	C5H4N4O	Hypoxanthine	137.044 (100), 110.035 (16), 119.034 (15), 94.04 (11)	2
Gut2Brain	Feces	HILIC	Positive	1.058	204.102	[M+H]+	C12H13NO2	Indole-3-butyric acid	204.101 (100), 107.071 (11), 198.674 (4), 204.051 (4), 106.065 (4), 102.067 (4)	2
Gut2Brain	Feces	Reversed-phase	Positive	8.632	391.287	[M+H]+	C24H38O4	Ketodeoxycholic acid	391.283 (100), 373.272 (46), 374.277 (15), 355.26 (7)	2
Gut2Brain	Feces	HILIC	Positive	4.223	162.112	[M+H]+	C7H15NO3	L-Carnitine	162.111 (100), 160.096 (68), 103.038 (40), 85.029 (12), 102.091 (10), 88.075 (5), 60.081 (4)	2
Gut2Brain	Feces	HILIC	Positive	3.513	132.101	[M+H]+	C6H13NO2	Leucine	132.1 (100)	2
Gut2Brain	Feces	HILIC	Positive	4.236	229.154	[M+H]+	C11H20N2O3	Leucine-Proline	229.153 (100), 142.085 (12), 90.976 (9), 70.067 (7)	2
Gut2Brain	Feces	Reversed-phase	Positive	10.089	359.296	[M+H-H2O]+	C24H40O3	Lithocholic acid	Pos: 95.085 (100), 81.07 (75), 121.101 (70), 109.101 (58), 107.085 (54), 93.07 (52), 135.117 (49), 149.133 (35), 67.054 (32), 133.101 (29) Neg: 375.293 (100), 376.297 (27), 393.304 (8), 377.3 (4)	2
Gut2Brain	Feces	HILIC	Positive	1.464	496.341	[M+H]+	C24H50NO7P	LysoPC 16:0/0:0	496.34 (100), 184.073 (43), 104.107 (20), 159.028 (18), 478.324 (5), 283.176 (4)	2
Gut2Brain	Feces	Reversed-phase	Positive	9.955	440.28	[M+H]+	C20H42NO7P	LysoPE 15:0	299.258 (100), 439.277 (94), 439.781 (27), 300.259 (21), 440.283 (20), 165.091 (13), 268.263 (12), 438.782 (12), 155.011 (11), 239.15 (10)	2
Gut2Brain	Feces	Reversed-phase	Positive	5.979	593.336	[M+H]+	C33H44N4O6	Mesobilirubinogen	343.164 (100), 344.171 (94), 468.249 (21), 345.175 (18), 469.255 (15), 593.331 (13), 467.238 (5), 470.259 (5)	2
Gut2Brain	Feces	Reversed-phase	Positive	3.571	195.09	[M+H]+	C8H10N4O2	Caffeine	195.087 (100), 138.066 (45), 110.070 (4), 139.069 (3), 125.083 (2), 132.587 (2), 83.059 (1)	2
Gut2Brain	Feces	HILIC	Positive	1.645	130.109	[M+H]+	C4H11N5	Metformin	130.108 (100), 71.06 (70), 85.051 (40), 88.087 (39), 113.082 (23), 60.055 (6), 130.122 (4)	2
Gut2Brain	Feces	Reversed-phase	Positive	0.785	150.06	[M+H]+	C5H11NO2S	Methionine	104.054 (100), 93.012 (82), 106.992 (67), 133.032 (55), 84.045 (46), 149.061 (36), 116.977 (34), 78.997 (31), 105.034 (29), 111.024 (27)	2
Gut2Brain	Feces	HILIC	Positive	4.583	141.066	[M+H]+	C6H8N2O2	Methylimidazoleacetic acid	141.065 (100), 95.06 (16), 96.067 (11)	2
Gut2Brain	Feces	HILIC	Positive	6.169	188.177	[M+H]+	C9H21N3O	N8-Acetylspermidine	100.075 (100), 72.081 (35), 171.149 (28), 188.175 (16), 73.084 (10), 117.101 (8), 58.921 (5), 80.913 (5), 59.112 (5), 154.095 (5)	2
Gut2Brain	Feces	Reversed-phase	Positive	10.063	520.342	[M+H]+	C26H50NO7P	LysoPC 18:2/0:0	520.343 (100), 184.0748 (37), 104.108 (33), 502.332 (8), 503.336 (2), 258.112 (1), 86.096 (1)	2
Gut2Brain	Feces	Reversed-phase	Positive	1.827	100.076	[M+H]+	C5H9NO	N-Methyl-2-pyrrolidone	100.076 (100), 72.081 (6), 98.984 (6), 60.291 (4)	2
Gut2Brain	Feces	HILIC	Positive	3.755	130.087	[M+H]+	C6H11NO2	N-Methyl-proline	84.079 (100), 130.084 (12), 85.084 (4)	2
Gut2Brain	Feces	Reversed-phase	Positive	9.013	391.287	[M+H]+	C24H38O4	Nutriacholic acid isomer 1	355.263 (100), 373.274 (63), 309.258 (61), 356.266 (24), 337.252 (22), 374.276 (17), 310.262 (12), 391.283 (7), 338.256 (6), 245.154 (6)	2
Gut2Brain	Feces	Reversed-phase	Negative	3.979	190.047	[M-H]-	C10H9NO3	Oxindole-3-acetic acid	146.064 (100), 131.04 (19), 128.053 (15), 144.048 (14), 190.053 (12), 147.067 (9), 102.951 (7)	2
Gut2Brain	Feces	Reversed-phase	Negative	10.195	452.277	[M-H]-	C21H44NO7P	LysoPE 16:0	112.988 (100), 255.235 (98), 196.040 (17), 180.975 (15), 140.013 (7), 126.672 (7), 159.969 (6), 152.996 (4)	2
Gut2Brain	Feces	HILIC	Positive	4.618	116.07	[M+H]+	C5H9NO2	Proline	116.068 (100), 70.064 (61), 115.084 (26), 87.054 (14), 72.080 (12), 114.064 (8)	2
Gut2Brain	Feces	Reversed-phase	Positive	1.631	166.088	[M+H]+	C9H11NO2	Phenylalanine	120.081 (100), 121.084 (10), 103.055 (6)	2
Gut2Brain	Feces	HILIC	Positive	5.297	169.098	[M+H]+	C8H12N2O2	Pyridoxamine	134.058 (100), 135.063 (45), 81.043 (34), 77.037 (30), 80.049 (30), 106.064 (22), 79.053 (20), 65.039 (11)	2
Gut2Brain	Feces	HILIC	Positive	6.702	189.16	[M+H]+	C9H20N2O2	Ne,Ne,Ne-Trimethyllysine	189.158 (100), 84.080 (86), 130.085 (72), 70.065 (16), 118.064 (15), 99.044 (14), 81.069 (12), 142.121 (12), 74.624 (10)	2
Gut2Brain	Feces	HILIC	Positive	3.582	144.101	[M-H]-	C7H13NO2	Proline betaine	144.101 (100), 121.965 (9)	2
Gut2Brain	Feces	Reversed-phase	Positive	4.634	241.07	[M+Na]+	C9H14O6	Triacetin	241.068 (100), 181.045 (24), 225.110 (14), 239.089 (13), 144.101 (7), 89.060 (7), 120.196 (6), 159.064 (5)	2
Gut2Brain	Feces	HILIC	Positive	0.927	170.081	[M+H]+	C8H11NO3	Pyridoxine	Pos: 170.08 (100), 152.07 (61), 153.073 (5) Neg: 150.057 (100), 122.062 (53), 108.047 (44), 138.057 (42), 166.053 (40), 56.078 (10), 139.06 (10), 107.035 (9), 120.895 (9), 123.068 (8)	2
Gut2Brain	Feces	HILIC	Negative	6.762	176.937	[M-H]-	H4O7P2	Pyrophosphoric acid	78.96 (100), 158.929 (43), 176.934 (16), 159.29 (14), 159.198 (9)	2
Gut2Brain	Feces	Reversed-phase	Negative	0.798	191.052	[M-H]-	C7H12O6	Quinic acid	191.058 (100), 85.031 (8), 93.037 (8), 47.329 (6), 132.031 (6), 61.555 (5), 87.916 (5), 173.05 (5), 133.015 (5), 87.011 (4)	2
Gut2Brain	Feces	HILIC	Positive	6.773	259.128	[M+H-H2O]+	C11H20N2O6	Saccharopine	213.123 (100), 84.08 (49), 259.127 (25), 214.122 (11), 195.111 (8)	2
Gut2Brain	Feces	Reversed-phase	Negative	6.484	201.114	[M-H]-	C10H18O4	Sebacic acid	183.1035 (100), 99.9578 (27), 139.117 (26), 157.1242 (22), 201.1192 (20), 185.477 (15), 183.354 (12), 139.5248 (8)	2
Gut2Brain	Feces	Reversed-phase	Positive	6.534	398.343	[M+H]+	C27H43NO	Solanidine	398.34 (100)	2
Gut2Brain	Feces	Reversed-phase	Positive	10.797	284.297	[M+H-H2O]+	C18H39NO2	Sphinganine	284.295 (100)	2
Gut2Brain	Feces	Reversed-phase	Positive	6.054	595.353	[M+H]+	C33H46N4O6	Stercobilin	470.2641 (100), 593.3484 (42), 345.1803 (28), 126.091 (2)	2
Gut2Brain	Feces	Reversed-phase	Positive	5.108	278.214	[M+H]+	C17H27NO2	Venlafaxine	277.106 (100), 149.024 (73), 260.205 (30), 278.214 (12), 215.143 (12), 208.886 (12), 121.065 (11)	2
Gut2Brain	Feces	Reversed-phase	Positive	8.548	595.35	[M+H]+	C33H46N4O6	Tetrapyrrole derivative	303.171 (100), 133.086 (55), 89.06 (55), 180.102 (48), 177.113 (31), 166.091 (27), 102.067 (22), 124.082 (22), 593.334 (21), 144.078 (19)	3
Gut2Brain	Feces	Reversed-phase	Negative	9.383	389.265	[M-H]-	C24H38O4	Nutriacholic acid isomer 2	389.272 (100), 343.266 (25), 345.282 (21), 327.271 (14), 353.249 (6), 363.293 (5), 311.240 (4), 328.277 (4), 309.226 (3)	2
Gut2Brain	Feces	HILIC	Positive	3.367	265.111	[M]+	C12H17N4OS	Thiamine isomer 1	122.071 (100), 144.047 (27), 123.073 (7), 81.044 (5)	2
Gut2Brain	Feces	HILIC	Positive	3.821	265.113	[M]+	C12H17N4OS	Thiamine isomer 2	122.07 (100), 265.109 (53), 144.046 (28), 123.073 (7)	2
Gut2Brain	Feces	HILIC	Positive	1.267	220.117	[M+H]+	C9H17NO5	Pantothenate	90.055 (100), 86.096 (48), 184.099 (42), 220.119 (35), 98.024 (30), 202.107 (24), 124.090 (16), 116.038 (12)	2
Gut2Brain	Feces	HILIC	Positive	4.133	138.056	[M+H]+	C7H7NO2	Trigonelline	138.053 (100), 94.064 (20), 92.048 (19)	2
Gut2Brain	Feces	Reversed-phase	Negative	3.163	209.066	[M-H]-	C8H10N4O3	Trimethyluric acid	209.0706 (100), 194.0465 (35), 137.0261 (29), 124.0533 (13), 66.0127 (10),	2
Gut2Brain	Feces	Reversed-phase	Positive	2.489	188.073	[M+H-NH3]+	C11H12N2O2	Tryptophan	146.06 (100), 188.071 (56), 118.065 (41), 144.08 (35), 144.999 (32), 170.06 (31), 146 (25), 85.088 (23), 174.987 (23), 115.054 (23)	2
Gut2Brain	Feces	Reversed-phase	Positive	5.954	591.322	[M+H]+	C33H42N4O6	Urobilin	591.318 (100), 343.166 (39), 467.241 (13), 466.235 (11), 344.17 (6)	2
Gut2Brain	Feces	HILIC	Positive	1.287	139.05	[M+H]+	C6H6N2O2	Urocanic acid	81.045 (100), 121.04 (81), 139.05 (70), 122.071 (45), 93.045 (25), 138.093 (15), 95.062 (12), 122.043 (9), 97.039 (7), 56.27 (4)	2
Gut2Brain	Feces	HILIC	Positive	4.016	118.087	[M+H]+	C5H11NO2	Valine	72.08 (100), 118.086 (33)	2
Gut2Brain	Feces	HILIC	Negative	7.646	96.9614	[M-H]-	H3O4P	Phosphoric acid	96.961 (100), 81.954 (20), 79.958 (19)	2
Gut2Brain	Feces	HILIC	Positive	1.801	220.119	[M+H]+	C10H13N5O	Zeatin	220.117 (100), 148.06 (38), 160.061 (8), 136.061 (6), 140.07 (5), 202.109 (4)	2
F4G	Feces	Reversed-phase	Positive	4.296	134.06	[M+H]+	C8H7NO	1,3-Dihydro-(2H)-indole-2-one	134.059 (100), 106.064 (46), 105.032 (16), 79.053 (15), 116.049 (6), 107.067 (4), 77.038 (4)	2
F4G	Feces	Reversed-phase	Negative	2.797	195.052	[M-H]-	C7H8N4O3	1,3-Dimethylurate	195.053 (100), 180.028 (6), 193.05 (5)	2
F4G	Feces	Reversed-phase	Positive	11.128	338.34	[M+H]+	C22H43NO	13-Docosenamide	338.343 (100), 321.317 (23), 303.305 (20), 97.102 (15), 337.274 (14), 83.086 (13), 111.118 (12), 128.109 (10), 256.265 (9), 81.07 (9)	2
F4G	Feces	Reversed-phase	Positive	10.525	331.284	[M+H]+	C19H38O4	1-Hexadecanoyl-sn-glycerol	313.275 (100), 239.239 (96), 95.086 (71), 85.101 (54), 71.085 (47), 83.086 (30), 257.247 (29), 123.117 (28), 109.102 (25), 97.102 (23)	2
F4G	Feces	HILIC	Positive	6.331	170.092	[M+H]+	C7H11N3O2	1-Methylhistidine	124.087 (100), 170.094 (23), 109.076 (11), 125.091 (8)	2
F4G	Feces	HILIC	Positive	2.515	137.071	[M+H]+	C7H9N2O	1-Methylnicotinamide	94.064 (100), 78.033 (93), 79.041 (69), 93.057 (39), 92.048 (35), 65.039 (32), 96.044 (23), 95.067 (22), 80.049 (20), 119.06 (13)	1
F4G	Feces	HILIC	Positive	1.208	108.08	[M+H]+	C7H9N	2,x-Dimethylpyridine	108.081 (100), 80.05 (8), 92.05 (4)	2
F4G	Feces	Reversed-phase	Negative	8.646	267.124	[M-H]-	C14H20O5	3-CMPFP	223.135 (100), 179.145 (47), 224.138 (21), 267.124 (9), 180.148 (6)	2
F4G	Feces	Reversed-phase	Positive	4.954	176.071	[M+H]+	C10H9NO2	3-Indoleacetic acid	130.065 (100), 176.071 (66), 131.07 (6)	2
F4G	Feces	HILIC	Positive	4.779	126.103	[M+H]+	C6H11N3	3-Methylhistamine	126.102 (100), 109.075 (67), 124.086 (31), 125.089 (10), 125.07 (7), 110.077 (4)	2
F4G	Feces	HILIC	Positive	6.87	170.092	[M+H]+	C7H11N3O2	3-Methylhistidine	170.094 (100), 96.069 (65), 109.077 (41), 126.104 (27), 97.076 (16), 125.072 (6), 83.062 (5), 95.062 (5), 153.067 (4)	2
F4G	Feces	HILIC	Positive	1.876	110.06	[M+H]+	C6H7NO	4-aminophenol	110.059 (100)	2
F4G	Feces	HILIC	Positive	4.116	146.093	[M+H]+	C5H11N3O2	4-Guanidinobutanoic acid	146.093 (100), 87.045 (61), 86.061 (37), 104.071 (14), 128.082 (13), 146.117 (11), 111.055 (11), 121.967 (5), 98.097 (4)	2
F4G	Feces	Reversed-phase	Negative	5.077	137.024	[M-H]-	C7H6O3	4-Hydroxybenzoic acid isomer 2	137.024 (100), 93.034 (39), 91.055 (8), 94.038 (7), 136.076 (4), 89.799 (4), 95.039 (4)	2
F4G	Feces	Reversed-phase	Positive	1.515	184.06	[M+H]+	C8H9NO4	4-Pyridoxic acid	166.05 (100), 148.039 (50), 112.087 (19), 95.06 (19), 182.13 (9), 167.053 (7), 184.061 (6), 96.064 (6), 164.118 (5), 183.053 (5)	2
F4G	Feces	HILIC	Positive	4.224	118.087	[M+H]+	C5H11NO2	5-aminovaleric acid	118.086 (100), 72.081 (78)	2
F4G	Feces	HILIC	Positive	2.45	160.134	[M+H]+	C8H17NO2	5-AVAB	160.133 (100), 160.148 (9), 101.059 (7)	2
F4G	Feces	HILIC	Positive	1.691	166.072	[M+H]+	C6H7N5O	7-Methylguanine	166.072 (100), 149.046 (17), 124.052 (6), 124.087 (6), 166.097 (5), 150.049 (4)	2
F4G	Feces	Reversed-phase	Positive	8.656	372.309	[M+H]+	C21H41NO4	AC 14:0 (Tetradecanoyl-L-carnitine)	372.312 (100), 85.029 (35), 371.26 (26), 313.238 (17), 372.263 (8), 355.265 (8), 353.25 (6), 372.334 (4)	2
F4G	Feces	Reversed-phase	Positive	8.488	370.294	[M+H]+	C21H39NO4	AC 14:1 (Tetradecenoylcarnitine)	370.292 (100), 353.245 (73), 85.027 (25), 355.26 (21), 354.248 (18), 335.233 (12), 311.219 (11), 115.085 (9), 337.251 (7), 247.166 (7)	2
F4G	Feces	Reversed-phase	Positive	9.149	400.34	[M+H]+	C23H45NO4	AC 16:0 (Palmitoylcarnitine)	400.344 (100), 85.029 (33), 341.27 (19), 342.274 (4)	1
F4G	Feces	Reversed-phase	Positive	8.835	398.325	[M+H]+	C23H43NO4	AC 16:1 (O-Palmitoleoylcarnitine)	398.323 (100), 85.027 (8), 339.25 (5)	2
F4G	Feces	Reversed-phase	Positive	9.266	426.356	[M+H]+	C25H47NO4	AC 18:1 (Oleylcarnitine)	426.36 (100), 85.029 (18), 367.286 (7)	2
F4G	Feces	Reversed-phase	Positive	9.005	424.341	[M+H]+	C25H45NO4	AC 18:2 (Linoleylcarnitine)	424.34 (100)	2
F4G	Feces	Reversed-phase	Negative	1.459	161.986	[M-H]-	C4H5NO4S	Acesulfame-K	77.966 (100), 82.029 (66), 144.889 (15), 64.138 (22), 79.960 (12), 45.209 (6)	2
F4G	Feces	HILIC	Positive	3.367	204.124	[M+H]+	C9H17NO4	Acetylcarnitine	204.121 (100), 85.028 (14), 145.048 (11)	2
F4G	Feces	HILIC	Positive	7.228	289.189	[M+H]+	C12H24N4O4	Ala-Ala-Lys	84.08 (100), 130.084 (36), 129.101 (10), 115.085 (8), 147.109 (6), 82.064 (5)	2
F4G	Feces	HILIC	Positive	7.263	218.15	[M+H]+	C9H19N3O3	Ala-Lys	147.113 (100), 130.087 (67), 129.103 (58), 84.081 (54), 218.151 (46), 131.091 (7), 101.107 (7), 148.116 (5), 155.118 (5), 201.123 (5)	2
F4G	Feces	Reversed-phase	Positive	1.63	203.139	[M+H]+	C9H18N2O3	Alanylleucine	132.101 (100), 203.139 (97), 157.132 (63), 147.112 (23), 158.118 (19), 186.075 (18), 133.106 (17), 86.096 (16), 202.144 (14), 175.096 (12)	2
F4G	Feces	Reversed-phase	Positive	12.148	430.379	[M+H]+	C29H50O2	alpha-Tocopherol	430.377 (100), 429.37 (31), 165.089 (12)	2
F4G	Feces	Reversed-phase	Positive	10.232	324.289	[M+H]+	C20H37NO2	Anandamide (18:2, n-6)	324.288 (100), 323.254 (4), 307.261 (1), 306.277 (1), 263.235 (1), 162.059 (1)	2
F4G	Feces	Reversed-phase	Negative	6.959	369.176	[M-H]-	C19H30O5S	Androsterone sulfate isomer 1	369.176 (100)	2
F4G	Feces	Reversed-phase	Negative	7.624	369.174	[M-H]-	C19H30O5S	Androsterone sulfate isomer 2	369.175 (100), 367.157 (4)	2
F4G	Feces	HILIC	Positive	1.432	94.065	[M+H]+	C6H7N	Aniline	94.065 (100)	2
F4G	Feces	Reversed-phase	Negative	11.421	311.297	[M-H]-	C20H40O2	Arachidic acid	183.012 (100), 311.169 (31), 197.027 (26), 184.015 (14), 186.013 (7), 225.059 (6), 119.052 (5), 198.033 (4), 108.396 (4), 130.966 (4)	2
F4G	Feces	Reversed-phase	Positive	0.715	175.12	[M+H]+	C6H14N4O2	Arginine	175.118 (100), 174.076 (16), 147.113 (11), 174.992 (10), 128.071 (9), 174.134 (9), 175.143 (8), 159.077 (8), 116.07 (8), 129.103 (7)	2
F4G	Feces	Reversed-phase	Negative	5.721	187.097	[M-H]-	C9H16O4	Azelaic acid	125.097 (100), 187.096 (28), 169.085 (19), 97.065 (13), 126.1 (12), 123.081 (10), 170.089 (6), 125.108 (4)	2
F4G	Feces	Reversed-phase	Negative	7.866	407.28	[M-H]-	C24H40O5	BA@7.85	407.282 (100), 405.266 (20), 406.270 (9),	3
F4G	Feces	Reversed-phase	Positive	11.206	585.269	[M+H]+	C33H36N4O6	Bilirubin isomer 3	299.137 (100), 300.141 (16), 297.122 (8), 89.059 (7), 286.13 (5), 133.085 (5)	2
F4G	Feces	Reversed-phase	Positive	8.269	583.255	[M+H]+	C33H34N4O6	Biliverdin isomer 1	583.257 (100), 297.123 (10)	2
F4G	Feces	Reversed-phase	Positive	11.202	583.257	[M+H]+	C33H34N4O6	Biliverdin isomer 2	299.14 (100), 583.257 (95), 371.229 (42), 133.087 (20), 297.125 (10), 177.114 (10), 89.06 (9), 300.143 (7), 372.232 (7), 286.13 (4)	2
F4G	Feces	HILIC	Positive	3.279	118.087	[M+H]+	C5H11NO2	C5H11NO2	118.086 (100), 100.075 (8), 82.063 (6), 101.058 (5)	3
F4G	Feces	HILIC	Positive	2.695	145.133	[M+H]+	C7H16N2O	C7H16N2O	145.133 (100), 128.107 (95), 72.081 (17), 144.101 (8), 129.11 (8), 86.06 (7)	3
F4G	Feces	Reversed-phase	Negative	9.598	437.291	[M-HCOO]-	C24H40O4	Chenodeoxycholic acid	391.288 (100), 392.291 (27), 409.299 (15), 410.302 (4), 393.294 (4), 373.277 (1)	2
F4G	Feces	Reversed-phase	Positive	3.614	195.089	[M+H]+	C8H10N4O2	Caffeine	195.087 (100), 138.066 (43), 110.07 (4)	2
F4G	Feces	HILIC	Positive	7.938	291.088	[M+H]+	C15H14O6	Catechin	123.045 (100), 135.044 (99), 139.038 (61), 89.04 (44), 106.063 (44), 147.044 (34), 124.048 (30), 111.045 (30), 119.05 (29), 166.087 (25)	2
F4G	Feces	Reversed-phase	Positive	8.469	316.284	[M+H]+	C18H37NO3	Dehydrophytosphingosine	316.283 (100), 314.323 (7), 297.242 (2), 280.266 (2), 271.2028 (1), 219.213 (1)	2
F4G	Feces	Reversed-phase	Positive	9.072	373.274	[M+H-2H2O]+	C24H40O5	Cholic acid	119.085 (100), 145.1 (83), 107.085 (82), 105.069 (74), 133.1 (71), 159.116 (67), 147.116 (63), 95.085 (62), 213.163 (61), 199.147 (57)	2
F4G	Feces	HILIC	Positive	1.683	104.107	[M]+	C5H14NO	Choline	104.106 (100), 60.081 (4)	2
F4G	Feces	HILIC	Negative	7.026	191.019	[M-H]-	C6H8O7	Citric acid	111.009 (100), 87.008 (67), 191.056 (46), 85.029 (42), 53.648 (16), 49.078 (14), 145.062 (12), 116.765 (11), 63.397 (10), 112.01 (10)	2
F4G	Feces	Reversed-phase	Negative	9.838	449.327	[M-H]-	C27H46O5	Coprocholic Acid	449.33 (100), 253.219 (11), 96.96 (5)	2
F4G	Feces	HILIC	Positive	5.619	132.077	[M+H]+	C4H9N3O2	Creatine	90.055 (100), 132.076 (84), 91.058 (5), 87.055 (5), 114.067 (4)	2
F4G	Feces	HILIC	Positive	1.425	114.066	[M+H]+	C4H7N3O	Creatinine	114.066 (100), 86.071 (6)	2
F4G	Feces	Reversed-phase	Negative	7.374	367.161	[M-H]-	C19H28O5S	Dehydro(epi)androsterone sulfate isomer 3	367.16 (100), 96.96 (6), 367.181 (4)	2
F4G	Feces	Reversed-phase	Positive	9.676	410.328	[M+NH4]+	C24H40O4	Deoxycholic acid	357.280 (100), 358.283 (23), 339.2669 (5), 321.257 (4), 243.212 (3), 229.197 (3), 195.139 (3), 135.117 (2)	2
F4G	Feces	Reversed-phase	Negative	10.788	305.249	[M-H]-	C18H34O2	FA 20:3 (Eicosatrienoic acid)	305.250 (100), 305.269 (3), 303.235 (1), 304.237 (1)	2
F4G	Feces	HILIC	Positive	1.001	122.096	[M+H]+	C8H11N	Dimethylphenylamine	122.096 (100), 107.073 (79), 92.049 (6), 108.075 (5), 106.065 (4)	2
F4G	Feces	Reversed-phase	Negative	6.052	301.145	[M-H]-	C18H22O4	Enterodiol	301.145 (100), 253.124 (8), 271.135 (5)	2
F4G	Feces	Reversed-phase	Negative	6.319	297.115	[M-H]-	C18H18O4	Enterolactone	297.112 (100), 253.121 (23), 189.054 (9), 296.616 (9), 107.049 (8), 165.055 (7)	2
F4G	Feces	Reversed-phase	Negative	8.612	215.165	[M-H]-	C12H24O3	FA 12:0 (Hydroxydodecanoid acid)	215.166 (100)	2
F4G	Feces	Reversed-phase	Negative	10.78	255.234	[M-H]-	C16H32O2	FA 16:0 (Palmitic acid)	255.234 (100)	2
F4G	Feces	Reversed-phase	Negative	10.51	253.218	[M-H]-	C16H30O2	FA 16:1 (Palmitoleic acid)	253.219 (100)	2
F4G	Feces	Reversed-phase	Negative	10.359	271.228	[M-H]-	C16H32O3	FA 16:1;O (Hydroxyhexadecanoic acid)	271.229 (100)	2
F4G	Feces	Reversed-phase	Negative	11.09	283.265	[M+H]+	C18H34O2	FA 18:0 (Stearic acid)	283.264 (100)	2
F4G	Feces	Reversed-phase	Negative	10.609	299.26	[M-H]-	C18H36O3	FA 18:0;O (Hydroxyoctadecanoic acid)	299.259 (100), 297.152 (47), 298.157 (8)	2
F4G	Feces	Reversed-phase	Negative	10.861	281.25	[M+H]+	C18H32O2	FA 18:1 (Octadecenoic acid)	281.248 (100)	2
F4G	Feces	Reversed-phase	Negative	10.643	279.233	[M-H]-	C18H32O2	FA 18:2 (Linoleic acid)	279.232 (100)	2
F4G	Feces	Reversed-phase	Negative	10.43	277.218	[M-H]-	C18H30O2	FA 18:3 (Linolenic acid)	277.219 (100)	2
F4G	Feces	Reversed-phase	Negative	10.706	329.249	[M-H]-	C22H34O2	FA 22:5 (Docosapentaenoic acid)	329.250 (100), 285.261 (5), 231.213 (2), 327.2925 (2), 205.125 (2)	2
F4G	Feces	Reversed-phase	Negative	10.612	303.233	[M-H]-	C20H32O2	FA 20:4 (Arachidonic acid)	303.233 (100), 259.242 (8)	2
F4G	Feces	Reversed-phase	Negative	11.478	337.312	[M-H]-	C22H42O2	FA 22:1 (Erucic acid)	337.313 (100)	2
F4G	Feces	Reversed-phase	Negative	10.877	331.264	[M-H]-	C22H36O2	FA 22:4 (Docosatetraenoic acid)	331.266 (100)	2
F4G	Feces	Reversed-phase	Negative	10.587	327.233	[M-H]-	C22H32O2	FA 22:6 (DHA)	327.234 (100), 283.245 (8)	2
F4G	Feces	HILIC	Positive	6.34	148.061	[M+H]+	C5H9NO4	Glutamic acid	130.049 (100), 148.06 (96), 84.044 (87), 102.054 (74), 131.052 (5), 103.058 (4)	2
F4G	Feces	HILIC	Positive	6.127	147.076	[M+H]+	C5H10N2O3	Glutamine	130.048 (100), 147.075 (31), 84.043 (28), 86.096 (20), 121.965 (18), 145.167 (14), 144.98 (14), 131.051 (13), 123.963 (9), 101.07 (8)	2
F4G	Feces	Reversed-phase	Negative	1.622	131.035	[M-H]-	C5H8O4	Glutaric acid	87.045 (100), 131.034 (21), 113.024 (11), 76.355 (7), 71.81 (6), 114.028 (5), 68.192 (5), 67.255 (4), 68.318 (4)	2
F4G	Feces	HILIC	Positive	6.211	258.111	[M+H]+	C8H20NO6P	Glycerophosphocholine	104.106 (100), 258.108 (24), 124.999 (15), 184.072 (14), 86.096 (7), 105.11 (6)	2
F4G	Feces	Reversed-phase	Positive	9.031	432.309	[M+H-H2O]+	C26H43NO5	Glycochenodeoxycholic acid isomer 1	431.279 (100), 414.303 (88), 432.283 (28), 415.305 (21), 339.271 (18), 430.354 (13), 321.26 (9), 76.039 (8), 340.272 (8), 432.313 (7)	2
F4G	Feces	HILIC	Positive	7.075	329.193	[M+H]+	C13H24N6O4	Gly-Pro-Arg	329.191 (100), 175.119 (19), 329.143 (12), 312.171 (8), 328.183 (6), 327.18 (5), 312.117 (5), 110.07 (5), 72.079 (4), 246.095 (4)	2
F4G	Feces	HILIC	Positive	5.654	112.087	[M+H]+	C5H9N3	Histamine	95.061 (100), 112.088 (28), 83.061 (8), 96.064 (5), 68.051 (5)	2
F4G	Feces	HILIC	Positive	6.79	156.076	[M+H]+	C6H9N3O2	Histidine	110.07 (100), 83.06 (16), 93.044 (8), 111.074 (8), 95.06 (8), 156.076 (5)	2
F4G	Feces	HILIC	Negative	1.195	217.108	[M-H]-	C10H18O5	Hydroxysebacic acid	171.104 (100), 217.109 (87), 155.109 (46), 215.041 (15), 172.107 (12), 125.098 (10), 66.679 (8), 215.096 (8), 199.101 (8), 215.995 (6)	2
F4G	Feces	HILIC	Positive	4.419	203.139	[M+H]+	C9H18N2O3	Ile-Ala	203.139 (100), 203.052 (17), 100.076 (9), 188.092 (6)	2
F4G	Feces	HILIC	Positive	4.191	132.102	[M+H]+	C6H13NO2	Isoleucine	86.096 (100), 132.101 (30), 87.099 (7), 130.107 (4)	2
F4G	Feces	Reversed-phase	Positive	8.65	391.285	[M+H]+	C24H38O4	Ketodeoxycholic acid	355.264 (100), 373.275 (53), 327.269 (50), 337.254 (30), 356.268 (24), 309.259 (17), 374.278 (14), 328.273 (13), 215.18 (12), 319.241 (8)	2
F4G	Feces	Reversed-phase	Positive	3.203	190.051	[M+H]+	C10H7NO3	Kynurenic acid	162.055 (100), 144.043 (50), 190.049 (44), 172.038 (16), 163.06 (15), 145.017 (7), 145.049 (7), 148.036 (5), 188.969 (5), 143.404 (4)	2
F4G	Feces	HILIC	Positive	4.317	162.112	[M+H]+	C7H15NO3	L-Carnitine	162.111 (100), 160.096 (7)	2
F4G	Feces	HILIC	Positive	6.35	176.104	[M+H]+	C6H13N3O3	Citrulline	70.065 (100), 113.07 (91), 159.075 (41), 114.054 (13), 116.07 (12), 114.073 (7), 115.086 (5), 71.068 (4)	2
F4G	Feces	HILIC	Positive	3.759	132.103	[M+H]+	C6H13NO2	Leucine	132.101 (100)	2
F4G	Feces	HILIC	Positive	4.323	229.155	[M-H]-	C11H22N2O3	Leucine-Proline	229.154 (100), 142.086 (14), 90.977 (7), 70.065 (7), 116.07 (4)	2
F4G	Feces	Reversed-phase	Positive	10.104	359.293	[M+H-H2O]+	C24H40O3	Lithocholic acid	95.085 (100), 135.116 (75), 81.069 (70), 121.101 (69), 107.085 (66), 109.101 (58), 93.069 (55), 149.132 (39), 79.054 (29), 67.054 (27)	2
F4G	Feces	HILIC	Positive	7.09	147.113	[M+H]+	C6H14N2O2	Lysine	130.085 (100), 147.111 (64), 84.079 (47), 131.088 (7), 129.1 (4)	2
F4G	Feces	Reversed-phase	Positive	10.115	496.341	[M+H]+	C24H50NO7P	LysoPC 0:0/16:0	184.075 (100), 496.342 (19), 185.078 (4)	2
F4G	Feces	Reversed-phase	Positive	6.024	593.337	[M+H]+	C33H42N4O6	Mesobilirubinogen	344.171 (100), 468.248 (26), 469.254 (22), 593.332 (20), 470.259 (5)	2
F4G	Feces	Reversed-phase	Positive	10.241	496.341	[M+H]+	C24H50NO7P	LysoPC 16:0/0:0	496.34 (100), 184.073 (47), 104.107 (33), 478.33 (8)	2
F4G	Feces	Reversed-phase	Positive	10.641	524.372	[M+H]+	C26H54NO7P	LysoPC 18:0/0:0	524.368 (100), 104.106 (8), 184.072 (7), 506.359 (4)	2
F4G	Feces	Reversed-phase	Positive	10.352	522.355	[M+H]+	C26H52NO7P	LysoPC 18:1/0:0	522.357 (100), 184.074 (38), 104.107 (27), 504.346 (8)	2
F4G	Feces	Reversed-phase	Negative	10.336	312.254	[M+H]+	C18H33NO3	Palmitoylglycine	312.257 (100), 311.170 (26), 312.173 (5)	2
F4G	Feces	Reversed-phase	Negative	10.077	564.329	[M+HCOO]-	C26H50NO7P	LysoPC 18:2/0:0	279.235 (100), 224.07 (16), 280.238 (14), 504.313 (8), 168.045 (4)	2
F4G	Feces	Reversed-phase	Positive	8.59	597.365	[M-H]-	C33H48N4O6	Stercobilinogen	597.361 (100), 305.185 (5), 595.347 (3), 596.351 (3), 180.101 (1)	2
F4G	Feces	Reversed-phase	Positive	10.583	482.325	[M+H]+	C23H48NO7P	LysoPC O-16:0	482.321 (100), 481.363 (50), 482.363 (24), 464.311 (7), 482.402 (5), 481.324 (4)	2
F4G	Feces	Reversed-phase	Negative	10.101	452.28	[M-H]-	C21H44NO7P	LysoPE 0:0/16:0	255.233 (100), 452.28 (24), 256.238 (15), 214.05 (4)	2
F4G	Feces	Reversed-phase	Negative	10.583	480.31	[M-H]-	C23H48NO7P	LysoPE 0:0/18:0	480.31 (100), 283.264 (24), 284.268 (7)	2
F4G	Feces	Reversed-phase	Negative	9.72	424.247	[M-H]-	C19H40NO7P	LysoPE 14:0	424.247 (100), 227.201 (61), 196.037 (10), 228.205 (8)	2
F4G	Feces	Reversed-phase	Positive	9.812	440.278	[M+H]+	C20H42NO7P	LysoPE 15:0	299.258 (100), 300.261 (15), 268.265 (6), 440.278 (4), 379.226 (4), 216.064 (4)	2
F4G	Feces	Reversed-phase	Positive	8.498	595.351	[M+H]+	C33H46N4O6	Tetrapyrrole derivative	595.347 (100), 303.169 (5), 593.331 (3), 594.335 (2), 470.263 (1)	3
F4G	Feces	Reversed-phase	Negative	10.21	452.28	[M-H]-	C21H44NO7P	LysoPE 16:0/0:0	452.279 (100), 255.233 (37), 256.236 (7), 196.038 (4)	2
F4G	Feces	Reversed-phase	Positive	10.316	480.308	[M+H]+	C23H46NO7P	LysoPE 18:1	339.29 (100), 340.293 (16), 480.308 (8), 283.175 (7), 216.063 (7), 308.294 (7), 462.299 (6), 419.255 (5)	2
F4G	Feces	Reversed-phase	Negative	10.062	476.277	[M-H]-	C23H43NO7P	LysoPE 18:2/0:0	279.234 (100), 96.961 (19), 280.238 (15), 196.04 (12), 140.013 (7), 78.96 (7), 475.347 (5)	2
F4G	Feces	Reversed-phase	Negative	10.387	436.283	[M-H]-	C21H44NO7P	LysoPE P-16:0	436.284 (100), 196.038 (13), 140.013 (4)	2
F4G	Feces	HILIC	Positive	1.716	130.109	[M+H]+	C4H11N5	Metformin	130.109 (100), 71.061 (86), 88.087 (55), 85.051 (54), 113.082 (29), 60.056 (12), 130.123 (8), 71.071 (5), 68.025 (4)	2
F4G	Feces	Reversed-phase	Positive	0.799	150.059	[M+H]+	C5H11NO2S	Methionine	104.052 (100), 84.044 (93), 133.031 (83), 148.06 (83), 130.049 (74), 102.055 (69), 150.058 (62), 88.039 (17), 148.133 (17), 131.052 (13)	2
F4G	Feces	HILIC	Positive	2.14	196.096	[M+H]+	C10H13NO3	Metyrosine	196.096 (100), 195.112 (14), 196.133 (9), 195.086 (4)	2
F4G	Feces	Reversed-phase	Positive	10.789	339.285	[M+H-H2O]+	C21H40O4	Monoelaidin	339.285 (100)	2
F4G	Feces	HILIC	Positive	6.806	161.128	[M+H]+	C7H16N2O2	N(6)-Methyllysine	130.086 (100), 161.128 (83), 144.101 (23), 70.065 (19), 84.081 (10), 72.081 (5), 159.147 (5)	2
F4G	Feces	HILIC	Positive	6.452	203.15	[M+H]+	C8H18N4O2	N,N-Dimethylarginine	116.071 (100), 203.151 (85), 70.066 (53), 172.109 (42), 133.098 (29), 88.088 (26), 158.13 (24), 71.061 (22), 115.087 (21), 72.082 (6)	2
F4G	Feces	HILIC	Positive	5.845	189.123	[M+H]+	C8H16N2O3	N.alpha.-Acetyl-L-lysine	189.122 (100), 129.101 (15), 130.085 (8), 84.08 (7), 147.112 (5), 172.096 (4), 171.112 (4), 126.09 (4), 188.174 (4)	2
F4G	Feces	HILIC	Positive	6.251	188.176	[M+H]+	C9H21N3O	N1-Acetylspermidine	188.175 (100), 171.148 (25), 72.081 (13), 100.075 (12), 117.102 (8)	2
F4G	Feces	HILIC	Positive	5.988	175.108	[M+H]+	C7H14N2O3	N2-Acetylornithine	175.106 (100), 115.086 (89), 157.096 (66), 158.08 (31), 116.07 (22), 116.089 (9), 174.111 (8), 133.095 (7), 158.101 (7), 174.085 (6)	2
F4G	Feces	HILIC	Positive	5.703	217.131	[M+H]+	C8H16N4O3	N-a-Acetyl-L-arginine	158.079 (100), 217.128 (83), 116.069 (42), 70.064 (36), 175.117 (32), 115.086 (21), 157.095 (20), 200.102 (16), 114.09 (15), 112.086 (11)	2
F4G	Feces	Reversed-phase	Negative	6.273	271.059	[M-H]-	C15H12O5	Naringenin	271.063 (100), 151.005 (99), 139.114 (35), 119.051 (27), 115.04 (23), 271.158 (22), 253.148 (16), 177.02 (12), 107.016 (12), 270.914 (11)	2
F4G	Feces	HILIC	Positive	6.759	189.16	[M+H]+	C9H20N2O2	Ne,Ne,Ne-Trimethyllysine	130.087 (100), 84.081 (99), 189.16 (76), 144.139 (9), 131.091 (6), 85.085 (5), 60.081 (4)	2
F4G	Feces	Reversed-phase	Negative	11.902	365.342	[M-H]-	C24H46O2	Nervonic acid	365.342 (100), 160.976 (6), 297.153 (4)	2
F4G	Feces	HILIC	Positive	3.988	130.087	[M+H]+	C6H11NO2	N-Methyl-proline	130.086 (100), 84.081 (44), 114.091 (8)	2
F4G	Feces	Reversed-phase	Positive	9.035	391.285	[M+H]+	C24H38O4	Nutriacholic acid isomer 1	355.265 (100), 309.259 (92), 373.275 (47), 337.254 (27), 356.268 (25), 310.262 (20), 374.279 (12), 338.257 (7), 145.102 (6), 215.181 (6)	2
F4G	Feces	Reversed-phase	Negative	9.41	389.271	[M-H]-	C24H38O4	Nutriacholic acid isomer 2	389.271 (100), 343.266 (20), 345.281 (20), 327.271 (10), 311.239 (5), 363.292 (4), 346.285 (4), 353.251 (4)	2
F4G	Feces	Reversed-phase	Negative	3.997	190.051	[M-H]-	C10H9NO3	Oxindole-3-acetic acid	146.06 (100), 131.037 (15), 144.045 (14), 147.064 (9), 128.049 (6), 190.049 (5)	2
F4G	Feces	HILIC	Negative	1.295	218.104	[M-H]-	C9H17NO5	Pantothenate	146.082 (100), 88.04 (40), 218.103 (19), 143.018 (7), 112.986 (5), 89.042 (4), 88.05 (4), 55.848 (4), 100.155 (4), 76.124 (4)	2
F4G	Feces	Reversed-phase	Positive	2.275	152.07	[M+H]+	C8H9NO2	Paracetamol	152.069 (100), 110.058 (18)	2
F4G	Feces	Reversed-phase	Positive	2.847	181.073	[M+H]+	C7H8N4O2	Paraxanthine	124.049 (100), 181.07 (86), 142.059 (6), 137.058 (6), 125.049 (4)	1
F4G	Feces	Reversed-phase	Positive	1.742	166.086	[M+H]+	C9H11NO2	Phenylalanine	103.052 (100), 77.037 (85), 120.079 (30), 91.052 (27), 79.052 (18), 95.047 (12), 93.068 (10), 105.043 (10), 104.056 (8), 102.044 (4)	2
F4G	Feces	HILIC	Positive	6.242	322.187	[M+H]+	C15H23N5O3	Phenylalanylarginine	322.188 (100), 175.119 (30), 120.081 (13), 305.161 (13), 190.098 (8), 158.093 (6)	2
F4G	Feces	Reversed-phase	Positive	1.742	120.081	[M+H-H2O]+	C8H11NO	Phenylethanolamine	103.053 (100), 120.08 (74), 77.038 (37), 91.053 (19), 84.958 (12), 93.07 (11), 104.057 (10), 119.071 (8), 95.048 (6), 107.072 (6)	2
F4G	Feces	HILIC	Negative	7.734	96.9603	[M-H]-	H3O4P	Phosphoric acid	96.96 (100), 79.957 (41)	2
F4G	Feces	Reversed-phase	Positive	8.7	318.301	[M+H]+	C18H39NO3	Phytosphingosine	318.301 (100), 300.29 (56), 282.28 (51), 283.282 (11), 301.294 (9), 265.251 (5), 252.269 (4), 270.28 (4)	2
F4G	Feces	Reversed-phase	Positive	8.221	805.485	[M+H]+	C41H73O13P	PI 32:3	805.483 (100), 513.305 (51), 501.304 (31), 514.309 (19), 803.466 (13), 397.163 (11), 805.24 (11), 502.308 (10), 804.462 (9), 805.759 (8)	2
F4G	Feces	HILIC	Positive	5.044	130.087	[M+H]+	C6H11NO2	Pipecolic acid	130.085 (100), 84.079 (33), 130.107 (17), 130.158 (6), 115.085 (5)	2
F4G	Feces	Reversed-phase	Positive	8.23	286.144	[M+H]+	C17H19NO3	Piperine	115.053 (100), 135.043 (53), 143.048 (53), 201.053 (50), 171.043 (30), 159.043 (11), 173.059 (11), 69.069 (8), 116.057 (8), 144.051 (6)	2
F4G	Feces	Reversed-phase	Positive	2.735	160.133	[M+H]+	C8H17NO2	Pregabalin	144.079 (100), 160.131 (49), 142.12 (31), 143.105 (10), 145.083 (10), 97.099 (5), 125.094 (4)	2
F4G	Feces	HILIC	Positive	4.77	116.071	[M+H]+	C5H9NO2	Proline	116.07 (100), 70.065 (65)	2
F4G	Feces	HILIC	Positive	6.564	89.1078	[M+H]+	C4H12N2	Putrescine	72.081 (100), 73.083 (5), 89.106 (5)	2
F4G	Feces	HILIC	Positive	5.423	169.097	[M+H]+	C8H12N2O2	Pyridoxamine	152.071 (100), 134.06 (57), 135.063 (7), 124.076 (5), 153.074 (5)	2
F4G	Feces	HILIC	Negative	5.535	191.057	[M-H]-	C7H12O6	Quinic acid	191.056 (100), 85.029 (14), 93.034 (6), 127.04 (5)	2
F4G	Feces	HILIC	Positive	5.272	228.124	[M+H]+	C12H18ClNO	Quinoxalines	228.123 (100), 109.076 (6), 226.119 (4)	3
F4G	Feces	Reversed-phase	Positive	9.991	299.258	[M+H]+	C18H34O3	Ricinoleic acid	299.256 (100), 281.245 (34), 263.235 (8), 282.249 (8)	2
F4G	Feces	HILIC	Positive	7.363	399.145	[M]+	C15H23N6O5S	S-(5'-Adenosyl)-L-methionine cation	250.092 (100), 298.094 (24), 136.061 (16), 251.094 (11), 102.054 (10), 264.089 (9), 399.141 (6)	2
F4G	Feces	HILIC	Positive	6.818	259.13	[M+H-H2O]+	C11H20N2O6	Saccharopine	259.128 (100), 213.122 (28), 257.129 (5), 84.08 (4), 258.211 (4)	2
F4G	Feces	Reversed-phase	Negative	2.755	137.025	[M-H]-	C7H6O3	Salicylic acid	137.025 (100), 93.035 (87), 94.038 (8), 137.042 (6), 74.447 (4)	2
F4G	Feces	Reversed-phase	Negative	6.504	201.114	[M-H]-	C10H18O4	Sebacic acid	139.112 (100), 201.113 (36), 183.104 (9), 140.116 (9), 97.066 (8), 137.098 (7), 109.028 (5), 86.617 (4), 201.129 (4), 157.124 (4)	2
F4G	Feces	HILIC	Positive	6.782	375.235	[M+H]+	C15H30N6O5	Ser-Ile-Arg	375.232 (100), 374.237 (36), 175.118 (12), 200.137 (5), 147.111 (4)	2
F4G	Feces	Reversed-phase	Positive	6.574	398.343	[M+H]+	C27H43NO	Solanidine	398.339 (100)	2
F4G	Feces	HILIC	Positive	1.495	595.349	[M+H]+	C33H46N4O6	Stercobilin	470.263 (100), 595.347 (40), 345.179 (33), 471.266 (27), 346.183 (6), 344.171 (5), 472.269 (4)	2
F4G	Feces	Reversed-phase	Negative	4.778	173.081	[M-H]-	C8H14O4	Suberic acid	173.083 (100), 111.082 (18), 146.961 (6)	2
F4G	Feces	HILIC	Negative	1.435	117.019	[M-H]-	C4H6O4	Succinic acid	117.021 (100), 99.009 (72), 73.029 (53), 52.54 (9), 49.749 (7), 73.018 (5), 75.032 (4)	2
F4G	Feces	HILIC	Negative	5.237	124.008	[M-H]-	C2H7NO3S	Taurine	124.008 (100), 79.956 (10), 73.276 (9), 124.024 (6), 124.33 (4)	2
F4G	Feces	Reversed-phase	Positive	9.448	464.284	[M+H-2H2O]+	C26H45NO6S	Taurochenodeoxycholic acid	464.285 (100), 339.268 (12), 126.023 (8), 340.273 (8), 321.261 (7), 382.208 (6), 208.064 (5), 464.376 (5), 354.175 (5), 302.144 (4)	2
F4G	Feces	HILIC	Positive	4.054	265.111	[M]+	C12H17N4OS	Thiamine isomer 2	122.07 (100), 265.109 (47), 144.046 (27), 123.073 (7)	2
F4G	Feces	HILIC	Positive	7.371	333.188	[M+H]+	C12H24N6O5	Thr-Gly-Arg	333.186 (100), 175.119 (16), 316.159 (8), 215.11 (6), 332.194 (5), 289.161 (4), 204.132 (4), 159.073 (4), 112.085 (4), 176.12 (4)	2
F4G	Feces	HILIC	Positive	7.086	233.149	[M+H]+	C10H20N2O4	Thr-Leu	233.148 (100), 174.076 (17), 232.164 (5), 217.107 (4)	2
F4G	Feces	Reversed-phase	Negative	6.984	329.068	[M-H]-	C17H14O7	Tricin	271.026 (100), 299.022 (87), 227.036 (20), 161.025 (18), 272.03 (14), 300.026 (13), 243.032 (13), 203.036 (10), 185.026 (6), 314.044 (6)	2
F4G	Feces	HILIC	Positive	4.327	138.055	[M+H]+	C7H7NO2	Trigonelline	138.056 (100), 94.065 (11), 92.05 (10)	2
F4G	Feces	Reversed-phase	Negative	3.235	209.068	[M-H]-	C8H10N4O3	Trimethyluric acid	209.069 (100), 194.045 (33), 124.051 (19), 137.024 (14), 195.047 (10), 137.061 (7), 163.06 (6), 152.046 (6), 194.06 (6), 209.048 (6)	2
F4G	Feces	Reversed-phase	Positive	10.803	465.371	[M+Na]+	C30H50O2	Triterpenoid	465.368 (100)	3
F4G	Feces	Reversed-phase	Positive	2.55	205.097	[M+H]+	C11H12N2O2	Tryptophan	146.059 (100), 188.07 (57), 144.08 (22), 118.065 (16), 159.091 (12), 147.062 (12), 132.081 (9), 189.073 (7), 170.059 (7)	2
F4G	Feces	HILIC	Negative	1.587	243.063	[M-H]-	C9H12N2O6	Uridine	243.063 (100), 110.025 (17), 243.087 (16), 200.058 (13), 153.03 (11), 51.575 (9), 101.887 (8), 121.001 (8), 128.603 (8), 156.066 (7)	2
F4G	Feces	Reversed-phase	Positive	6.199	591.317	[M+H]+	C33H42N4O6	Urobilin	591.321 (100), 470.266 (30), 299.177 (23), 343.167 (10), 467.244 (7), 468.253 (7), 469.256 (5), 423.254 (5), 344.172 (4), 300.181 (4)	2
F4G	Feces	Reversed-phase	Positive	7.564	591.319	[M+H]+	C33H42N4O6	Urobilinogen	591.32 (100), 466.234 (33), 589.305 (10), 467.238 (8), 465.227 (7), 590.307 (6), 343.165 (5), 464.218 (4)	2
F4G	Feces	HILIC	Positive	1.378	139.051	[M+H]+	C6H6N2O2	Urocanic acid	121.039 (100), 93.044 (66), 139.049 (27), 95.06 (22), 138.089 (13), 122.041 (11), 81.044 (8), 123.066 (7), 68.05 (5)	2
F4G	Feces	HILIC	Positive	6.787	246.181	[M+H]+	C11H23N3O3	Val-Lys	147.113 (100), 246.182 (69), 130.087 (27), 72.082 (21), 129.102 (20), 84.082 (11), 100.076 (9), 148.116 (6), 206.129 (6), 228.171 (4)	2
F4G	Feces	Reversed-phase	Positive	8.026	436.234	[M+H]+	C24H29N5O3	Valsartan	235.098 (100), 291.15 (76), 207.092 (40), 306.172 (37), 352.178 (16), 292.154 (14), 236.102 (12), 362.224 (11), 307.176 (6), 208.096 (5)	2
F4G	Feces	Reversed-phase	Positive	5.141	278.213	[M+H]+	C17H27NO2	Venlafaxine	278.21 (100), 260.2 (17)	2
F4G	Feces	HILIC	Positive	1.979	220.119	[M+H]+	C10H13N5O	Zeatin	220.12 (100), 148.063 (15), 202.108 (5), 160.062 (4)	2
BestTreat	Feces	Reversed-phase	Positive	7.893	225.185	[M+H]+	C13H24N2O	1,3-Dicyclohexylurea	225.194 (100), 100.112 (32), 225.204 (30)	2
BestTreat	Feces	Reversed-phase	Positive	4.489	134.06	[M+H]+	C8H7NO	1,3-Dihydro-(2H)-indole-2-one	134.06 (100), 106.065 (7)	2
BestTreat	Feces	HILIC	Negative	1.036	195.052	[M-H]-	C7H8N4O3	1,3-Dimethylurate	195.049 (100), 180.027 (81), 137.021 (41), 110.034 (12), 138.029 (9), 123.003 (6), 136.037 (5)	2
BestTreat	Feces	Reversed-phase	Positive	11.576	338.342	[M+H]+	C22H43NO	13-Docosenamide	338.344 (100), 83.086 (60), 97.102 (53), 69.071 (52), 97.101 (52)	2
BestTreat	Feces	Reversed-phase	Positive	10.555	331.284	[M+H]+	C19H38O4	1-Hexadecanoyl-sn-glycerol	57.071 (100), 71.086 (82), 313.272 (69), 95.086 (60)	2
BestTreat	Feces	HILIC	Positive	6.396	170.092	[M+H]+	C7H11N3O2	1-Methylhistidine	124.086 (100), 83.06 (26), 109.075 (17), 96.068 (16), 97.075 (7), 68.049 (7), 56.048 (7), 81.044 (6)	1
BestTreat	Feces	HILIC	Positive	2.238	137.071	[M+H]+	C7H9N2O	1-Methylnicotinamide	94.064 (100), 137.07 (85), 92.048 (43), 78.033 (28), 53.037 (14), 93.057 (12), 65.037 (9), 79.04 (8), 67.052 (8), 80.048 (7)	1
BestTreat	Feces	Reversed-phase	Positive	6.402	211.097	[M+H]+	C11H14O4	3-(?,?-dimethoxyphenyl)propanoic acid	193.085 (100), 165.091 (88), 151.075 (85)	3
BestTreat	Feces	Reversed-phase	Negative	4.626	165.055	[M-H]-	C9H10O3	3-(3-Hydroxyphenyl)propionic acid	121.065 (100), 119.05 (49), 165.056 (21), 122.068 (4)	1
BestTreat	Feces	Reversed-phase	Negative	8.777	267.125	[M-H]-	C14H20O5	3-CMPFP	223.134 (100), 179.144 (45), 267.126 (25), 223.169 (5)	2
BestTreat	Feces	Reversed-phase	Positive	5.226	176.071	[M+H]+	C10H9NO2	3-Indoleacetic acid	130.065 (100), 176.07 (14)	1
BestTreat	Feces	Reversed-phase	Positive	5.97	190.086	[M+H]+	C11H11NO2	3-Indolepropionic acid	130.065 (100), 172.075 (22), 190.087 (18)	1
BestTreat	Feces	HILIC	Positive	6.995	170.093	[M+H]+	C7H11N3O2	3-Methylhistidine	170.093 (100), 96.068 (37), 126.104 (24), 109.075 (22), 97.076 (10), 68.049 (5)	2
BestTreat	Feces	Reversed-phase	Negative	3.269	137.024	[M-H]-	C7H6O3	4-Hydroxybenzoic acid isomer 1	93.033 (100), 137.023 (14), 94.037 (4)	2
BestTreat	Feces	Reversed-phase	Positive	1.674	184.06	[M+H]+	C8H9NO4	4-Pyridoxic acid	166.049 (100), 184.06 (28), 166.055 (26), 148.039 (20)	2
BestTreat	Feces	HILIC	Positive	3.283	146.119	[M+H]+	C7H15NO2	4-Trimethylammoniobutanoic acid	87.044 (100), 45.033 (67), 43.017 (64), 60.08 (48), 58.065 (9), 146.119 (7)	1
BestTreat	Feces	HILIC	Positive	2.087	160.135	[M+H]+	C8H17NO2	5-AVAB	55.055 (100), 58.065 (45), 44.05 (35), 60.081 (35), 59.05 (30), 45.057 (23), 39.023 (12), 41.038 (8), 43.018 (7)	1
BestTreat	Feces	Reversed-phase	Positive	9.957	431.316	[M+H]+	C27H42O4	7a-hydroxy-3-oxo-4-cholestenoic acid	271.206 (100), 271.198 (54), 253.195 (49), 413.304 (38)	1
BestTreat	Feces	Reversed-phase	Positive	2.186	232.154	[M+H]+	C11H21NO4	AC 04:0 (Butanoylcarnitine)	85.029 (100), 232.153 (62)	1
BestTreat	Feces	Reversed-phase	Positive	6.07	288.217	[M+H]+	C15H29NO4	AC 08:0 (Octanoylcarnitine)	85.029 (100), 288.218 (52)	1
BestTreat	Feces	Reversed-phase	Positive	6.424	302.233	[M+H]+	C16H31NO4	AC 09:0 (Nonanoylcarnitine)	85.029 (100), 302.234 (68)	1
BestTreat	Feces	Reversed-phase	Positive	8.209	344.28	[M+H]+	C19H37NO4	AC 12:0 (Dodecanoylcarnitine)	85.029 (100), 344.277 (52)	1
BestTreat	Feces	Reversed-phase	Positive	7.825	342.264	[M+H]+	C19H35NO4	AC 12:1 (Dodecenoylcarnitine)	85.029 (100), 342.262 (58)	1
BestTreat	Feces	Reversed-phase	Positive	8.193	356.279	[M+H]+	C20H38NO4	AC 13:1 (Tridecenoylcarnitine)	85.029 (100), 356.282 (69)	2
BestTreat	Feces	Reversed-phase	Positive	8.877	372.311	[M+H]+	C21H41NO4	AC 14:0 (Tetradecanoyl-L-carnitine)	85.029 (100), 372.31 (58)	1
BestTreat	Feces	Reversed-phase	Positive	8.525	370.295	[M+H]+	C21H39NO4	AC 14:1 (Tetradecenoylcarnitine)	85.029 (100), 370.294 (54)	1
BestTreat	Feces	Reversed-phase	Positive	8.179	368.279	[M+H]+	C21H37NO4	AC 14:2 (Tetradecadienoylcarnitine)	85.028 (100), 368.282 (63)	2
BestTreat	Feces	Reversed-phase	Positive	9.349	400.342	[M+H]+	C23H45NO4	AC 16:0 (Palmitoylcarnitine)	85.029 (100), 400.339 (55)	2
BestTreat	Feces	Reversed-phase	Positive	9.068	398.326	[M+H]+	C23H43NO4	AC 16:1 (O-Palmitoleoylcarnitine)	85.029 (100), 398.326 (58)	2
BestTreat	Feces	Reversed-phase	Positive	9.48	426.358	[M+H]+	C25H47NO4	AC 18:1 (Oleylcarnitine)	85.029 (100), 426.357 (62)	1
BestTreat	Feces	Reversed-phase	Positive	9.222	424.342	[M+H]+	C25H45NO4	AC 18:2 (Linoleylcarnitine)	85.029 (100), 424.344 (72)	1
BestTreat	Feces	HILIC	Positive	2.973	204.124	[M+H]+	C9H17NO4	Acetylcarnitine	204.123 (100), 85.028 (77), 145.049 (25), 60.08 (25), 144.103 (5)	1
BestTreat	Feces	HILIC	Positive	3.503	132.103	[M+H]+	C6H13NO2	Alanine betaine/beta-alanine betaine	58.065 (100), 59.073 (76), 132.102 (15)	1
BestTreat	Feces	Reversed-phase	Positive	2.147	203.139	[M+H]+	C9H18N2O3	Alanylleucine	132.102 (100), 86.097 (85), 157.133 (30)	2
BestTreat	Feces	Reversed-phase	Negative	9.254	407.281	[M-H]-	C24H40O5	Allocholic acid	407.279 (100)	1
BestTreat	Feces	Reversed-phase	Negative	7.728	369.175	[M-H]-	C19H30O5S	Androsterone sulfate isomer 2	369.172 (100), 96.959 (11)	2
BestTreat	Feces	HILIC	Positive	7.087	175.119	[M+H]+	C6H14N4O2	Arginine	175.119 (100), 60.055 (55), 70.064 (44), 116.07 (30), 158.091 (15), 130.098 (8), 112.086 (6), 113.069 (4)	1
BestTreat	Feces	Reversed-phase	Negative	5.925	187.097	[M-H]-	C9H16O4	Azelaic acid	125.096 (100), 187.096 (68), 97.064 (7), 143.106 (6), 169.086 (4), 99.924 (4)	2
BestTreat	Feces	Reversed-phase	Negative	7.982	407.281	[M-H]-	C24H40O5	BA@7.85	407.279 (100)	3
BestTreat	Feces	Reversed-phase	Positive	11.685	585.27	[M+H]+	C33H36N4O6	Bilirubin isomer 3	299.138 (100), 299.152 (20), 299.123 (13), 299.157 (6), 300.141 (4), 299.118 (4)	2
BestTreat	Feces	Reversed-phase	Positive	8.184	583.255	[M+H]+	C33H34N4O6	Biliverdin isomer 1	297.121 (100), 583.255 (83)	2
BestTreat	Feces	Reversed-phase	Positive	5.879	163.075	[M+H]+	C10H10O2	C10H10O2	163.076 (100), 135.081 (76), 107.086 (41)	3
BestTreat	Feces	Reversed-phase	Negative	5.519	255.088	[M-H]-	C12H16O6	C12H16O6	211.097 (100), 255.088 (25), 167.108 (15), 153.055 (6), 91.744 (5), 86.036 (5)	3
BestTreat	Feces	Reversed-phase	Positive	9.602	239.164	[M+H]+	C14H22O3	C14H22O3	179.144 (100), 239.163 (55)	3
BestTreat	Feces	Reversed-phase	Positive	9.177	391.284	[M+H]+	C24H38O4	C24H38O4	355.264 (100), 309.256 (92), 373.273 (45)	3
BestTreat	Feces	HILIC	Positive	4.16	118.087	[M+H]+	C5H11NO2	C5H11NO2	72.081 (100), 118.087 (25)	3
BestTreat	Feces	Reversed-phase	Positive	0.676	145.134	[M+H]+	C7H16N2O	C7H16N2O	86.097 (100), 128.107 (77), 145.133 (72)	3
BestTreat	Feces	Reversed-phase	Positive	3.288	158.118	[M+H]+	C8H15NO2	C8H15NO2	140.107 (100), 158.117 (46), 95.049 (25)	3
BestTreat	Feces	Reversed-phase	Positive	2.475	152.071	[M+H]+	C8H9NO2	C8H9NO2	152.071 (100), 110.06 (64)	3
BestTreat	Feces	Reversed-phase	Positive	2.755	185.129	[M+H]+	C9H16N2O2	C9H16N2O2 isomer 1	126.091 (100), 185.128 (32), 125.107 (26)	3
BestTreat	Feces	Reversed-phase	Positive	3.79	195.088	[M+H]+	C8H10N4O2	Caffeine	195.088 (100), 138.066 (20)	1
BestTreat	Feces	Reversed-phase	Negative	9.829	437.292	[M-HCOO]-	C24H40O4	Chenodeoxycholic acid	391.285 (100), 392.293 (5)	1
BestTreat	Feces	Reversed-phase	Positive	13.535	369.352	[M+H-H2O]+	C27H46O	Cholesterol isomer 2	369.35 (100), 147.117 (45), 95.086 (42), 135.116 (40), 109.101 (38)	1
BestTreat	Feces	Reversed-phase	Positive	9.236	373.274	[M+H-2H2O]+	C24H40O5	Cholic acid	355.263 (100), 373.272 (45)	1
BestTreat	Feces	HILIC	Positive	6.48	176.104	[M+H]+	C6H13N3O3	Citrulline	159.077 (100), 70.065 (48), 113.071 (46), 115.087 (11), 176.103 (8), 116.071 (7), 114.057 (6)	1
BestTreat	Feces	Reversed-phase	Positive	6.956	363.216	[M+H]+	C21H30O5	Cortisol	363.213 (100), 121.065 (61)	1
BestTreat	Feces	HILIC	Positive	5.685	132.077	[M+H]+	C4H9N3O2	Creatine	44.049 (100), 43.029 (15), 90.055 (11)	1
BestTreat	Feces	HILIC	Positive	1.299	114.066	[M+H]+	C4H7N3O	Creatinine	44.05 (100), 114.067 (83), 86.072 (6), 43.029 (4)	1
BestTreat	Feces	Reversed-phase	Positive	3.652	197.128	[M+H]+	C10H16N2O2	Cyclo(Pro-Val)	197.128 (100), 70.066 (18), 169.134 (16), 72.081 (16)	2
BestTreat	Feces	Reversed-phase	Negative	7.493	367.16	[M-H]-	C19H28O5S	Dehydro(epi)androsterone sulfate isomer 1	367.156 (100), 96.958 (59)	2
BestTreat	Feces	Reversed-phase	Positive	7.429	271.205	[M+H-H2O]+	C18H24O3	Dehydroandrosterone	271.207 (100), 253.195 (82), 213.163 (41)	2
BestTreat	Feces	Reversed-phase	Positive	8.758	316.285	[M+H]+	C18H37NO3	Dehydrophytosphingosine	60.045 (100), 316.286 (56)	2
BestTreat	Feces	Reversed-phase	Negative	9.855	391.285	[M-H]-	C24H40O4	Deoxycholic acid	391.285 (100)	1
BestTreat	Feces	HILIC	Positive	0.821	122.096	[M+H]+	C8H11N	Dimethylphenylamine	122.096 (100), 107.072 (36)	2
BestTreat	Feces	Reversed-phase	Negative	6.259	301.145	[M-H]-	C18H22O4	Enterodiol	301.145 (100), 253.123 (32), 271.135 (12), 257.131 (11)	2
BestTreat	Feces	Reversed-phase	Negative	6.498	297.114	[M-H]-	C18H18O4	Enterolactone	297.116 (100), 253.123 (34), 107.049 (20), 189.056 (12), 119.049 (8), 165.056 (8), 121.065 (7)	2
BestTreat	Feces	Reversed-phase	Negative	9.071	215.166	[M-H]-	C12H24O3	FA 12:0 (Hydroxydodecanoid acid)	59.013 (100), 215.166 (21)	2
BestTreat	Feces	Reversed-phase	Negative	10.625	227.202	[M-H]-	C14H28O2	FA 14:0 (Myristic acid)	227.202 (100)	2
BestTreat	Feces	Reversed-phase	Negative	11.08	255.234	[M-H]-	C16H32O2	FA 16:0 (Palmitic acid)	255.233 (100)	2
BestTreat	Feces	Reversed-phase	Negative	10.751	253.218	[M-H]-	C16H30O2	FA 16:1 (Palmitoleic acid)	253.218 (100)	2
BestTreat	Feces	Reversed-phase	Negative	10.599	271.229	[M-H]-	C16H32O3	FA 16:1;O (Hydroxyhexadecanoic acid)	271.228 (100), 225.223 (51)	2
BestTreat	Feces	Reversed-phase	Negative	11.512	283.264	[M-H]-	C18H36O2	FA 18:0 (Stearic acid)	283.265 (100)	2
BestTreat	Feces	Reversed-phase	Negative	10.878	299.26	[M-H]-	C18H36O3	FA 18:0;O (Hydroxyoctadecanoic acid)	59.013 (100), 299.26 (91)	2
BestTreat	Feces	Reversed-phase	Negative	11.179	281.249	[M-H]-	C18H34O2	FA 18:1 (Octadecenoic acid)	281.249 (100)	2
BestTreat	Feces	Reversed-phase	Negative	10.087	313.24	[M-H]-	C18H34O4	FA 18:1;O2 (Octadecanedioic acid)	313.239 (100), 251.238 (45), 295.23 (35), 139.092 (6), 80.952 (5), 116.583 (5), 52.445 (4), 90.431 (4), 63.376 (4), 64.471 (4)	2
BestTreat	Feces	Reversed-phase	Negative	10.904	279.234	[M-H]-	C18H32O2	FA 18:2 (Linoleic acid)	279.234 (100), 279.167 (4)	2
BestTreat	Feces	Reversed-phase	Negative	10.657	277.218	[M-H]-	C18H30O2	FA 18:3 (Linolenic acid)	277.219 (100)	2
BestTreat	Feces	Reversed-phase	Negative	11.051	305.25	[M-H]-	C18H34O2	FA 20:3 (Eicosatrienoic acid)	305.251 (100)	2
BestTreat	Feces	Reversed-phase	Positive	10.843	305.248	[M+H-H2O]+	C20H34O3	FA 20:3;O	305.246 (100), 121.102 (26), 121.1 (24), 81.07 (22), 95.085 (22)	2
BestTreat	Feces	Reversed-phase	Negative	10.863	303.234	[M-H]-	C20H32O2	FA 20:4 (Arachidonic acid)	303.232 (100)	1
BestTreat	Feces	Reversed-phase	Negative	12.065	337.312	[M-H]-	C22H42O2	FA 22:1 (Erucic acid)	337.313 (100)	2
BestTreat	Feces	Reversed-phase	Negative	11.192	331.265	[M-H]-	C22H36O2	FA 22:4 (Docosatetraenoic acid)	331.266 (100)	2
BestTreat	Feces	Reversed-phase	Negative	10.973	329.25	[M-H]-	C22H34O2	FA 22:5 (Docosapentaenoic acid)	329.251 (100), 285.261 (10), 59.012 (6)	2
BestTreat	Feces	Reversed-phase	Negative	10.834	327.234	[M-H]-	C22H32O2	FA 22:6 (DHA)	327.232 (100), 283.243 (77), 59.013 (59), 229.197 (18), 135.118 (8), 121.102 (6), 107.086 (5), 149.133 (4), 175.149 (4), 249.185 (4)	1
BestTreat	Feces	Reversed-phase	Positive	12.955	429.375	[M+Na]+	C29H50O2	Fatty_acid_C27H50O2	165.091 (100), 429.371 (53)	3
BestTreat	Feces	Reversed-phase	Negative	8.665	317.059	[M-H]-	C17H15ClO4	Fenofibric acid	231.02 (100)	2
BestTreat	Feces	Reversed-phase	Positive	3.052	172.133	[M+H]+	C9H17NO2	Gabapentin	154.123 (100), 172.133 (77)	2
BestTreat	Feces	HILIC	Positive	6.477	148.061	[M+H]+	C5H9NO4	Glutamic acid	84.045 (100), 102.055 (27), 130.05 (25), 148.061 (7), 56.049 (6), 85.028 (5)	1
BestTreat	Feces	HILIC	Positive	6.233	147.076	[M+H]+	C5H10N2O3	Glutamine	130.05 (100), 84.045 (89), 56.049 (25), 101.07 (19), 41.038 (6)	1
BestTreat	Feces	Reversed-phase	Negative	1.892	131.034	[M-H]-	C5H8O4	Glutaric acid	87.044 (100), 131.034 (20), 113.024 (9), 69.033 (9)	1
BestTreat	Feces	HILIC	Positive	6.33	258.111	[M+H]+	C8H20NO6P	Glycerophosphocholine	104.107 (100), 124.999 (28), 86.096 (22), 184.073 (9), 60.08 (7), 166.061 (4)	2
BestTreat	Feces	HILIC	Positive	3.778	118.087	[M+H]+	C5H11NO2	Glycine betaine	58.065 (100), 118.086 (95), 59.073 (49)	1
BestTreat	Feces	Reversed-phase	Positive	9.201	432.311	[M+H-H2O]+	C26H43NO5	Glycochenodeoxycholic acid isomer 1	414.302 (100), 76.04 (37), 339.267 (33), 321.257 (26)	1
BestTreat	Feces	Reversed-phase	Negative	8.714	464.303	[M-H]-	C26H43NO6	Glycocholic acid	464.299 (100), 74.024 (25)	1
BestTreat	Feces	Reversed-phase	Negative	8.233	448.308	[M-H]-	C26H43NO5	Glycohyodeoxycholic acid	448.309 (100), 74.024 (39)	1
BestTreat	Feces	Reversed-phase	Positive	3.508	180.066	[M+H]+	C9H9NO3	Hippuric acid	105.034 (100)	1
BestTreat	Feces	HILIC	Positive	5.644	112.086	[M+H]+	C5H9N3	Histamine	95.061 (100), 68.049 (75), 83.061 (27), 41.039 (23), 42.034 (14), 54.034 (10), 67.042 (9), 81.045 (7), 56.048 (5), 39.022 (5)	1
BestTreat	Feces	Reversed-phase	Negative	3.017	181.051	[M-H]-	C9H10O4	Hydroxyphenyllactic acid	163.039 (100), 181.05 (77), 135.045 (71), 119.049 (46), 72.992 (25), 121.028 (23), 164.043 (8), 59.013 (5), 136.048 (5)	2
BestTreat	Feces	HILIC	Positive	1.457	137.046	[M+H]+	C5H4N4O	Hypoxanthine	137.047 (100), 119.035 (17), 110.036 (13), 94.038 (10)	1
BestTreat	Feces	HILIC	Positive	0.893	204.101	[M+H]+	C12H13NO2	Indole-3-butyric acid	204.102 (100)	2
BestTreat	Feces	Reversed-phase	Positive	4.774	206.081	[M+H]+	C11H11NO3	Indolelactic acid	160.076 (100), 188.07 (96), 206.08 (73), 118.066 (66)	1
BestTreat	Feces	Reversed-phase	Negative	2.702	212.002	[M-H]-	C8H7NO4S	Indoxyl sulfate	212.003 (100), 79.956 (91), 80.964 (73), 132.044 (24), 92.05 (4)	1
BestTreat	Feces	HILIC	Positive	4.345	132.102	[M+H]+	C6H13NO2	Isoleucine	86.096 (100), 41.038 (37), 44.049 (21), 69.069 (15), 45.034 (4), 67.053 (4), 57.057 (4)	1
BestTreat	Feces	Reversed-phase	Positive	8.791	413.266	[M+Na]+	C24H38O4	Ketodeoxycholic acid	413.264 (100), 413.28 (52), 413.296 (6)	2
BestTreat	Feces	Reversed-phase	Positive	4.623	211.144	[M+H]+	C11H18N2O2	L,L-Cyclo(leucylprolyl) isomer 1	211.144 (100), 70.066 (36)	2
BestTreat	Feces	HILIC	Positive	4.853	162.114	[M+H]+	C7H15NO3	L-Carnitine	103.04 (100), 60.081 (83), 85.029 (71), 43.018 (66), 162.114 (48), 102.092 (41), 57.034 (20), 58.065 (8), 59.073 (7), 41.039 (5)	1
BestTreat	Feces	HILIC	Positive	4.097	132.102	[M+H]+	C6H13NO2	Leucine	44.049 (100), 43.054 (46), 86.096 (35), 41.038 (16), 30.032 (6)	2
BestTreat	Feces	Reversed-phase	Positive	10.487	280.264	[M+H]+	C18H33NO	Linoleamide	263.236 (100), 280.265 (87), 95.086 (73), 81.07 (67), 245.226 (60)	2
BestTreat	Feces	Reversed-phase	Positive	10.033	359.294	[M+H-H2O]+	C24H40O3	Lithocholic acid	359.292 (100), 95.086 (54), 149.133 (53), 135.116 (52)	1
BestTreat	Feces	HILIC	Positive	7.238	147.113	[M+H]+	C6H14N2O2	Lysine	84.08 (100), 130.086 (40), 147.111 (7), 70.063 (6), 56.048 (6)	1
BestTreat	Feces	Reversed-phase	Positive	9.767	468.308	[M+H]+	C22H46NO7P	LysoPC 0:0/14:0	184.074 (100), 86.097 (8)	2
BestTreat	Feces	Reversed-phase	Positive	10.448	496.34	[M+H]+	C24H50NO7P	LysoPC 0:0/16:0	184.074 (100), 86.097 (8)	2
BestTreat	Feces	Reversed-phase	Positive	9.925	494.324	[M+H]+	C24H48NO7P	LysoPC 0:0/16:1	184.074 (100), 86.097 (7)	2
BestTreat	Feces	Reversed-phase	Positive	10.775	524.371	[M+H]+	C26H54NO7P	LysoPC 0:0/18:0	184.074 (100), 86.097 (8)	2
BestTreat	Feces	Reversed-phase	Positive	10.446	522.356	[M+H]+	C26H52NO7P	LysoPC 0:0/18:1	184.074 (100), 86.097 (8)	2
BestTreat	Feces	Reversed-phase	Positive	9.934	468.308	[M+H]+	C22H46NO7P	LysoPC 14:0/0:0	184.0733 (100), 104.1074 (84), 468.3082 (28), 86.097 (17)	2
BestTreat	Feces	Reversed-phase	Positive	10.043	482.324	[M+H]+	C23H48NO7P	LysoPC 15:0	184.074 (100), 86.097 (7)	1
BestTreat	Feces	Reversed-phase	Positive	10.647	480.345	[M+H]+	C23H46NO7P	LysoPC 15:1	104.107 (100), 480.347 (94), 86.097 (43)	2
BestTreat	Feces	Reversed-phase	Negative	10.321	540.332	[M+HCOO]-	C24H50NO7P	LysoPC 16:0/0:0	255.232 (100), 480.312 (20)	2
BestTreat	Feces	Reversed-phase	Positive	10.062	494.324	[M+H]+	C24H48NO7P	LysoPC 16:1/0:0	184.074 (100), 104.108 (84)	2
BestTreat	Feces	Reversed-phase	Positive	10.679	510.355	[M+H]+	C25H52NO7P	LysoPC 17:0	184.074 (100), 104.107 (90)	1
BestTreat	Feces	Reversed-phase	Positive	10.33	508.34	[M+H]+	C25H50NO7P	LysoPC 17:1	184.074 (100), 104.108 (89)	2
BestTreat	Feces	Reversed-phase	Positive	10.887	524.371	[M+H]+	C26H54NO7P	LysoPC 18:0/0:0	184.074 (100), 104.108 (75), 524.369 (31)	2
BestTreat	Feces	Reversed-phase	Positive	10.565	522.356	[M+H]+	C26H52NO7P	LysoPC 18:1/0:0	184.074 (100), 104.108 (83)	2
BestTreat	Feces	Reversed-phase	Positive	10.264	520.34	[M+H]+	C26H50NO7P	LysoPC 18:2/0:0	184.074 (100), 104.107 (84)	2
BestTreat	Feces	Reversed-phase	Positive	9.971	518.324	[M+H]+	C26H48NO7P	LysoPC 18:3	184.074 (100), 104.108 (86)	2
BestTreat	Feces	Reversed-phase	Positive	10.96	550.387	[M+H]+	C28H56NO7P	LysoPC 20:1	184.074 (100), 104.108 (89)	2
BestTreat	Feces	Reversed-phase	Negative	10.711	592.363	[M+HCOO]-	C28H54NO7P	LysoPC 20:2	307.267 (100), 532.343 (35), 224.07 (11)	2
BestTreat	Feces	Reversed-phase	Positive	10.238	568.339	[M+H]+	C30H50NO7P	LysoPC 22:6/0:0	184.074 (100), 104.107 (89)	2
BestTreat	Feces	Reversed-phase	Positive	10.729	482.361	[M+H]+	C24H52NO6P	LysoPC O-16:0	104.107 (100), 482.36 (27), 184.074 (17)	2
BestTreat	Feces	Reversed-phase	Positive	11.143	510.392	[M+H]+	C26H56NO6P	LysoPC O-18:0	104.107 (100), 510.395 (25), 184.074 (16)	2
BestTreat	Feces	Reversed-phase	Positive	10.818	508.376	[M+H]+	C26H54NO6P	LysoPC O-18:1 isomer 1	104.108 (100), 508.379 (26), 184.074 (16)	2
BestTreat	Feces	Reversed-phase	Positive	11.054	508.376	[M+H]+	C26H54NO6P	LysoPC O-18:1 isomer 2	104.107 (100), 508.378 (91), 86.097 (43)	2
BestTreat	Feces	Reversed-phase	Negative	10.758	480.31	[M-H]-	C23H48NO7P	LysoPE 0:0/18:0	283.265 (100), 480.311 (7)	2
BestTreat	Feces	Reversed-phase	Negative	10.145	476.28	[M-H]-	C23H44NO7P	LysoPE 0:0/18:2	279.234 (100), 476.282 (6)	2
BestTreat	Feces	Reversed-phase	Negative	9.74	424.248	[M-H]-	C19H40NO7P	LysoPE 14:0	227.202 (100), 91.745 (12), 379.181 (9), 424.257 (6), 123.875 (6), 256.237 (6), 96.96 (5), 129.275 (5), 90.656 (5), 149.694 (5)	2
BestTreat	Feces	Reversed-phase	Positive	9.956	440.277	[M+H]+	C20H42NO7P	LysoPE 15:0	299.26 (100), 57.071 (12), 71.086 (9)	2
BestTreat	Feces	Reversed-phase	Negative	10.328	452.278	[M-H]-	C21H44NO7P	LysoPE 16:0	255.233 (100), 452.278 (6)	2
BestTreat	Feces	Reversed-phase	Negative	10.444	452.279	[M-H]-	C21H44NO7P	LysoPE 16:0/0:0	255.232 (100), 452.276 (19), 196.038 (12), 78.957 (4)	2
BestTreat	Feces	Reversed-phase	Negative	10.867	480.31	[M-H]-	C23H48NO7P	LysoPE 18:0/0:0	283.266 (100), 480.313 (18), 196.039 (11), 78.958 (4), 140.011 (4)	2
BestTreat	Feces	Reversed-phase	Positive	10.446	480.309	[M+H]+	C23H46NO7P	LysoPE 18:1	339.29 (100), 69.071 (11), 83.086 (10)	2
BestTreat	Feces	Reversed-phase	Negative	9.976	474.264	[M-H]-	C23H42NO7P	LysoPE 18:3	277.219 (100), 474.26 (19), 196.039 (13), 78.958 (6), 140.011 (4)	2
BestTreat	Feces	Reversed-phase	Negative	10.453	502.295	[M-H]-	C25H46NO7P	LysoPE 20:3	305.249 (100), 502.293 (17), 196.038 (13), 91.744 (5), 78.958 (5), 140.012 (4)	2
BestTreat	Feces	Reversed-phase	Negative	10.633	436.284	[M-H]-	C21H44NO6P	LysoPE P-16:0	436.284 (100), 78.958 (54), 196.038 (49), 140.01 (38), 239.236 (34), 375.232 (6)	2
BestTreat	Feces	Reversed-phase	Negative	11.024	464.315	[M-H]-	C23H48NO6P	LysoPE P-18:0	464.318 (100), 196.038 (50), 78.958 (48), 140.01 (34), 267.268 (32), 403.261 (7), 152.995 (4)	2
BestTreat	Feces	Reversed-phase	Positive	6.168	593.333	[M+H]+	C33H42N4O6	Mesobilirubinogen	344.174 (100), 343.165 (45), 593.338 (43)	2
BestTreat	Feces	HILIC	Positive	1.532	130.111	[M+H]+	C4H11N5	Metformin	71.061 (100), 60.055 (46), 43.029 (21), 46.065 (21), 85.051 (16), 68.024 (8), 88.087 (6), 113.082 (4)	2
BestTreat	Feces	HILIC	Positive	4.701	150.059	[M+H]+	C5H11NO2S	Methionine	56.048 (100), 104.052 (49), 133.029 (33), 61.01 (28), 102.052 (21), 150.058 (11), 87.026 (9)	1
BestTreat	Feces	Reversed-phase	Positive	10.111	228.233	[M+H]+	C14H29NO	Myristamide	228.232 (100), 88.076 (7)	2
BestTreat	Feces	HILIC	Positive	6.534	203.151	[M+H]+	C8H18N4O2	N,N-Dimethylarginine	70.065 (100), 71.06 (40), 116.071 (38), 88.087 (12), 115.086 (8), 158.129 (7), 172.108 (7), 72.08 (6)	2
BestTreat	Feces	HILIC	Positive	5.929	189.116	[M+H]+	C8H16N2O3	N.alpha.-Acetyl-L-lysine	129.102 (100), 189.124 (81), 84.08 (60), 130.087 (25), 147.113 (15), 172.095 (12), 126.09 (11), 171.114 (10)	1
BestTreat	Feces	HILIC	Positive	5.77	217.13	[M+H]+	C8H16N4O3	N-a-Acetyl-L-arginine	70.066 (100), 71.05 (13), 72.08 (9), 60.055 (8), 43.018 (7), 43.054 (5), 55.03 (5), 43.029 (4), 55.054 (4)	2
BestTreat	Feces	HILIC	Positive	6.888	189.161	[M+H]+	C9H20N2O2	Ne,Ne,Ne-Trimethyllysine	84.082 (100), 56.05 (44), 67.055 (28), 60.082 (20), 41.039 (16), 58.065 (9), 45.058 (7), 55.055 (6), 42.034 (6), 59.074 (4)	1
BestTreat	Feces	HILIC	Positive	3.84	130.087	[M+H]+	C6H11NO2	N-Methyl-proline	84.08 (100), 42.033 (20), 82.065 (11), 44.049 (5)	2
BestTreat	Feces	Reversed-phase	Positive	11.091	284.294	[M+H]+	C18H37NO	Octadecanamide	284.294 (100),88.076 (7), 57.071 (5)	2
BestTreat	Feces	Reversed-phase	Positive	10.779	282.28	[M+H]+	C18H35NO	Oleamide	282.278 (100), 83.086 (27), 69.071 (26), 97.101 (25), 69.07 (25)	2
BestTreat	Feces	HILIC	Positive	7.298	133.098	[M+H]+	C5H12N2O2	Ornithine	70.065 (100), 116.07 (45), 115.087 (18), 133.094 (7)	1
BestTreat	Feces	Reversed-phase	Negative	4.237	190.051	[M-H]-	C10H9NO3	Oxindole-3-acetic acid	146.061 (100), 144.045 (21), 190.051 (18), 131.037 (6), 172.04 (5), 128.05 (4), 147.064 (4)	2
BestTreat	Feces	Reversed-phase	Positive	10.66	256.264	[M+H]+	C16H32O2	Palmitamide	256.264 (100),88.076 (8)	2
BestTreat	Feces	Reversed-phase	Positive	10.291	254.249	[M+H]+	C16H31NO	Palmitoleamide	254.249 (100), 83.086 (49), 69.071 (41), 97.101 (38)	2
BestTreat	Feces	Reversed-phase	Positive	2.616	181.072	[M+H]+	C7H8N4O2	Paraxanthine	181.072 (100), 138.066 (5)	1
BestTreat	Feces	Reversed-phase	Negative	3.807	187.006	[M-H]-	C7H8O4S	p-Cresol sulfate	107.049 (100), 187.006 (91), 79.956 (31), 80.964 (8), 108.053 (4)	2
BestTreat	Feces	HILIC	Positive	1.959	265.12	[M+H]+	C13H16N2O4	Phenylacetylglutamine	130.049 (100), 129.066 (14), 147.076 (12), 84.044 (11), 136.075 (11), 91.054 (7), 265.116 (7), 248.094 (4)	2
BestTreat	Feces	HILIC	Positive	4.023	166.086	[M+H]+	C9H11NO2	Phenylalanine	77.038 (100), 51.023 (30), 103.054 (23), 91.054 (16), 79.055 (10), 118.065 (4)	1
BestTreat	Feces	Reversed-phase	Positive	2.157	120.081	[M+H-H2O]+	C8H11NO	Phenylethanolamine	120.081 (100), 103.055 (16), 120.077 (12)	2
BestTreat	Feces	Reversed-phase	Positive	8.928	318.3	[M+H]+	C18H39NO3	Phytosphingosine	60.045 (100), 318.301 (55)	2
BestTreat	Feces	HILIC	Positive	5.084	130.087	[M+H]+	C6H11NO2	Pipecolic acid	84.081 (100), 130.086 (23), 56.049 (8)	1
BestTreat	Feces	Reversed-phase	Positive	8.335	286.144	[M+H]+	C17H19NO3	Piperine	201.055 (100), 286.145 (88)	2
BestTreat	Feces	HILIC	Positive	4.954	116.071	[M+H]+	C5H9NO2	Proline	70.065 (100), 116.071 (17), 43.054 (5)	1
BestTreat	Feces	HILIC	Positive	3.577	144.104	[M+H]+	C7H13NO2	Proline betaine	144.102 (100), 58.064 (38), 84.08 (31), 102.056 (5), 42.033 (5)	1
BestTreat	Feces	HILIC	Positive	5.402	169.097	[M+H]+	C8H12N2O2	Pyridoxamine	152.072 (100), 134.061 (20), 169.1 (9), 123.068 (9)	2
BestTreat	Feces	Reversed-phase	Negative	2.144	188.985	[M-H]-	C6H6O5S	Pyrocatechol sulfate	109.029 (100), 188.987 (53), 79.956 (10)	2
BestTreat	Feces	Reversed-phase	Positive	10.784	269.226	[M+H-H2O]+	C20H30O	Retinol	269.227 (100), 93.07 (66), 95.085 (60), 81.07 (54)	2
BestTreat	Feces	HILIC	Positive	6.181	399.146	[M]+	C15H22N6O5S	S-(5'-Adenosyl)-L-methionine cation	250.094 (100), 298.098 (36), 399.143 (35), 136.062 (28), 102.056 (9), 264.088 (7), 163.043 (6), 97.029 (4), 56.049 (4)	2
BestTreat	Feces	Reversed-phase	Negative	3.029	137.024	[M-H]-	C7H6O3	Salicylic acid	137.023 (100)	2
BestTreat	Feces	Reversed-phase	Negative	6.552	201.113	[M-H]-	C10H18O4	Sebacic acid	139.112 (100), 201.113 (96), 157.124 (7), 111.08 (5), 183.103 (4)	2
BestTreat	Feces	Reversed-phase	Positive	6.78	398.342	[M+H]+	C27H43NO	Solanidine	398.341 (100),398.318 (14), 398.371 (5)	2
BestTreat	Feces	Reversed-phase	Positive	6.251	595.349	[M+H]+	C33H46N4O6	Stercobilin	345.181 (100), 470.263 (91), 595.345 (90)	2
BestTreat	Feces	Reversed-phase	Negative	4.881	173.082	[M-H]-	C8H14O4	Suberic acid	111.081 (100), 173.081 (59), 129.091 (30), 112.084 (6), 152.996 (5), 109.065 (5), 132.99 (4)	2
BestTreat	Feces	Reversed-phase	Negative	5.795	224.062	[M-H2O-H]2-	C19H30O8S2	Sulfated steroid_C19H30O8S2 isomer 1	224.062 (100), 96.959 (58), 204.991 (4)	3
BestTreat	Feces	Reversed-phase	Negative	6.383	224.062	[M-H2O-H]2-	C19H30O8S2	Sulfated steroid_C19H30O8S2 isomer 2	96.959 (100), 224.062 (82), 204.991 (6)	3
BestTreat	Feces	Reversed-phase	Positive	9.522	464.283	[M+H-2H2O]+	C26H45NO6S	Tauroursodeoxycholic acid	464.285 (100), 126.022 (75), 201.163 (40)	2
BestTreat	Feces	Reversed-phase	Positive	2.057	181.072	[M+H]+	C7H8N4O2	Theobromine	181.071 (100), 181.095 (30)	1
BestTreat	Feces	Reversed-phase	Positive	3.057	181.072	[M+H]+	C7H8N4O2	Theophylline	181.072 (100), 124.051 (14)	1
BestTreat	Feces	HILIC	Positive	3.249	265.117	[M]+	C12H17N4OS	Thiamine isomer 1	122.071 (100), 144.049 (22), 265.116 (6), 81.048 (4)	2
BestTreat	Feces	HILIC	Positive	5.896	120.066	[M+H]+	C4H9NO3	Threonine	56.048 (100), 74.06 (82), 84.045 (27), 102.056 (9), 56.128 (8), 74.197 (7)	2
BestTreat	Feces	Reversed-phase	Positive	4.754	241.068	[M+Na]+	C9H14O6	Triacetin	241.068 (100), 181.047 (74)	2
BestTreat	Feces	HILIC	Positive	4.311	138.055	[M+H]+	C7H7NO2	Trigonelline	138.056 (100), 92.05 (75), 94.066 (72), 78.035 (26), 65.038 (17), 93.058 (10), 53.039 (8), 67.055 (8), 79.041 (4)	1
BestTreat	Feces	Reversed-phase	Negative	3.417	209.068	[M-H]-	C8H10N4O3	Trimethyluric acid	209.067 (100), 194.044 (28), 137.022 (4), 124.05 (4)	2
BestTreat	Feces	HILIC	Positive	4.174	205.097	[M+H]+	C11H12N2O2	Tryptophan	118.064 (100), 146.059 (79), 91.054 (24), 115.053 (22), 143.073 (21), 132.08 (19), 144.081 (19), 117.067 (16), 188.068 (13), 142.064 (13)	1
BestTreat	Feces	Reversed-phase	Positive	2.791	247.144	[M+H]+	C14H18N2O2	Tryptophan betaine	188.07 (100), 60.081 (41), 146.06 (21)	1
BestTreat	Feces	HILIC	Positive	5.218	182.081	[M+H]+	C9H11NO3	Tyrosine	136.077 (100), 165.057 (63), 123.045 (32), 182.082 (25), 147.045 (20), 119.05 (17)	1
BestTreat	Feces	HILIC	Positive	1.101	139.057	[M+H]+	C6H6N2O2	Urocanic acid	121.041 (100), 139.052 (74), 93.046 (37), 95.059 (17), 121.421 (4), 93.155 (4)	2
BestTreat	Feces	Reversed-phase	Positive	8.125	436.234	[M+H]+	C24H29N5O3	Valsartan	207.09 (100), 235.097 (78), 291.15 (74)	2
BestTreat	Feces	HILIC	Positive	1.655	220.121	[M+H]+	C10H13N5O	Zeatin	220.121 (100), 148.064 (13)	2
