# Supplementary material for: Comparison of fecal and plasma metabolite correlations following nutrition or exercise interventions
Source: Metabolomics. 2026 May 24;22(3):87. doi: 10.1007/s11306-026-02463-z (PMC13199186; doi:10.1007/s11306-026-02463-z)
Supplement: Supplementary file 2 — Supplementary file2 (XLSX 11817 KB) [file 11306_2026_2463_MOESM2_ESM.xlsx]

## Sheet: Gut2Brain_Plasma chem classes
id	molecularFormula	adduct	precursorFormula	NPC#pathway	NPC#pathway Probability	NPC#superclass	NPC#superclass Probability	NPC#class	NPC#class Probability	ClassyFire#most specific class	ClassyFire#most specific class Probability	ClassyFire#level 5	ClassyFire#level 5 Probability	ClassyFire#subclass	ClassyFire#subclass Probability	ClassyFire#class	ClassyFire#class Probability	ClassyFire#superclass	ClassyFire#superclass probability	ClassyFire#all classifications	featureId
1_0_1	C6H4O2S	[M + H]+	C6H4O2S	Shikimates and Phenylpropanoids	0.918549	Phenolic acids (C6-C1)	0.287844	Simple phenolic acids	0.325341	Benzenesulfonyl compounds	0.93828			Benzenesulfonyl compounds	0.93828	Benzene and substituted derivatives	0.919187	Benzenoids	0.994054	Organic compounds; Organosulfur compounds; Sulfones; Sulfonyls; Benzene and substituted derivatives; Benzenoids; Organic oxides; Hydrocarbon derivatives; Benzenesulfonyl compounds; Organic oxygen compounds; Chemical entities	1
1_0_2	C12H23NO	[M + H]+	C12H23NO	Fatty acids	0.712965	Fatty amides	0.845827	N-acyl amines	0.531011	Lipids and lipid-like molecules	0.642311							Lipids and lipid-like molecules	0.642311	Organic compounds; Lipids and lipid-like molecules; Organic acids and derivatives; Carboxylic acids and derivatives; Organonitrogen compounds; Organooxygen compounds; Carboxylic acid amides; Carboxylic acid derivatives; Secondary carboxylic acid amides; Carbonyl compounds; Organic oxides; Hydrocarbon derivatives; Organopnictogen compounds; Organic oxygen compounds; Organic nitrogen compounds; Che…	2
1_0_3	C10H15NO2S	[M + H]+	C10H15NO2S	Alkaloids	0.998463	Pseudoalkaloids	0.611117	Phenylalanine-derived alkaloids	0.581228	Benzenesulfonamides	0.998047			Benzenesulfonamides	0.998047	Benzene and substituted derivatives	0.999868	Benzenoids	0.999999	Organic compounds; Organosulfur compounds; Benzenesulfonamides; Organic acids and derivatives; Organosulfonic acids and derivatives; Organonitrogen compounds; Sulfonyls; Organosulfonamides; Benzene and substituted derivatives; Benzenoids; Aminosulfonyl compounds; Organic oxides; Hydrocarbon derivatives; Benzenesulfonyl compounds; Organic sulfonic acids and derivatives; Organopnictogen compounds; …	3
1_0_4	C10H15NO2S	[M + H]+	C10H15NO2S	Alkaloids	0.998402	Pseudoalkaloids	0.607158	Phenylalanine-derived alkaloids	0.589475	Benzenesulfonamides	0.998063			Benzenesulfonamides	0.998063	Benzene and substituted derivatives	0.999871	Benzenoids	0.999999	Organic compounds; Organosulfur compounds; Benzenesulfonamides; Organic acids and derivatives; Organosulfonic acids and derivatives; Organonitrogen compounds; Sulfonyls; Organosulfonamides; Benzene and substituted derivatives; Benzenoids; Aminosulfonyl compounds; Organic oxides; Hydrocarbon derivatives; Benzenesulfonyl compounds; Organic sulfonic acids and derivatives; Organopnictogen compounds; …	4
1_0_5	C11H18NO2PS	[M + K]+	C11H18NO2PS	Alkaloids	0.620276	Monoterpenoids	0.424219	Piperidine alkaloids	0.206643	Benzene and substituted derivatives	0.53032					Benzene and substituted derivatives	0.53032	Benzenoids	0.270092	Organic compounds; Organoheterocyclic compounds; Organosulfur compounds; Organic acids and derivatives; Organonitrogen compounds; Organophosphorus compounds; Carbonyl compounds; Benzene and substituted derivatives; Sulfenyl compounds; Organic oxides; Azacyclic compounds; Hydrocarbon derivatives; Organopnictogen compounds; Organic oxygen compounds; Organic nitrogen compounds; Chemical entities	5
1_0_6	C2H5O2P	[M + K]+	C2H5O2P	Fatty acids	0.80284	Fatty Acids and Conjugates	0.642882	Fatty alcohols	0.19474	Monocarboxylic acids and derivatives	0.507257			Monocarboxylic acids and derivatives	0.507257	Carboxylic acids and derivatives	0.104756	Organic acids and derivatives	0.352927	Organic compounds; Organophosphorus compounds; Monocarboxylic acids and derivatives; Organic oxides; Hydrocarbon derivatives; Organopnictogen compounds; Organic oxygen compounds; Chemical entities	6
1_0_7	C11H18NO2PS	[M + K]+	C11H18NO2PS	Alkaloids	0.325545	Monoterpenoids	0.579171	Menthane monoterpenoids	0.444798	Benzene and substituted derivatives	0.981114					Benzene and substituted derivatives	0.981114	Benzenoids	0.977339	Organic compounds; Organosulfur compounds; Organonitrogen compounds; Organooxygen compounds; Organophosphorus compounds; Benzene and substituted derivatives; Benzenoids; Sulfenyl compounds; Organic oxides; Hydrocarbon derivatives; Organopnictogen compounds; Organic oxygen compounds; Organic nitrogen compounds; Chemical entities	7
1_0_8	C2H7O3P	[M + K]+	C2H7O3P	Fatty acids	0.726941	Fatty acyls	0.238524	Halogenated hydrocarbons	0.0285824	Organic phosphonic acids	0.859056			Organic phosphonic acids	0.859056	Organic phosphonic acids and derivatives	0.865583	Organic acids and derivatives	0.894712	Organic compounds; Organic acids and derivatives; Organophosphorus compounds; Organic phosphonic acids and derivatives; Organic phosphonic acids; Organic anions; Organic oxides; Hydrocarbon derivatives; Organopnictogen compounds; Organic oxygen compounds; Chemical entities	8
1_0_9	C2H5O2P	[M + K]+	C2H5O2P	Fatty acids	0.770991	Fatty Acids and Conjugates	0.648797	Fatty alcohols	0.213197	Monocarboxylic acids and derivatives	0.589295			Monocarboxylic acids and derivatives	0.589295	Carboxylic acids and derivatives	0.115468	Organic acids and derivatives	0.354885	Organic compounds; Organophosphorus compounds; Monocarboxylic acids and derivatives; Organic oxides; Hydrocarbon derivatives; Organopnictogen compounds; Organic oxygen compounds; Chemical entities	11
1_0_10	C4HO5PS	[M + Na]+	C4HO5PS	Shikimates and Phenylpropanoids	0.417686	Coumarins	0.0322344	Isocoumarins	0.0108139	Carboxylic acids and derivatives	0.595801					Carboxylic acids and derivatives	0.595801	Organic acids and derivatives	0.991429	Organic compounds; Organoheterocyclic compounds; Organic acids and derivatives; Carboxylic acids and derivatives; Organooxygen compounds; Organic oxides; Oxacyclic compounds; Hydrocarbon derivatives; Organic oxygen compounds; Chemical entities	12
1_0_11	C6H6N2O15P2	[M + Na]+	C6H6N2O15P2	Carbohydrates	0.809971	Phenolic acids (C6-C1)	0.29103	Gallotannins	0.114088	Pentose phosphates	0.888384	Monosaccharides	0.925565	Carbohydrates and carbohydrate conjugates	0.959744	Organooxygen compounds	0.999984	Organic oxygen compounds	1	Organic compounds; Organoheterocyclic compounds; Carbohydrates and carbohydrate conjugates; Lactams; Organic acids and derivatives; Organonitrogen compounds; Organooxygen compounds; Organic carbonic acids and derivatives; Organic phosphoric acids and derivatives; Phosphate esters; Carboxylic acids; Pentoses; Monosaccharides; Monosaccharide phosphates; Organic pyrophosphates; Glycosylamines; Hydro…	14
1_0_12	C3H6ClO5PS	[M + Na]+	C3H6ClO5PS	Fatty acids	0.482013	Fatty Acids and Conjugates	0.0719017	Halogenated hydrocarbons	0.442578	Sulfonyls	0.799438					Sulfonyls	0.799438	Organosulfur compounds	0.723377	Organic compounds; Organosulfur compounds; Organic acids and derivatives; Organohalogen compounds; Organooxygen compounds; Organophosphorus compounds; Alkyl chlorides; Sulfonyls; Organochlorides; Alkyl halides; Organic oxides; Hydrocarbon derivatives; Organic oxygen compounds; Chemical entities	18
1_0_13	C5H10N2O3	[M + H]+	C5H10N2O3	Amino acids and Peptides	0.997188	Small peptides	0.999164	Aminoacids	0.992872	D-alpha-amino acids	0.569259	Amino acids and derivatives	0.99501	Amino acids, peptides, and analogues	0.9952	Carboxylic acids and derivatives	0.999872	Organic acids and derivatives	1	Organic compounds; Lipids and lipid-like molecules; Amino acids, peptides, and analogues; Alpha amino acids and derivatives; Fatty acids and conjugates; Organic acids and derivatives; Carboxylic acids and derivatives; Organonitrogen compounds; Organooxygen compounds; Amino acids and derivatives; Monoalkylamines; Monocarboxylic acids and derivatives; Carboxylic acids; Carbonyl compounds; Carboximi…	29
1_0_14	C7H15NO3	[M + H]+	C7H15NO3	Fatty acids	0.994949	Fatty Acids and Conjugates	0.766361	Fatty acyl carnitines	0.00436173	Beta hydroxy acids and derivatives	0.973273			Beta hydroxy acids and derivatives	0.973273	Hydroxy acids and derivatives	0.985225	Organic acids and derivatives	1	Organic compounds; Lipids and lipid-like molecules; Alcohols and polyols; Fatty acids and conjugates; Organic acids and derivatives; Carboxylic acids and derivatives; Short-chain hydroxy acids and derivatives; Organonitrogen compounds; Organooxygen compounds; Hydroxy acids and derivatives; Quaternary ammonium salts; Carboxylic acid derivatives; Monocarboxylic acids and derivatives; Carboxylic aci…	30
1_0_15	C5H10N2O3	[M + H]+	C5H10N2O3	Amino acids and Peptides	0.997154	Small peptides	0.999195	Aminoacids	0.992789	D-alpha-amino acids	0.535722	Amino acids and derivatives	0.99435	Amino acids, peptides, and analogues	0.994583	Carboxylic acids and derivatives	0.999878	Organic acids and derivatives	1	Organic compounds; Lipids and lipid-like molecules; Amino acids, peptides, and analogues; Alpha amino acids and derivatives; Fatty acids and conjugates; Organic acids and derivatives; Carboxylic acids and derivatives; Organonitrogen compounds; Organooxygen compounds; Amino acids and derivatives; Monoalkylamines; Monocarboxylic acids and derivatives; Carboxylic acids; Carbonyl compounds; Carboximi…	31
1_0_16	C5H11NO2	[M + Na]+	C5H11NO2	Fatty acids	0.52342	Fatty esters	0.203252	Wax monoesters	0.233798	Tetraalkylammonium salts	0.858258	Tetraalkylammonium salts	0.858258	Quaternary ammonium salts	0.873238	Organonitrogen compounds	0.99995	Organic nitrogen compounds	0.999954	Organic compounds; Organic acids and derivatives; Carboxylic acids and derivatives; Organonitrogen compounds; Organooxygen compounds; Quaternary ammonium salts; Carboxylic acid derivatives; Monocarboxylic acids and derivatives; Carbonyl compounds; Amines; Organic cations; Organic salts; Organic oxides; Hydrocarbon derivatives; Tetraalkylammonium salts; Organopnictogen compounds; Organic oxygen co…	37
1_0_17	C5H11NO2	[M + K]+	C5H11NO2	Fatty acids	0.566233	Fatty Acids and Conjugates	0.287178	Aminoacids	0.201009	Tetraalkylammonium salts	0.897632	Tetraalkylammonium salts	0.897632	Quaternary ammonium salts	0.973261	Organonitrogen compounds	0.999982	Organic nitrogen compounds	0.999987	Organic compounds; Carboxylic acids and derivatives; Organonitrogen compounds; Organooxygen compounds; Quaternary ammonium salts; Monocarboxylic acids and derivatives; Carbonyl compounds; Amines; Organic cations; Organic salts; Organic oxides; Hydrocarbon derivatives; Tetraalkylammonium salts; Organopnictogen compounds; Organic oxygen compounds; Organic nitrogen compounds; Chemical entities	39
1_0_18	C5H11NO2	[M + Na]+	C5H11NO2	Amino acids and Peptides	0.446453	Small peptides	0.499336	Aminoacids	0.399466	Amino acids and derivatives	0.720671	Amino acids and derivatives	0.720671	Amino acids, peptides, and analogues	0.708568	Carboxylic acids and derivatives	0.876089	Organic acids and derivatives	0.782341	Organic compounds; Amino acids, peptides, and analogues; Organic acids and derivatives; Carboxylic acids and derivatives; Organonitrogen compounds; Organooxygen compounds; Amino acids and derivatives; Carboxylic acid derivatives; Monocarboxylic acids and derivatives; Carbonyl compounds; Amines; Organic oxides; Hydrocarbon derivatives; Organopnictogen compounds; Organic oxygen compounds; Organic n…	40
1_0_19	C11H19N3O3S	[M + H]+	C11H19N3O3S	Alkaloids	0.998826	Ornithine alkaloids	0.884308	Polyamines	0.875606	Benzenesulfonamides	0.9996			Benzenesulfonamides	0.9996	Benzene and substituted derivatives	0.999387	Benzenoids	0.99675	Organic compounds; Organosulfur compounds; Benzenesulfonamides; Organic acids and derivatives; Organosulfonic acids and derivatives; Organonitrogen compounds; Organooxygen compounds; Sulfonylureas; Sulfonyls; Benzene and substituted derivatives; Benzenoids; Aminosulfonyl compounds; Organic oxides; Hydrocarbon derivatives; Benzenesulfonyl compounds; Organic sulfonic acids and derivatives; Organopn…	42
1_0_20	C4H9N3O2	[M + H]+	C4H9N3O2	Amino acids and Peptides	0.992834	Small peptides	0.997777	Aminoacids	0.991022	Alpha amino acids and derivatives	0.938359	Amino acids and derivatives	0.966713	Amino acids, peptides, and analogues	0.968759	Carboxylic acids and derivatives	0.9996	Organic acids and derivatives	0.999876	Organic compounds; Amino acids, peptides, and analogues; Alpha amino acids and derivatives; Imines; Organic acids and derivatives; Carboxylic acids and derivatives; Organonitrogen compounds; Organooxygen compounds; Amino acids and derivatives; Guanidines; Monocarboxylic acids and derivatives; Carboxylic acids; Carbonyl compounds; Carboximidamides; Organic oxides; Hydrocarbon derivatives; Organopn…	43
1_0_21	C7H15NO2	[M + H]+	C7H15NO2	Fatty acids	0.986796	Fatty esters	0.988159	Wax monoesters	0.959679	Tetraalkylammonium salts	0.999278	Tetraalkylammonium salts	0.999278	Quaternary ammonium salts	0.999138	Organonitrogen compounds	0.999983	Organic nitrogen compounds	0.999972	Organic compounds; Organic acids and derivatives; Carboxylic acids and derivatives; Organonitrogen compounds; Organooxygen compounds; Quaternary ammonium salts; Carboxylic acid derivatives; Monocarboxylic acids and derivatives; Carboxylic acid esters; Carbonyl compounds; Amines; Organic cations; Organic salts; Organic oxides; Hydrocarbon derivatives; Tetraalkylammonium salts; Organopnictogen comp…	44
1_0_22	C5H8N2O2	[M + H]+	C5H8N2O2	Amino acids and Peptides	0.917042	Small peptides	0.988158	Aminoacids	0.873044	Alpha amino acids	0.749941	Amino acids and derivatives	0.998507	Amino acids, peptides, and analogues	0.998574	Carboxylic acids and derivatives	0.999081	Organic acids and derivatives	0.999487	Organic compounds; Organoheterocyclic compounds; Amino acids, peptides, and analogues; Alpha amino acids and derivatives; Organic acids and derivatives; Carboxylic acids and derivatives; Organonitrogen compounds; Organooxygen compounds; Unsaturated fatty acids; Amino acids and derivatives; Monoalkylamines; Carboxamidines; Monocarboxylic acids and derivatives; Carboxylic acids; Carbonyl compounds;…	45
1_0_23	C10H9ClN4O8	[M + H]+	C10H9ClN4O8	Alkaloids	0.319711	Nucleosides	0.117167	pteridine alkaloids	0.151335	Aspartic acid and derivatives	0.949513	Amino acids and derivatives	0.739598	Amino acids, peptides, and analogues	0.73212	Carboxylic acids and derivatives	0.98682	Organic acids and derivatives	0.997115	Organic compounds; Organoheterocyclic compounds; Amino acids, peptides, and analogues; Pyrimidines and pyrimidine derivatives; Imidazoles; Purines and purine derivatives; Organic acids and derivatives; Carboxylic acids and derivatives; Organohalogen compounds; Organonitrogen compounds; Organooxygen compounds; Amino acids and derivatives; Organic carbonic acids and derivatives; Azoles; Aryl chlori…	46
1_0_24	C11H20N2O8	[M + H]+	C11H20N2O8	Amino acids and Peptides	0.666218	Small peptides	0.649103	Dipeptides	0.859636	Alpha amino acids	0.973315	Amino acids and derivatives	0.997768	Amino acids, peptides, and analogues	0.997627	Carboxylic acids and derivatives	0.998116	Organic acids and derivatives	0.999694	Organic compounds; Organoheterocyclic compounds; Carbohydrates and carbohydrate conjugates; Lipids and lipid-like molecules; Amino acids, peptides, and analogues; Alpha amino acids and derivatives; Alcohols and polyols; Ethers; Fatty acids and conjugates; Organic acids and derivatives; Carboxylic acids and derivatives; Organonitrogen compounds; Primary alcohols; Organooxygen compounds; Fatty amid…	47
1_0_25	C7H7NO2	[M + H]+	C7H7NO2	Alkaloids	0.997378	Nicotinic acid alkaloids	0.967907	Pyridine alkaloids	0.962373	Pyridinecarboxylic acids	0.95991	Pyridinecarboxylic acids	0.95991	Pyridinecarboxylic acids and derivatives	0.986936	Pyridines and derivatives	0.99979	Organoheterocyclic compounds	1	Organic compounds; Organoheterocyclic compounds; Pyridines and derivatives; Organic acids and derivatives; Carboxylic acids and derivatives; Organonitrogen compounds; Organooxygen compounds; Monocarboxylic acids and derivatives; Carboxylic acid salts; Carboxylic acids; Pyridinecarboxylic acids and derivatives; Pyridinium derivatives; Pyridinecarboxylic acids; Organic cations; Vinylogous amides; O…	48
1_0_26	C10H9ClN4O8	[M + H]+	C10H9ClN4O8	Amino acids and Peptides	0.488792	Small peptides	0.329293	Aminoacids	0.357285	Aspartic acid and derivatives	0.972275	Amino acids and derivatives	0.932071	Amino acids, peptides, and analogues	0.930086	Carboxylic acids and derivatives	0.995852	Organic acids and derivatives	0.998714	Organic compounds; Organoheterocyclic compounds; Amino acids, peptides, and analogues; Alpha amino acids and derivatives; Pyrimidines and pyrimidine derivatives; Imidazoles; Organic acids and derivatives; Carboxylic acids and derivatives; Organohalogen compounds; Organonitrogen compounds; Organooxygen compounds; Amino acids and derivatives; Organic carbonic acids and derivatives; Azoles; Aryl chl…	49
1_0_27	C7H7NO2	[M + H]+	C7H7NO2	Alkaloids	0.998054	Nicotinic acid alkaloids	0.958644	Pyridine alkaloids	0.950426	Pyridinecarboxylic acids	0.987822	Pyridinecarboxylic acids	0.987822	Pyridinecarboxylic acids and derivatives	0.996045	Pyridines and derivatives	0.999878	Organoheterocyclic compounds	1	Organic compounds; Organoheterocyclic compounds; Pyridines and derivatives; Organic acids and derivatives; Carboxylic acids and derivatives; Organonitrogen compounds; Organooxygen compounds; Monocarboxylic acids and derivatives; Carboxylic acid salts; Carboxylic acids; Pyridinecarboxylic acids and derivatives; Pyridinium derivatives; Pyridinecarboxylic acids; Organic cations; Vinylogous amides; O…	50
1_0_28	C10H16N2O8	[M + H]+	C10H16N2O8	Amino acids and Peptides	0.971013	Small peptides	0.997574	Aminoacids	0.987366	Alpha amino acids	0.999947	Amino acids and derivatives	1	Amino acids, peptides, and analogues	1	Carboxylic acids and derivatives	1	Organic acids and derivatives	1	Organic compounds; Amino acids, peptides, and analogues; Alpha amino acids and derivatives; Organic acids and derivatives; Carboxylic acids and derivatives; Organonitrogen compounds; Organooxygen compounds; Amino acids and derivatives; Carboxylic acids; Carbonyl compounds; Trialkylamines; Alpha amino acids; Amines; Tertiary amines; Tetracarboxylic acids and derivatives; Organic anions; Organic ox…	51
1_0_29	C10H16N2O8	[M + Na]+	C10H16N2O8	Amino acids and Peptides	0.968008	Small peptides	0.993529	Aminoacids	0.982757	Alpha amino acids	0.999763	Amino acids and derivatives	1	Amino acids, peptides, and analogues	1	Carboxylic acids and derivatives	1	Organic acids and derivatives	1	Organic compounds; Amino acids, peptides, and analogues; Alpha amino acids and derivatives; Organic acids and derivatives; Carboxylic acids and derivatives; Organonitrogen compounds; Organooxygen compounds; Amino acids and derivatives; Carboxylic acids; Carbonyl compounds; Trialkylamines; Alpha amino acids; Amines; Tertiary amines; Tetracarboxylic acids and derivatives; Organic anions; Organic ox…	52
1_0_30	C10H16N2O8	[M + H]+	C10H16N2O8	Amino acids and Peptides	0.972342	Small peptides	0.997769	Aminoacids	0.987789	Alpha amino acids	0.999947	Amino acids and derivatives	1	Amino acids, peptides, and analogues	1	Carboxylic acids and derivatives	1	Organic acids and derivatives	1	Organic compounds; Amino acids, peptides, and analogues; Alpha amino acids and derivatives; Organic acids and derivatives; Carboxylic acids and derivatives; Organonitrogen compounds; Organooxygen compounds; Amino acids and derivatives; Carboxylic acids; Carbonyl compounds; Trialkylamines; Alpha amino acids; Amines; Tertiary amines; Tetracarboxylic acids and derivatives; Organic anions; Organic ox…	53
1_0_31	C10H16N2O8	[M + Na]+	C10H16N2O8	Amino acids and Peptides	0.969342	Small peptides	0.993726	Aminoacids	0.983336	Alpha amino acids	0.999752	Amino acids and derivatives	1	Amino acids, peptides, and analogues	1	Carboxylic acids and derivatives	0.999999	Organic acids and derivatives	1	Organic compounds; Amino acids, peptides, and analogues; Alpha amino acids and derivatives; Organic acids and derivatives; Carboxylic acids and derivatives; Organonitrogen compounds; Organooxygen compounds; Amino acids and derivatives; Carboxylic acids; Carbonyl compounds; Trialkylamines; Alpha amino acids; Amines; Tertiary amines; Tetracarboxylic acids and derivatives; Organic anions; Organic ox…	54
1_0_32	C5H17N4O3P	[M + Na]+	C5H17N4O3P	Amino acids and Peptides	0.19373	Ornithine alkaloids	0.623338	Aminoacids	0.927768	Amines	0.825344			Amines	0.825344	Organonitrogen compounds	0.999999	Organic nitrogen compounds	1	Organic compounds; Organic acids and derivatives; Organonitrogen compounds; Organophosphorus compounds; Amines; Organic oxides; Hydrocarbon derivatives; Organopnictogen compounds; Organic oxygen compounds; Organic nitrogen compounds; Chemical entities	55
1_0_33	C9H14N2O6	[M + H]+	C9H14N2O6	Amino acids and Peptides	0.980769	Small peptides	0.996811	Aminoacids	0.989227	Alpha amino acids	0.999475	Amino acids and derivatives	1	Amino acids, peptides, and analogues	1	Carboxylic acids and derivatives	1	Organic acids and derivatives	1	Organic compounds; Organoheterocyclic compounds; Amino acids, peptides, and analogues; Alpha amino acids and derivatives; Organic acids and derivatives; Carboxylic acids and derivatives; Organonitrogen compounds; Organooxygen compounds; Amino acids and derivatives; Carboxylic acids; Carbonyl compounds; Trialkylamines; Alpha amino acids; Amines; Tertiary amines; Organic oxides; Azacyclic compounds…	56
1_0_34	C6H12N2O4	[M + H]+	C6H12N2O4	Amino acids and Peptides	0.999705	Small peptides	0.999535	Dipeptides	0.770564	Dipeptides	0.924321	Peptides	0.995644	Amino acids, peptides, and analogues	0.99995	Carboxylic acids and derivatives	0.999996	Organic acids and derivatives	1	Organic compounds; Lipids and lipid-like molecules; Amino acids, peptides, and analogues; Alpha amino acids and derivatives; Alcohols and polyols; Fatty acids and conjugates; Organic acids and derivatives; Carboxylic acids and derivatives; Short-chain hydroxy acids and derivatives; Organonitrogen compounds; Organooxygen compounds; Amino acids and derivatives; Peptides; Monoalkylamines; Hydroxy ac…	57
1_0_35	C7H13NO2	[M + H]+	C7H13NO2	Amino acids and Peptides	0.253693	Ornithine alkaloids	0.469019	Pyrrolidine alkaloids	0.654254	Alpha amino acids	0.642127	Amino acids and derivatives	0.886978	Amino acids, peptides, and analogues	0.874637	Carboxylic acids and derivatives	0.996078	Organic acids and derivatives	0.993987	Organic compounds; Organoheterocyclic compounds; Amino acids, peptides, and analogues; Alpha amino acids and derivatives; Pyrrolidines; Organic acids and derivatives; Carboxylic acids and derivatives; Organonitrogen compounds; Organooxygen compounds; Amino acids and derivatives; Quaternary ammonium salts; Carboxylic acid derivatives; Monocarboxylic acids and derivatives; Carboxylic acid salts; Ca…	58
1_0_36	C8H14N2O6	[M + H]+	C8H14N2O6	Amino acids and Peptides	0.990405	Small peptides	0.999803	Aminoacids	0.931447	Alpha amino acids	0.995265	Amino acids and derivatives	0.999999	Amino acids, peptides, and analogues	0.999999	Carboxylic acids and derivatives	0.999997	Organic acids and derivatives	1	Organic compounds; Amino acids, peptides, and analogues; Alpha amino acids and derivatives; Organic acids and derivatives; Carboxylic acids and derivatives; Organonitrogen compounds; Organooxygen compounds; Amino acids and derivatives; Monoalkylamines; Carboxylic acid derivatives; Carboxylic acids; Carbonyl compounds; Tricarboxylic acids and derivatives; Trialkylamines; Alpha amino acids; Amines;…	59
1_0_37	C9H14N2O6	[M + H]+	C9H14N2O6	Amino acids and Peptides	0.958118	Small peptides	0.992383	Aminoacids	0.980681	Alpha amino acids	0.999353	Amino acids and derivatives	1	Amino acids, peptides, and analogues	1	Carboxylic acids and derivatives	1	Organic acids and derivatives	1	Organic compounds; Organoheterocyclic compounds; Amino acids, peptides, and analogues; Alpha amino acids and derivatives; Organic acids and derivatives; Carboxylic acids and derivatives; Organonitrogen compounds; Organooxygen compounds; Amino acids and derivatives; Carboxylic acids; Carbonyl compounds; Trialkylamines; Alpha amino acids; Amines; Tertiary amines; Organic anions; Organic oxides; Aza…	61
1_0_38	C6H12N2O4	[M + H]+	C6H12N2O4	Amino acids and Peptides	0.999188	Small peptides	0.998637	Aminoacids	0.523365	Dipeptides	0.872262	Peptides	0.969889	Amino acids, peptides, and analogues	0.999855	Carboxylic acids and derivatives	0.999949	Organic acids and derivatives	0.999998	Organic compounds; Lipids and lipid-like molecules; Amino acids, peptides, and analogues; Alpha amino acids and derivatives; Fatty acids and conjugates; Organic acids and derivatives; Carboxylic acids and derivatives; Organonitrogen compounds; Organooxygen compounds; Dicarboxylic acids and derivatives; Amino acids and derivatives; Peptides; Monoalkylamines; Carboxylic acid amides; Carboxylic acid…	62
1_0_39	C7H13NO2	[M + H]+	C7H13NO2	Amino acids and Peptides	0.360039	Ornithine alkaloids	0.559574	Pyrrolidine alkaloids	0.644306	Alpha amino acids	0.857744	Amino acids and derivatives	0.997803	Amino acids, peptides, and analogues	0.997398	Carboxylic acids and derivatives	0.999911	Organic acids and derivatives	0.999861	Organic compounds; Organoheterocyclic compounds; Amino acids, peptides, and analogues; Alpha amino acids and derivatives; Pyrrolidines; Organic acids and derivatives; Carboxylic acids and derivatives; Organonitrogen compounds; Organooxygen compounds; Amino acids and derivatives; Quaternary ammonium salts; Monocarboxylic acids and derivatives; Carboxylic acid salts; Carboxylic acids; Carbonyl comp…	63
1_0_40	C10H14NO8P	[M + K]+	C10H14NO8P	Amino acids and Peptides	0.527196	Small peptides	0.369712	Aminoacids	0.12406	Alpha amino acids and derivatives	0.527388	Amino acids and derivatives	0.216991	Amino acids, peptides, and analogues	0.208128	Carboxylic acids and derivatives	0.986011	Organic acids and derivatives	0.999483	Organic compounds; Alpha amino acids and derivatives; Organic acids and derivatives; Carboxylic acids and derivatives; Organonitrogen compounds; Organooxygen compounds; Dicarboxylic acids and derivatives; Organophosphorus compounds; Organic phosphonic acids and derivatives; Carboxylic acids; Carbonyl compounds; Organic oxides; Hydrocarbon derivatives; Organopnictogen compounds; Organic oxygen com…	64
1_0_41	C9H13N3O7S	[M + K]+	C9H13N3O7S	Amino acids and Peptides	0.994375	Small peptides	0.908047	Aminoacids	0.516242	Alpha amino acids and derivatives	0.989419	Amino acids and derivatives	0.956576	Amino acids, peptides, and analogues	0.954374	Carboxylic acids and derivatives	0.996288	Organic acids and derivatives	0.998883	Organic compounds; Organoheterocyclic compounds; Organosulfur compounds; Amino acids, peptides, and analogues; Alpha amino acids and derivatives; Azetidines; Beta lactams; Organic acids and derivatives; Carboxylic acids and derivatives; Organonitrogen compounds; Organooxygen compounds; Amino acids and derivatives; Azoles; Carboxylic acid amides; Monocarboxylic acids and derivatives; Sulfonyls; Ca…	65
1_0_42	C8H17NO3	[M + H]+	C8H17NO3	Fatty acids	0.747489	Small peptides	0.430124	Aminoacids	0.400204	Alpha amino acid esters	0.516651	Amino acids and derivatives	0.98353	Amino acids, peptides, and analogues	0.98416	Carboxylic acids and derivatives	0.94358	Organic acids and derivatives	0.896682	Organic compounds; Lipids and lipid-like molecules; Amino acids, peptides, and analogues; Alpha amino acids and derivatives; Ethers; Organic acids and derivatives; Carboxylic acids and derivatives; Organonitrogen compounds; Organooxygen compounds; Fatty acid esters; Amino acids and derivatives; Alpha amino acid esters; Carboxylic acid derivatives; Monocarboxylic acids and derivatives; Dialkyl eth…	66
1_0_43	C9H17NO4	[M + H]+	C9H17NO4	Fatty acids	0.998676	Fatty esters	0.815809	Fatty acyl carnitines	0.80606	Acyl carnitines	0.53982	Acyl carnitines	0.53982	Fatty acid esters	0.44393	Fatty Acyls	0.997111	Lipids and lipid-like molecules	0.997128	Organic compounds; Lipids and lipid-like molecules; Organic acids and derivatives; Carboxylic acids and derivatives; Organonitrogen compounds; Organooxygen compounds; Dicarboxylic acids and derivatives; Quaternary ammonium salts; Carboxylic acid derivatives; Acyl carnitines; Carboxylic acid salts; Carboxylic acids; Carboxylic acid esters; Carbonyl compounds; Amines; Organic salts; Fatty Acyls; Or…	67
1_0_44	C15H26N2O4S	[M + H]+	C15H26N2O4S	Amino acids and Peptides	0.979704	Small peptides	0.966865	Dipeptides	0.898129	Valine and derivatives	0.996956	Amino acids and derivatives	0.99424	Amino acids, peptides, and analogues	0.995141	Carboxylic acids and derivatives	0.997093	Organic acids and derivatives	0.999943	Organic compounds; Organosulfur compounds; Lipids and lipid-like molecules; Amino acids, peptides, and analogues; Alpha amino acids and derivatives; Organic acids and derivatives; Carboxylic acids and derivatives; Organosulfonic acids and derivatives; Organonitrogen compounds; Organooxygen compounds; Amino acids and derivatives; Carboxylic acid amides; Carboxylic acid derivatives; Monocarboxylic …	68
1_0_45	C6H11NO2	[M + H]+	C6H11NO2	Amino acids and Peptides	0.926852	Small peptides	0.954866	Aminoacids	0.809494	Alpha amino acids	0.726913	Amino acids and derivatives	0.979124	Amino acids, peptides, and analogues	0.979178	Carboxylic acids and derivatives	0.995138	Organic acids and derivatives	0.992019	Organic compounds; Organoheterocyclic compounds; Amino acids, peptides, and analogues; Pyrrolidines; Organic acids and derivatives; Carboxylic acids and derivatives; Organonitrogen compounds; Organooxygen compounds; Amino acids and derivatives; Monocarboxylic acids and derivatives; Carboxylic acids; Carbonyl compounds; Pyrrolidine carboxylic acids and derivatives; Piperidinecarboxylic acids and d…	69
1_0_46	C5H4N4O3	[M + H]+	C5H4N4O3	Alkaloids	0.994441	Pseudoalkaloids	0.519894	Purine alkaloids	0.763137	Xanthines	0.983236	Xanthines	0.983236	Purines and purine derivatives	0.986752	Imidazopyrimidines	0.99207	Organoheterocyclic compounds	1	Organic compounds; Organoheterocyclic compounds; Pyrimidines and pyrimidine derivatives; Imidazoles; Lactams; Purines and purine derivatives; Xanthines; Organic acids and derivatives; Organonitrogen compounds; Alkaloids and derivatives; Pyrimidones; Organooxygen compounds; Organic carbonic acids and derivatives; Azoles; Ureas; Purinones; Diazines; 6-oxopurines; Imidazopyrimidines; Vinylogous amid…	71
1_0_47	C11H15NO2	[M + H]+	C11H15NO2	Alkaloids	0.975859	Pseudoalkaloids	0.74104	Phenylalanine-derived alkaloids	0.627294	Alkyl-phenylketones	0.883344	Ketones	0.951947	Carbonyl compounds	0.92201	Organooxygen compounds	1	Organic oxygen compounds	1	Organic compounds; Ketones; Alpha-amino ketones; Organonitrogen compounds; Beta-amino ketones; Benzoyl derivatives; Organooxygen compounds; Carbonyl compounds; Dialkylamines; Benzene and substituted derivatives; Benzenoids; Amines; Secondary amines; Aryl ketones; Aryl alkyl ketones; Organic oxides; Hydrocarbon derivatives; Phenylketones; Alkyl-phenylketones; Organopnictogen compounds; Organic oxy…	72
1_0_48	C10H18N2O2S	[M + H]+	C10H18N2O2S	Alkaloids	0.999258	Ornithine alkaloids	0.983455	Polyamines	0.964932	Benzenesulfonamides	0.999741			Benzenesulfonamides	0.999741	Benzene and substituted derivatives	0.999484	Benzenoids	0.999104	Organic compounds; Organosulfur compounds; Benzenesulfonamides; Organic acids and derivatives; Organosulfonic acids and derivatives; Organonitrogen compounds; Monoalkylamines; Sulfonyls; Organosulfonamides; Benzene and substituted derivatives; Benzenoids; Amines; Primary amines; Aminosulfonyl compounds; Organic oxides; Hydrocarbon derivatives; Benzenesulfonyl compounds; Organic sulfonic acids and…	75
1_0_49	C5H4N4O3	[M + H]+	C5H4N4O3	Alkaloids	0.992875	Pseudoalkaloids (transamidation)	0.520227	Purine alkaloids	0.775731	Xanthines	0.986589	Xanthines	0.986589	Purines and purine derivatives	0.988312	Imidazopyrimidines	0.993223	Organoheterocyclic compounds	1	Organic compounds; Organoheterocyclic compounds; Pyrimidines and pyrimidine derivatives; Imidazoles; Lactams; Purines and purine derivatives; Xanthines; Organic acids and derivatives; Organonitrogen compounds; Alkaloids and derivatives; Pyrimidones; Organooxygen compounds; Organic carbonic acids and derivatives; Azoles; Ureas; Purinones; Diazines; 6-oxopurines; Imidazopyrimidines; Vinylogous amid…	76
1_0_50	C9H11NO3	[M + H]+	C9H11NO3	Amino acids and Peptides	0.998961	Small peptides	0.999845	Aminoacids	0.99843	Phenylalanine and derivatives	0.795243	Amino acids and derivatives	0.999542	Amino acids, peptides, and analogues	0.999561	Carboxylic acids and derivatives	0.999405	Organic acids and derivatives	0.999885	Organic compounds; Amino acids, peptides, and analogues; Alpha amino acids and derivatives; Phenols; Phenethylamines; Amphetamines and derivatives; Phenylpropanoids and polyketides; Organic acids and derivatives; Carboxylic acids and derivatives; Organonitrogen compounds; Organooxygen compounds; Amino acids and derivatives; Monoalkylamines; Monocarboxylic acids and derivatives; Carboxylic acids; …	77
1_0_51	C9H11NO3	[M + H]+	C9H11NO3	Amino acids and Peptides	0.998933	Small peptides	0.99982	Aminoacids	0.998195	Phenylalanine and derivatives	0.823513	Amino acids and derivatives	0.999512	Amino acids, peptides, and analogues	0.999529	Carboxylic acids and derivatives	0.999358	Organic acids and derivatives	0.999878	Organic compounds; Amino acids, peptides, and analogues; Alpha amino acids and derivatives; Phenols; Phenethylamines; Amphetamines and derivatives; Phenylpropanoids and polyketides; Organic acids and derivatives; Carboxylic acids and derivatives; Organonitrogen compounds; Organooxygen compounds; Amino acids and derivatives; Monoalkylamines; Monocarboxylic acids and derivatives; Carboxylic acids; …	78
1_0_52	C6H13NO2	[M + H]+	C6H13NO2	Amino acids and Peptides	0.928351	Small peptides	0.987177	Aminoacids	0.906685	Alpha amino acids	0.97664	Amino acids and derivatives	0.999775	Amino acids, peptides, and analogues	0.999763	Carboxylic acids and derivatives	0.99972	Organic acids and derivatives	0.999761	Organic compounds; Lipids and lipid-like molecules; Amino acids, peptides, and analogues; Alpha amino acids and derivatives; Fatty acids and conjugates; Organic acids and derivatives; Carboxylic acids and derivatives; Organonitrogen compounds; Organooxygen compounds; Branched fatty acids; Amino acids and derivatives; Monoalkylamines; Monocarboxylic acids and derivatives; Carboxylic acids; Carbony…	79
1_0_53	C6H13NO2	[M + H]+	C6H13NO2	Amino acids and Peptides	0.813864	Small peptides	0.913692	Aminoacids	0.699512	Alpha amino acids	0.94036	Amino acids and derivatives	0.998516	Amino acids, peptides, and analogues	0.998466	Carboxylic acids and derivatives	0.99877	Organic acids and derivatives	0.999128	Organic compounds; Lipids and lipid-like molecules; Amino acids, peptides, and analogues; Alpha amino acids and derivatives; Fatty acids and conjugates; Organic acids and derivatives; Carboxylic acids and derivatives; Organonitrogen compounds; Organooxygen compounds; Branched fatty acids; Amino acids and derivatives; Monoalkylamines; Monocarboxylic acids and derivatives; Carboxylic acids; Carbony…	80
1_0_54	C9H11NO2	[M + H]+	C9H11NO2	Amino acids and Peptides	0.847235	Small peptides	0.825529	Aminoacids	0.736345	Phenylalanine and derivatives	0.76711	Amino acids and derivatives	0.703496	Amino acids, peptides, and analogues	0.711209	Carboxylic acids and derivatives	0.987768	Organic acids and derivatives	0.994249	Organic compounds; Amino acids, peptides, and analogues; Phenethylamines; Amphetamines and derivatives; Phenylpropanoids and polyketides; Organic acids and derivatives; Carboxylic acids and derivatives; Organonitrogen compounds; Organooxygen compounds; Amino acids and derivatives; Monocarboxylic acids and derivatives; Carboxylic acids; Carbonyl compounds; Benzene and substituted derivatives; Alph…	81
1_0_55	C8H9N	[M + H]+	C8H9N	Alkaloids	0.994529	Tryptophan alkaloids	0.823746	Simple indole alkaloids	0.744957	Indoles	0.897949			Indoles	0.897949	Indoles and derivatives	0.978491	Organoheterocyclic compounds	0.999277	Organic compounds; Organoheterocyclic compounds; Pyrroles; Indoles and derivatives; Organonitrogen compounds; Substituted pyrroles; Benzenoids; Amines; Secondary amines; Indoles; Aralkylamines; Azacyclic compounds; Heteroaromatic compounds; Hydrocarbon derivatives; Organopnictogen compounds; Organic nitrogen compounds; Chemical entities	82
1_0_56	C6H13NO2	[M + H]+	C6H13NO2	Amino acids and Peptides	0.859444	Small peptides	0.967377	Aminoacids	0.826656	Alpha amino acids	0.96365	Amino acids and derivatives	0.999286	Amino acids, peptides, and analogues	0.999262	Carboxylic acids and derivatives	0.999296	Organic acids and derivatives	0.999411	Organic compounds; Lipids and lipid-like molecules; Amino acids, peptides, and analogues; Alpha amino acids and derivatives; Fatty acids and conjugates; Organic acids and derivatives; Carboxylic acids and derivatives; Organonitrogen compounds; Organooxygen compounds; Branched fatty acids; Amino acids and derivatives; Monoalkylamines; Monocarboxylic acids and derivatives; Carboxylic acids; Carbony…	83
1_0_57	C6H7NO2S	[M + H]+	C6H7NO2S	Shikimates and Phenylpropanoids	0.879403	Small peptides	0.185561	Aminoacids	0.0871365	Benzenesulfonamides	0.981151			Benzenesulfonamides	0.981151	Benzene and substituted derivatives	0.999876	Benzenoids	0.999997	Organic compounds; Organosulfur compounds; Benzenesulfonamides; Organic acids and derivatives; Organosulfonic acids and derivatives; Sulfonyls; Organosulfonamides; Benzene and substituted derivatives; Benzenoids; Aminosulfonyl compounds; Organic oxides; Hydrocarbon derivatives; Benzenesulfonyl compounds; Organic sulfonic acids and derivatives; Organic oxygen compounds; Organic nitrogen compounds;…	84
1_0_58	C9H18N2O	[M + H]+	C9H18N2O	Alkaloids	0.837246	Lysine alkaloids	0.716672	Dipeptides	0.630761	Alpha amino acid amides	0.911855	Amino acids and derivatives	0.736071	Amino acids, peptides, and analogues	0.76226	Carboxylic acids and derivatives	0.266334	Organic acids and derivatives	0.997742	Organic compounds; Organoheterocyclic compounds; Amino acids, peptides, and analogues; Alpha amino acids and derivatives; Pyrrolidines; Organic acids and derivatives; Organonitrogen compounds; Organooxygen compounds; Amino acids and derivatives; Monoalkylamines; Tertiary carboxylic acid amides; Carbonyl compounds; Alpha amino acid amides; Amines; Primary amines; Tertiary amines; N-acylpyrrolidine…	85
1_0_59	C9H18N2O	[M + H]+	C9H18N2O	Alkaloids	0.846573	Lysine alkaloids	0.717055	Piperidine alkaloids	0.605568	Alpha amino acid amides	0.815168	Amino acids and derivatives	0.388762	Amino acids, peptides, and analogues	0.432189	Carboxylic acids and derivatives	0.136077	Organic acids and derivatives	0.996973	Organic compounds; Organoheterocyclic compounds; Pyrrolidines; Organic acids and derivatives; Organonitrogen compounds; Organooxygen compounds; Monoalkylamines; Ureas; Tertiary carboxylic acid amides; Carbonyl compounds; Alpha amino acid amides; Amines; Primary amines; Tertiary amines; N-acylpyrrolidines; Organic oxides; Azacyclic compounds; Hydrocarbon derivatives; Organopnictogen compounds; Org…	86
1_0_60	C7H8N4O2	[M + H]+	C7H8N4O2	Alkaloids	0.996684	Pseudoalkaloids (transamidation)	0.700615	Purine alkaloids	0.753519	Xanthines	0.699534	Xanthines	0.699534	Purines and purine derivatives	0.87383	Imidazopyrimidines	0.910697	Organoheterocyclic compounds	1	Organic compounds; Organoheterocyclic compounds; Pyrimidines and pyrimidine derivatives; Imidazoles; Lactams; Purines and purine derivatives; Xanthines; Organic acids and derivatives; Organonitrogen compounds; Alkaloids and derivatives; Pyrimidones; Organooxygen compounds; Organic carbonic acids and derivatives; Azoles; Ureas; Purinones; Diazines; 6-oxopurines; Imidazopyrimidines; Vinylogous amid…	87
1_0_61	C7H8N4O2	[M + H]+	C7H8N4O2	Alkaloids	0.995246	Pseudoalkaloids (transamidation)	0.71377	Purine alkaloids	0.766821	Xanthines	0.682546	Xanthines	0.682546	Purines and purine derivatives	0.853771	Imidazopyrimidines	0.902973	Organoheterocyclic compounds	0.999999	Organic compounds; Organoheterocyclic compounds; Pyrimidines and pyrimidine derivatives; Imidazoles; Lactams; Purines and purine derivatives; Xanthines; Organic acids and derivatives; Organonitrogen compounds; Alkaloids and derivatives; Pyrimidones; Organooxygen compounds; Organic carbonic acids and derivatives; Azoles; Ureas; Purinones; Diazines; 6-oxopurines; Imidazopyrimidines; Vinylogous amid…	88
1_0_62	C8H9N	[M + H]+	C8H9N	Alkaloids	0.9855	Tyrosine alkaloids	0.549618	Isoquinoline alkaloids	0.478675	Aralkylamines	0.964538	Aralkylamines	0.964538	Amines	0.996046	Organonitrogen compounds	0.999969	Organic nitrogen compounds	0.999999	Organic compounds; Organoheterocyclic compounds; Organonitrogen compounds; Monoalkylamines; Benzenoids; Amines; Primary amines; Aralkylamines; Azacyclic compounds; Hydrocarbon derivatives; Organopnictogen compounds; Organic nitrogen compounds; Chemical entities	89
1_0_63	C19H26N2O4S	[M + H]+	C19H26N2O4S	Amino acids and Peptides	0.99996	Small peptides	0.999961	Dipeptides	0.9998	Peptides	0.749872	Peptides	0.749872	Amino acids, peptides, and analogues	1	Carboxylic acids and derivatives	1	Organic acids and derivatives	1	Organic compounds; Organosulfur compounds; Lipids and lipid-like molecules; Amino acids, peptides, and analogues; Alpha amino acids and derivatives; Phenethylamines; Amphetamines and derivatives; Phenylpropanoids and polyketides; Organic acids and derivatives; Carboxylic acids and derivatives; Organonitrogen compounds; Organooxygen compounds; Fatty amides; Amino acids and derivatives; Peptides; C…	90
1_0_64	C8H9N	[M + H]+	C8H9N	Alkaloids	0.995782	Tyrosine alkaloids	0.598679	Simple indole alkaloids	0.460873	Indoles and derivatives	0.795264					Indoles and derivatives	0.795264	Organoheterocyclic compounds	0.999103	Organic compounds; Organoheterocyclic compounds; Indoles and derivatives; Organonitrogen compounds; Dialkylamines; Benzenoids; Amines; Secondary amines; Aralkylamines; Azacyclic compounds; Hydrocarbon derivatives; Organopnictogen compounds; Organic nitrogen compounds; Chemical entities	91
1_0_65	C10H13NO2S	[M + H]+	C10H13NO2S	Alkaloids	0.999047	Lysine alkaloids	0.984794	Quinolizidine alkaloids	0.471821	Benzenesulfonamides	0.999379			Benzenesulfonamides	0.999379	Benzene and substituted derivatives	0.999886	Benzenoids	0.99998	Organic compounds; Organoheterocyclic compounds; Organosulfur compounds; Benzenesulfonamides; Pyrrolidines; Organic acids and derivatives; Organosulfonic acids and derivatives; Organonitrogen compounds; Sulfonyls; Organosulfonamides; Benzene and substituted derivatives; Benzenoids; Organic oxides; Azacyclic compounds; Hydrocarbon derivatives; Benzenesulfonyl compounds; Organic sulfonic acids and …	92
1_0_66	C11H9NO2	[M + H]+	C11H9NO2	Alkaloids	0.959835	Tryptophan alkaloids	0.577254	Simple indole alkaloids	0.826486	Indoles	0.58744			Indoles	0.58744	Indoles and derivatives	0.559684	Organoheterocyclic compounds	0.948974	Organic compounds; Organoheterocyclic compounds; Pyrroles; Ketones; Indoles and derivatives; Organic acids and derivatives; Carboxylic acids and derivatives; Organonitrogen compounds; Organooxygen compounds; Monocarboxylic acids and derivatives; Carboxylic acids; Carbonyl compounds; Substituted pyrroles; Benzenoids; Indoles; Aryl ketones; Aryl alkyl ketones; Vinylogous amides; Organic oxides; Aza…	94
1_0_67	C11H12N2O2	[M + H]+	C11H12N2O2	Amino acids and Peptides	0.995696	Small peptides	0.992451	Aminoacids	0.981974	Alpha amino acids	0.985455	Amino acids and derivatives	0.999826	Amino acids, peptides, and analogues	0.999848	Carboxylic acids and derivatives	0.999931	Organic acids and derivatives	0.999945	Organic compounds; Organoheterocyclic compounds; Amino acids, peptides, and analogues; Alpha amino acids and derivatives; Pyrroles; Indoles and derivatives; Organic acids and derivatives; Carboxylic acids and derivatives; Organonitrogen compounds; Organooxygen compounds; Amino acids and derivatives; Monoalkylamines; Monocarboxylic acids and derivatives; Carboxylic acids; Indolyl carboxylic acids …	95
1_0_68	C9H9NO2	[M - H2O + H]+	C9H7NO	Alkaloids	0.966513	Tryptophan alkaloids	0.683465	Simple indole alkaloids	0.277056	Amino acids	0.519744	Amino acids and derivatives	0.340854	Amino acids, peptides, and analogues	0.333366	Carboxylic acids and derivatives	0.6628	Organic acids and derivatives	0.720294	Organic compounds; Organoheterocyclic compounds; Phenols; Organic acids and derivatives; Carboxylic acids and derivatives; Organonitrogen compounds; Organooxygen compounds; Monocarboxylic acids and derivatives; Carboxylic acids; Carbonyl compounds; Benzenoids; Amines; Secondary amines; Aralkylamines; Organic oxides; Azacyclic compounds; Heteroaromatic compounds; Hydrocarbon derivatives; Amino aci…	96
1_0_69	C11H12N2O2	[M + H]+	C11H12N2O2	Amino acids and Peptides	0.995744	Small peptides	0.992702	Aminoacids	0.981569	Alpha amino acids	0.985792	Amino acids and derivatives	0.999829	Amino acids, peptides, and analogues	0.99985	Carboxylic acids and derivatives	0.999931	Organic acids and derivatives	0.999945	Organic compounds; Organoheterocyclic compounds; Amino acids, peptides, and analogues; Alpha amino acids and derivatives; Pyrroles; Indoles and derivatives; Organic acids and derivatives; Carboxylic acids and derivatives; Organonitrogen compounds; Organooxygen compounds; Amino acids and derivatives; Monoalkylamines; Monocarboxylic acids and derivatives; Carboxylic acids; Indolyl carboxylic acids …	97
1_0_70	C9H9NO2	[M - H2O + H]+	C9H7NO	Alkaloids	0.964774	Tryptophan alkaloids	0.682576	Simple indole alkaloids	0.275799	Amino acids	0.525717	Amino acids and derivatives	0.332749	Amino acids, peptides, and analogues	0.325558	Carboxylic acids and derivatives	0.634795	Organic acids and derivatives	0.690202	Organic compounds; Organoheterocyclic compounds; Phenols; Organic acids and derivatives; Carboxylic acids and derivatives; Organonitrogen compounds; Organooxygen compounds; Monocarboxylic acids and derivatives; Carboxylic acids; Carbonyl compounds; Benzenoids; Amines; Secondary amines; Aralkylamines; Organic oxides; Azacyclic compounds; Heteroaromatic compounds; Hydrocarbon derivatives; Amino aci…	98
1_0_71	C11H9NO2	[M + H]+	C11H9NO2	Alkaloids	0.964323	Tryptophan alkaloids	0.653211	Simple indole alkaloids	0.860618	Indoles	0.563952			Indoles	0.563952	Indoles and derivatives	0.569272	Organoheterocyclic compounds	0.944946	Organic compounds; Organoheterocyclic compounds; Pyrroles; Ketones; Indoles and derivatives; Organic acids and derivatives; Carboxylic acids and derivatives; Organonitrogen compounds; Organooxygen compounds; Monocarboxylic acids and derivatives; Carboxylic acids; Carbonyl compounds; Substituted pyrroles; Benzenoids; Indoles; Aryl ketones; Aryl alkyl ketones; Vinylogous amides; Organic oxides; Aza…	99
1_0_72	C7H8N4O2	[M + H]+	C7H8N4O2	Alkaloids	0.995609	Pseudoalkaloids (transamidation)	0.746818	Purine alkaloids	0.904889	Xanthines	0.879725	Xanthines	0.879725	Purines and purine derivatives	0.9802	Imidazopyrimidines	0.986599	Organoheterocyclic compounds	1	Organic compounds; Organoheterocyclic compounds; Pyrimidines and pyrimidine derivatives; Imidazoles; Lactams; Purines and purine derivatives; Xanthines; Organic acids and derivatives; Organonitrogen compounds; Alkaloids and derivatives; Pyrimidones; Organooxygen compounds; Organic carbonic acids and derivatives; Azoles; Ureas; Purinones; Diazines; 6-oxopurines; Imidazopyrimidines; Vinylogous amid…	100
1_0_73	C9H18N2O	[M + H]+	C9H18N2O	Alkaloids	0.937356	Lysine alkaloids	0.226753	Piperidine alkaloids	0.189661	Ureas	0.94673			Ureas	0.94673	Organic carbonic acids and derivatives	0.956671	Organic acids and derivatives	0.999452	Organic compounds; Organic acids and derivatives; Organonitrogen compounds; Organooxygen compounds; Organic carbonic acids and derivatives; Ureas; Carbonyl compounds; Organic oxides; Hydrocarbon derivatives; Organopnictogen compounds; Organic oxygen compounds; Organic nitrogen compounds; Chemical entities	101
1_0_74	C7H8N4O2	[M + H]+	C7H8N4O2	Alkaloids	0.996611	Pseudoalkaloids (transamidation)	0.694917	Purine alkaloids	0.919055	Xanthines	0.887403	Xanthines	0.887403	Purines and purine derivatives	0.981411	Imidazopyrimidines	0.988638	Organoheterocyclic compounds	1	Organic compounds; Organoheterocyclic compounds; Pyrimidines and pyrimidine derivatives; Imidazoles; Lactams; Purines and purine derivatives; Xanthines; Organic acids and derivatives; Organonitrogen compounds; Alkaloids and derivatives; Pyrimidones; Organooxygen compounds; Organic carbonic acids and derivatives; Azoles; Ureas; Purinones; Diazines; 6-oxopurines; Imidazopyrimidines; Vinylogous amid…	102
1_0_75	C9H16N2O2	[M + H]+	C9H16N2O2	Alkaloids	0.980373	Lysine alkaloids	0.718844	Piperidine alkaloids	0.607464	N-acylpiperidines	0.67826			N-acylpiperidines	0.67826	Piperidines	0.203462	Organoheterocyclic compounds	0.988866	Organic compounds; Organoheterocyclic compounds; Pyrrolidines; Organic acids and derivatives; Carboxylic acids and derivatives; Organonitrogen compounds; Organooxygen compounds; N-acylpiperidines; Carboxylic acid amides; Carboxylic acid derivatives; Secondary carboxylic acid amides; Tertiary carboxylic acid amides; Carbonyl compounds; Acetamides; Organic oxides; Azacyclic compounds; Hydrocarbon d…	103
1_0_76	C11H12N2O2	[M + H]+	C11H12N2O2	Amino acids and Peptides	0.995592	Small peptides	0.992447	Aminoacids	0.98117	Alpha amino acids	0.985604	Amino acids and derivatives	0.999821	Amino acids, peptides, and analogues	0.999843	Carboxylic acids and derivatives	0.999931	Organic acids and derivatives	0.999945	Organic compounds; Organoheterocyclic compounds; Amino acids, peptides, and analogues; Alpha amino acids and derivatives; Pyrroles; Indoles and derivatives; Organic acids and derivatives; Carboxylic acids and derivatives; Organonitrogen compounds; Organooxygen compounds; Amino acids and derivatives; Monoalkylamines; Monocarboxylic acids and derivatives; Carboxylic acids; Indolyl carboxylic acids …	104
1_0_77	C11H9NO2	[M - H2O + H]+	C11H7NO	Shikimates and Phenylpropanoids	0.526045	Phenylpropanoids (C6-C3)	0.207885	Cinnamic acids and derivatives	0.256769	Benzene and substituted derivatives	0.609248					Benzene and substituted derivatives	0.609248	Benzenoids	0.995149	Organic compounds; Organoheterocyclic compounds; Furans; Organic acids and derivatives; Carboxylic acids and derivatives; Organonitrogen compounds; Organooxygen compounds; Carbonyl compounds; Benzene and substituted derivatives; Benzenoids; Organic oxides; Heteroaromatic compounds; Hydrocarbon derivatives; Organopnictogen compounds; Organic oxygen compounds; Organic nitrogen compounds; Chemical e…	105
1_0_78	C11H12N2O2	[M + H]+	C11H12N2O2	Amino acids and Peptides	0.995646	Small peptides	0.992549	Aminoacids	0.981169	Alpha amino acids	0.985777	Amino acids and derivatives	0.999823	Amino acids, peptides, and analogues	0.999845	Carboxylic acids and derivatives	0.999931	Organic acids and derivatives	0.999946	Organic compounds; Organoheterocyclic compounds; Amino acids, peptides, and analogues; Alpha amino acids and derivatives; Pyrroles; Indoles and derivatives; Organic acids and derivatives; Carboxylic acids and derivatives; Organonitrogen compounds; Organooxygen compounds; Amino acids and derivatives; Monoalkylamines; Monocarboxylic acids and derivatives; Carboxylic acids; Indolyl carboxylic acids …	106
1_0_79	C6H16N4OS	[M + Na]+	C6H16N4OS	Alkaloids	0.969534	Ornithine alkaloids	0.580138	Polyamines	0.306402	Organonitrogen compounds	0.999913					Organonitrogen compounds	0.999913	Organic nitrogen compounds	1	Organic compounds; Organosulfur compounds; Organonitrogen compounds; Hydrocarbon derivatives; Organopnictogen compounds; Organic oxygen compounds; Organic nitrogen compounds; Chemical entities	107
1_0_80	C9H9N	[M + H]+	C9H9N	Alkaloids	0.938805	Tryptophan alkaloids	0.799491	Simple indole alkaloids	0.827453	Benzenoids	0.932629							Benzenoids	0.932629	Organic compounds; Organoheterocyclic compounds; Organonitrogen compounds; Benzenoids; Amines; Azacyclic compounds; Hydrocarbon derivatives; Organopnictogen compounds; Organic nitrogen compounds; Chemical entities	108
1_0_81	C10H15NO2S	[M + H]+	C10H15NO2S	Alkaloids	0.998395	Pseudoalkaloids	0.60756	Phenylalanine-derived alkaloids	0.590924	Benzenesulfonamides	0.998061			Benzenesulfonamides	0.998061	Benzene and substituted derivatives	0.999872	Benzenoids	0.999999	Organic compounds; Organosulfur compounds; Benzenesulfonamides; Organic acids and derivatives; Organosulfonic acids and derivatives; Organonitrogen compounds; Sulfonyls; Organosulfonamides; Benzene and substituted derivatives; Benzenoids; Aminosulfonyl compounds; Organic oxides; Hydrocarbon derivatives; Benzenesulfonyl compounds; Organic sulfonic acids and derivatives; Organopnictogen compounds; …	109
1_0_82	C10H15NO2S	[M + H]+	C10H15NO2S	Alkaloids	0.998445	Pseudoalkaloids	0.610978	Phenylalanine-derived alkaloids	0.58245	Benzenesulfonamides	0.998049			Benzenesulfonamides	0.998049	Benzene and substituted derivatives	0.99987	Benzenoids	0.999999	Organic compounds; Organosulfur compounds; Benzenesulfonamides; Organic acids and derivatives; Organosulfonic acids and derivatives; Organonitrogen compounds; Sulfonyls; Organosulfonamides; Benzene and substituted derivatives; Benzenoids; Aminosulfonyl compounds; Organic oxides; Hydrocarbon derivatives; Benzenesulfonyl compounds; Organic sulfonic acids and derivatives; Organopnictogen compounds; …	110
1_0_83	C6H7NO2S	[M + H]+	C6H7NO2S	Shikimates and Phenylpropanoids	0.879348	Small peptides	0.188775	Aminoacids	0.0891105	Benzenesulfonamides	0.981077			Benzenesulfonamides	0.981077	Benzene and substituted derivatives	0.999867	Benzenoids	0.999997	Organic compounds; Organosulfur compounds; Benzenesulfonamides; Organic acids and derivatives; Organosulfonic acids and derivatives; Sulfonyls; Organosulfonamides; Benzene and substituted derivatives; Benzenoids; Aminosulfonyl compounds; Organic oxides; Hydrocarbon derivatives; Benzenesulfonyl compounds; Organic sulfonic acids and derivatives; Organic oxygen compounds; Organic nitrogen compounds;…	113
1_0_84	C17H20N2O4	[M + H]+	C17H20N2O4	Alkaloids	0.785464	Tryptophan alkaloids	0.353644	Simple amide alkaloids	0.294845	Alkyl aryl ethers	0.675509	Alkyl aryl ethers	0.675509	Ethers	0.592579	Organooxygen compounds	1	Organic oxygen compounds	1	Organic compounds; Alkyl aryl ethers; Ethers; Organic acids and derivatives; Carboxylic acids and derivatives; Organonitrogen compounds; Organooxygen compounds; Carboxylic acid amides; Carboxylic acid derivatives; Monocarboxylic acids and derivatives; Secondary carboxylic acid amides; Carbonyl compounds; Benzene and substituted derivatives; Benzenoids; Acetamides; Organic oxides; Hydrocarbon deri…	114
1_0_85	C7H8N4O2	[M + H]+	C7H8N4O2	Alkaloids	0.995353	Pseudoalkaloids (transamidation)	0.690018	Purine alkaloids	0.891384	Xanthines	0.861214	Xanthines	0.861214	Purines and purine derivatives	0.978613	Imidazopyrimidines	0.98663	Organoheterocyclic compounds	1	Organic compounds; Organoheterocyclic compounds; Pyrimidines and pyrimidine derivatives; Imidazoles; Lactams; Purines and purine derivatives; Xanthines; Organic acids and derivatives; Organonitrogen compounds; Alkaloids and derivatives; Pyrimidones; Organooxygen compounds; Organic carbonic acids and derivatives; Azoles; Ureas; Purinones; Diazines; 6-oxopurines; Imidazopyrimidines; Vinylogous amid…	115
1_0_86	C12H22N2O2	[M + H]+	C12H22N2O2	Alkaloids	0.928326	Lysine alkaloids	0.601926	Piperidine alkaloids	0.414413	Alpha amino acid amides	0.678957	Amino acids and derivatives	0.961156	Amino acids, peptides, and analogues	0.963213	Carboxylic acids and derivatives	0.993038	Organic acids and derivatives	0.99964	Organic compounds; Organoheterocyclic compounds; Lipids and lipid-like molecules; Amino acids, peptides, and analogues; Alpha amino acids and derivatives; Organic acids and derivatives; Carboxylic acids and derivatives; Organonitrogen compounds; Organooxygen compounds; Amino acids and derivatives; Morpholines; Carboxylic acid amides; Carboxylic acid derivatives; Dialkyl ethers; Secondary carboxyl…	117
1_0_87	C16H26N2O3S	[M + H]+	C16H26N2O3S	Alkaloids	0.925644	Lysine alkaloids	0.205725	Piperidine alkaloids	0.129927	Aromatic monoterpenoids	0.852193	Aromatic monoterpenoids	0.852193	Monoterpenoids	0.95645	Prenol lipids	0.954074	Lipids and lipid-like molecules	0.978927	Organic compounds; Organoheterocyclic compounds; Organosulfur compounds; Lipids and lipid-like molecules; Benzenesulfonamides; Aromatic monoterpenoids; Oxazinanes; Ethers; Prenol lipids; Organic acids and derivatives; Carboxylic acids and derivatives; Organosulfonic acids and derivatives; Organonitrogen compounds; Organooxygen compounds; Morpholines; Carboxylic acid amides; Sulfonyls; Dialkyl eth…	119
1_0_88	C9H9NO3	[M + H]+	C9H9NO3	Amino acids and Peptides	0.957802	Small peptides	0.969468	Aminoacids	0.904905	N-acyl-alpha amino acids	0.997514	Amino acids and derivatives	0.999473	Amino acids, peptides, and analogues	0.999483	Carboxylic acids and derivatives	1	Organic acids and derivatives	1	Organic compounds; Amino acids, peptides, and analogues; Alpha amino acids and derivatives; Benzoic acids and derivatives; Benzamides; Hippuric acids and derivatives; Organic acids and derivatives; Carboxylic acids and derivatives; Organonitrogen compounds; Benzoyl derivatives; Organooxygen compounds; Amino acids and derivatives; Carboxylic acid amides; Carboxylic acid derivatives; Monocarboxylic…	124
1_0_89	C13H16N2O4	[M + H]+	C13H16N2O4	Amino acids and Peptides	0.994835	Small peptides	0.997762	Dipeptides	0.999997	N-acyl-L-glutamines	0.759614	Amino acids and derivatives	0.999999	Amino acids, peptides, and analogues	0.999998	Carboxylic acids and derivatives	1	Organic acids and derivatives	1	Organic compounds; Lipids and lipid-like molecules; Amino acids, peptides, and analogues; Alpha amino acids and derivatives; Organic acids and derivatives; Carboxylic acids and derivatives; Organonitrogen compounds; Organooxygen compounds; Amino acids and derivatives; Carboxylic acid amides; Carboxylic acid derivatives; Monocarboxylic acids and derivatives; N-acyl-alpha amino acids and derivative…	125
1_0_90	C9H9NO3	[M + H]+	C9H9NO3	Amino acids and Peptides	0.954888	Small peptides	0.967578	Aminoacids	0.901575	N-acyl-alpha amino acids	0.997388	Amino acids and derivatives	0.999443	Amino acids, peptides, and analogues	0.999454	Carboxylic acids and derivatives	1	Organic acids and derivatives	1	Organic compounds; Amino acids, peptides, and analogues; Alpha amino acids and derivatives; Benzoic acids and derivatives; Benzamides; Hippuric acids and derivatives; Organic acids and derivatives; Carboxylic acids and derivatives; Organonitrogen compounds; Benzoyl derivatives; Organooxygen compounds; Amino acids and derivatives; Carboxylic acid amides; Carboxylic acid derivatives; Monocarboxylic…	126
1_0_91	C13H16N2O4	[M + H]+	C13H16N2O4	Amino acids and Peptides	0.995116	Small peptides	0.998054	Dipeptides	0.999997	N-acyl-L-glutamines	0.757683	Amino acids and derivatives	0.999998	Amino acids, peptides, and analogues	0.999998	Carboxylic acids and derivatives	1	Organic acids and derivatives	1	Organic compounds; Lipids and lipid-like molecules; Amino acids, peptides, and analogues; Alpha amino acids and derivatives; Organic acids and derivatives; Carboxylic acids and derivatives; Organonitrogen compounds; Organooxygen compounds; Amino acids and derivatives; Carboxylic acid amides; Carboxylic acid derivatives; Monocarboxylic acids and derivatives; N-acyl-alpha amino acids and derivative…	127
1_0_92	C13H16N2O4	[M + H]+	C13H16N2O4	Amino acids and Peptides	0.994882	Small peptides	0.997765	Dipeptides	0.999997	N-acyl-L-glutamines	0.762552	Amino acids and derivatives	0.999999	Amino acids, peptides, and analogues	0.999999	Carboxylic acids and derivatives	1	Organic acids and derivatives	1	Organic compounds; Lipids and lipid-like molecules; Amino acids, peptides, and analogues; Alpha amino acids and derivatives; Organic acids and derivatives; Carboxylic acids and derivatives; Organonitrogen compounds; Organooxygen compounds; Amino acids and derivatives; Carboxylic acid amides; Carboxylic acid derivatives; Monocarboxylic acids and derivatives; N-acyl-alpha amino acids and derivative…	128
1_0_93	C8H10N4O2	[M + H]+	C8H10N4O2	Alkaloids	0.997051	Pseudoalkaloids (transamidation)	0.595566	Purine alkaloids	0.94939	Xanthines	0.969312	Xanthines	0.969312	Purines and purine derivatives	0.999581	Imidazopyrimidines	0.999921	Organoheterocyclic compounds	1	Organic compounds; Organoheterocyclic compounds; Pyrimidines and pyrimidine derivatives; Imidazoles; Lactams; Purines and purine derivatives; Xanthines; Organic acids and derivatives; Organonitrogen compounds; Alkaloids and derivatives; Pyrimidones; Organooxygen compounds; Organic carbonic acids and derivatives; Azoles; Ureas; Purinones; Diazines; 6-oxopurines; Imidazopyrimidines; Substituted imi…	129
1_0_94	C10H16N2O2	[M + H]+	C10H16N2O2	Amino acids and Peptides	0.913955	Small peptides	0.945983	Dipeptides	0.994936	Alpha amino acids and derivatives	0.999887	Amino acids and derivatives	0.999944	Amino acids, peptides, and analogues	0.999953	Carboxylic acids and derivatives	0.999987	Organic acids and derivatives	0.999999	Organic compounds; Organoheterocyclic compounds; Amino acids, peptides, and analogues; Alpha amino acids and derivatives; Lactams; Piperazines; Pyrrolidines; Organic acids and derivatives; Carboxylic acids and derivatives; Organonitrogen compounds; Organooxygen compounds; Amino acids and derivatives; Carboxylic acid amides; Carboxylic acid derivatives; Secondary carboxylic acid amides; Tertiary c…	130
1_0_95	C16H25NO2	[M + H]+	C16H25NO2	Alkaloids	0.998215	Lysine alkaloids	0.173922	Phenylethylamines	0.340002	Cyclohexanols	0.998733	Secondary alcohols	0.955494	Alcohols and polyols	0.999944	Organooxygen compounds	1	Organic oxygen compounds	1	Organic compounds; Alcohols and polyols; Phenols; Organonitrogen compounds; Organooxygen compounds; Cyclic alcohols and derivatives; Secondary alcohols; Tertiary alcohols; 1,3-aminoalcohols; Trialkylamines; Benzene and substituted derivatives; Benzenoids; Amines; Tertiary amines; Alkanolamines; Cyclohexanols; Aralkylamines; Hydrocarbon derivatives; Organopnictogen compounds; Organic oxygen compou…	131
1_0_96	C13H25NO4	[M + H]+	C13H25NO4	Fatty acids	0.986955	Fatty esters	0.996764	Fatty acyl carnitines	0.883801	Acyl carnitines	0.845439	Acyl carnitines	0.845439	Fatty acid esters	0.995431	Fatty Acyls	0.996453	Lipids and lipid-like molecules	0.995547	Organic compounds; Lipids and lipid-like molecules; Organic acids and derivatives; Carboxylic acids and derivatives; Organonitrogen compounds; Organooxygen compounds; Fatty acid esters; Dicarboxylic acids and derivatives; Quaternary ammonium salts; Carboxylic acid derivatives; Acyl carnitines; Carboxylic acids; Carboxylic acid esters; Carbonyl compounds; Amines; Organic cations; Organic salts; Fa…	132
1_0_97	C13H25NO4	[M + H]+	C13H25NO4	Fatty acids	0.983382	Fatty esters	0.994447	Fatty acyl carnitines	0.870458	Acyl carnitines	0.848161	Acyl carnitines	0.848161	Fatty acid esters	0.994986	Fatty Acyls	0.9969	Lipids and lipid-like molecules	0.996316	Organic compounds; Lipids and lipid-like molecules; Organic acids and derivatives; Carboxylic acids and derivatives; Organonitrogen compounds; Organooxygen compounds; Fatty acid esters; Dicarboxylic acids and derivatives; Quaternary ammonium salts; Carboxylic acid derivatives; Acyl carnitines; Carboxylic acids; Carboxylic acid esters; Carbonyl compounds; Amines; Organic cations; Organic salts; Fa…	133
1_0_98	C11H13NO2	[M + H]+	C11H13NO2	Alkaloids	0.75362	Tyrosine alkaloids	0.596947	Isoquinoline alkaloids	0.270796	Organoheterocyclic compounds	0.572366							Organoheterocyclic compounds	0.572366	Organic compounds; Organoheterocyclic compounds; Organonitrogen compounds; Organooxygen compounds; Carbonyl compounds; Amines; Organic oxides; Hydrocarbon derivatives; Organopnictogen compounds; Organic oxygen compounds; Organic nitrogen compounds; Chemical entities	134
1_0_99	C15H29NO5	[M + H]+	C15H29NO5	Fatty acids	0.998637	Fatty esters	0.996917	Fatty acyl carnitines	0.963082	Acyl carnitines	0.935513	Acyl carnitines	0.935513	Fatty acid esters	0.999478	Fatty Acyls	0.999686	Lipids and lipid-like molecules	0.999529	Organic compounds; Lipids and lipid-like molecules; Alcohols and polyols; Organic acids and derivatives; Carboxylic acids and derivatives; Organonitrogen compounds; Organooxygen compounds; Fatty acid esters; Dicarboxylic acids and derivatives; Hydroxy acids and derivatives; Quaternary ammonium salts; Carboxylic acid derivatives; Acyl carnitines; Carboxylic acid salts; Carboxylic acids; Carboxylic…	135
1_0_100	C15H29NO5	[M + H]+	C15H29NO5	Fatty acids	0.99792	Fatty esters	0.979029	Fatty acyl carnitines	0.955823	Acyl carnitines	0.925394	Acyl carnitines	0.925394	Fatty acid esters	0.999254	Fatty Acyls	0.99937	Lipids and lipid-like molecules	0.998709	Organic compounds; Lipids and lipid-like molecules; Alcohols and polyols; Organic acids and derivatives; Carboxylic acids and derivatives; Organonitrogen compounds; Organooxygen compounds; Fatty acid esters; Dicarboxylic acids and derivatives; Hydroxy acids and derivatives; Quaternary ammonium salts; Carboxylic acid derivatives; Acyl carnitines; Carboxylic acid salts; Carboxylic acids; Carboxylic…	136
1_0_101	C11H18N2O2	[M + H]+	C11H18N2O2	Amino acids and Peptides	0.905587	Small peptides	0.984654	Dipeptides	0.999539	Alpha amino acids and derivatives	0.998812	Amino acids and derivatives	0.999031	Amino acids, peptides, and analogues	0.999222	Carboxylic acids and derivatives	0.999881	Organic acids and derivatives	0.99999	Organic compounds; Organoheterocyclic compounds; Amino acids, peptides, and analogues; Alpha amino acids and derivatives; Lactams; Piperazines; Pyrrolidines; Organic acids and derivatives; Carboxylic acids and derivatives; Organonitrogen compounds; Organooxygen compounds; Amino acids and derivatives; Carboxylic acid amides; Carboxylic acid derivatives; Secondary carboxylic acid amides; Tertiary c…	137
1_0_102	C9H14O6	[M + Na]+	C9H14O6	Fatty acids	0.780936	Fatty Acids and Conjugates	0.189408	Shikimic acids and derivatives	0.248634	Dicarboxylic acids and derivatives	0.724736			Dicarboxylic acids and derivatives	0.724736	Carboxylic acids and derivatives	0.990805	Organic acids and derivatives	0.991074	Organic compounds; Alcohols and polyols; Organic acids and derivatives; Carboxylic acids and derivatives; Organooxygen compounds; Dicarboxylic acids and derivatives; Carboxylic acid derivatives; Carboxylic acid esters; Secondary alcohols; Carbonyl compounds; Organic oxides; Hydrocarbon derivatives; Organic oxygen compounds; Chemical entities	139
1_0_103	C7H10O4	[M + H]+	C7H10O4	Fatty acids	0.853953	Fatty esters	0.658992	Wax monoesters	0.501044	Alpha-acyloxy ketones	0.829041	Alpha-acyloxy carbonyl compounds	0.853633	Carbonyl compounds	0.999832	Organooxygen compounds	1	Organic oxygen compounds	1	Organic compounds; Ketones; Organic acids and derivatives; Carboxylic acids and derivatives; Organooxygen compounds; Carboxylic acid derivatives; Monocarboxylic acids and derivatives; Carboxylic acid esters; Carbonyl compounds; Alpha-acyloxy ketones; Alpha-acyloxy carbonyl compounds; Organic oxides; Hydrocarbon derivatives; Organic oxygen compounds; Chemical entities	140
1_0_104	C9H14O6	[M + Na]+	C9H14O6	Fatty acids	0.816673	Fatty Acids and Conjugates	0.238231	Dicarboxylic acids	0.260179	Tricarboxylic acids and derivatives	0.501077			Tricarboxylic acids and derivatives	0.501077	Carboxylic acids and derivatives	0.993968	Organic acids and derivatives	0.994064	Organic compounds; Alcohols and polyols; Organic acids and derivatives; Carboxylic acids and derivatives; Organooxygen compounds; Dicarboxylic acids and derivatives; Carboxylic acid derivatives; Carboxylic acid esters; Secondary alcohols; Carbonyl compounds; Tricarboxylic acids and derivatives; Organic oxides; Hydrocarbon derivatives; Organic oxygen compounds; Chemical entities	141
1_0_105	C7H10O4	[M + H]+	C7H10O4	Fatty acids	0.868029	Fatty esters	0.444325	Wax monoesters	0.353818	Alpha-acyloxy ketones	0.781992	Alpha-acyloxy carbonyl compounds	0.793133	Carbonyl compounds	0.999782	Organooxygen compounds	1	Organic oxygen compounds	1	Organic compounds; Ketones; Organic acids and derivatives; Carboxylic acids and derivatives; Organooxygen compounds; Carboxylic acid derivatives; Monocarboxylic acids and derivatives; Carboxylic acid esters; Carbonyl compounds; Alpha-acyloxy ketones; Alpha-acyloxy carbonyl compounds; Organic oxides; Hydrocarbon derivatives; Organic oxygen compounds; Chemical entities	143
1_0_106	C11H11NO3	[M + H]+	C11H11NO3	Alkaloids	0.971302	Tryptophan alkaloids	0.94571	Simple indole alkaloids	0.976101	3-alkylindoles	0.78063	3-alkylindoles	0.78063	Indoles	0.98578	Indoles and derivatives	0.998265	Organoheterocyclic compounds	0.999692	Organic compounds; Organoheterocyclic compounds; Pyrroles; Alcohols and polyols; Indoles and derivatives; Organic acids and derivatives; Carboxylic acids and derivatives; Organonitrogen compounds; Organooxygen compounds; Hydroxy acids and derivatives; Monocarboxylic acids and derivatives; Carboxylic acids; Alpha hydroxy acids and derivatives; Secondary alcohols; Carbonyl compounds; Substituted py…	144
1_0_107	C19H22ClN5O	[M + H]+	C19H22ClN5O	Alkaloids	0.999983	Lysine alkaloids	0.1854	Quinolizidine alkaloids	0.0846151	Phenylpiperazines	0.995898	Phenylpiperazines	0.995898	Piperazines	0.999312	Diazinanes	0.999306	Organoheterocyclic compounds	1	Organic compounds; Organoheterocyclic compounds; Halobenzenes; Pyridines and derivatives; Triazoles; Piperazines; Triazolones; Organohalogen compounds; Organonitrogen compounds; Aniline and substituted anilines; Triazolopyridines; Organooxygen compounds; Azoles; Aryl chlorides; Chlorobenzenes; Pyridinones; Organochlorides; Phenylpiperazines; Hydropyridines; Trialkylamines; Benzene and substituted…	145
1_0_108	C19H22ClN5O	[M + H]+	C19H22ClN5O	Alkaloids	0.999955	Anthranilic acid alkaloids	0.279185	Quinolizidine alkaloids	0.126472	Phenylpiperazines	0.993574	Phenylpiperazines	0.993574	Piperazines	0.997634	Diazinanes	0.99757	Organoheterocyclic compounds	1	Organic compounds; Organoheterocyclic compounds; Halobenzenes; Pyridines and derivatives; Triazoles; Piperazines; Triazolones; Organohalogen compounds; Organonitrogen compounds; Aniline and substituted anilines; Triazolopyridines; Organooxygen compounds; Azoles; Aryl chlorides; Chlorobenzenes; Pyridinones; Organochlorides; Phenylpiperazines; Hydropyridines; Trialkylamines; Benzene and substituted…	146
1_0_109	C15H27NO4	[M + H]+	C15H27NO4	Fatty acids	0.992709	Fatty esters	0.993742	Fatty acyl carnitines	0.899852	Acyl carnitines	0.892073	Acyl carnitines	0.892073	Fatty acid esters	0.995014	Fatty Acyls	0.990912	Lipids and lipid-like molecules	0.986234	Organic compounds; Lipids and lipid-like molecules; Organic acids and derivatives; Carboxylic acids and derivatives; Organonitrogen compounds; Organooxygen compounds; Fatty acid esters; Dicarboxylic acids and derivatives; Quaternary ammonium salts; Carboxylic acid derivatives; Acyl carnitines; Carboxylic acids; Carboxylic acid esters; Carbonyl compounds; Amines; Organic cations; Organic salts; Fa…	150
1_0_110	C15H27NO4	[M + H]+	C15H27NO4	Fatty acids	0.991849	Fatty esters	0.994303	Fatty acyl carnitines	0.898401	Acyl carnitines	0.897229	Acyl carnitines	0.897229	Fatty acid esters	0.994976	Fatty Acyls	0.989829	Lipids and lipid-like molecules	0.985919	Organic compounds; Lipids and lipid-like molecules; Organic acids and derivatives; Carboxylic acids and derivatives; Organonitrogen compounds; Organooxygen compounds; Fatty acid esters; Dicarboxylic acids and derivatives; Quaternary ammonium salts; Carboxylic acid derivatives; Acyl carnitines; Carboxylic acids; Carboxylic acid esters; Carbonyl compounds; Amines; Organic cations; Organic salts; Fa…	151
1_0_111	C6H4O2S	[M + H]+	C6H4O2S	Shikimates and Phenylpropanoids	0.842822	Phenolic acids (C6-C1)	0.266694	Simple phenolic acids	0.255726	Benzenesulfonyl compounds	0.936328			Benzenesulfonyl compounds	0.936328	Benzene and substituted derivatives	0.878436	Benzenoids	0.986408	Organic compounds; Organosulfur compounds; Sulfones; Sulfonyls; Benzene and substituted derivatives; Benzenoids; Organic oxides; Hydrocarbon derivatives; Benzenesulfonyl compounds; Organic oxygen compounds; Chemical entities	152
1_0_112	C10H9NO2	[M + H]+	C10H9NO2	Alkaloids	0.989057	Tryptophan alkaloids	0.940072	Simple indole alkaloids	0.949969	Indole-3-acetic acid derivatives	0.980628	Indole-3-acetic acid derivatives	0.980628	Indolyl carboxylic acids and derivatives	0.961641	Indoles and derivatives	0.99949	Organoheterocyclic compounds	0.999997	Organic compounds; Organoheterocyclic compounds; Pyrroles; Indoles and derivatives; Organic acids and derivatives; Carboxylic acids and derivatives; Organonitrogen compounds; Organooxygen compounds; Monocarboxylic acids and derivatives; Carboxylic acids; Indole-3-acetic acid derivatives; Indolyl carboxylic acids and derivatives; Carbonyl compounds; Substituted pyrroles; Benzenoids; Indoles; Organ…	153
1_0_113	C9H7N	[M + H]+	C9H7N	Alkaloids	0.986042	Tryptophan alkaloids	0.396863	Simple indole alkaloids	0.78333	Benzenoids	0.987194							Benzenoids	0.987194	Organic compounds; Organoheterocyclic compounds; Organonitrogen compounds; Benzenoids; Azacyclic compounds; Heteroaromatic compounds; Hydrocarbon derivatives; Organopnictogen compounds; Organic nitrogen compounds; Chemical entities	154
1_0_114	C10H9NO2	[M + H]+	C10H9NO2	Alkaloids	0.989069	Tryptophan alkaloids	0.939334	Simple indole alkaloids	0.950725	Indole-3-acetic acid derivatives	0.981418	Indole-3-acetic acid derivatives	0.981418	Indolyl carboxylic acids and derivatives	0.962062	Indoles and derivatives	0.999497	Organoheterocyclic compounds	0.999997	Organic compounds; Organoheterocyclic compounds; Pyrroles; Indoles and derivatives; Organic acids and derivatives; Carboxylic acids and derivatives; Organonitrogen compounds; Organooxygen compounds; Monocarboxylic acids and derivatives; Carboxylic acids; Indole-3-acetic acid derivatives; Indolyl carboxylic acids and derivatives; Carbonyl compounds; Substituted pyrroles; Benzenoids; Indoles; Organ…	155
1_0_115	C9H7N	[M + H]+	C9H7N	Alkaloids	0.986789	Tryptophan alkaloids	0.420148	Simple indole alkaloids	0.823341	Benzenoids	0.991755							Benzenoids	0.991755	Organic compounds; Organoheterocyclic compounds; Organonitrogen compounds; Benzenoids; Azacyclic compounds; Heteroaromatic compounds; Hydrocarbon derivatives; Organopnictogen compounds; Organic nitrogen compounds; Chemical entities	156
1_0_116	C17H27NO2	[M + H]+	C17H27NO2	Alkaloids	0.998731	Lysine alkaloids	0.470862	Piperidine alkaloids	0.262085	Anisoles	0.944743			Anisoles	0.944743	Phenol ethers	0.952023	Benzenoids	0.999998	Organic compounds; Alkyl aryl ethers; Alcohols and polyols; Anisoles; Ethers; Organonitrogen compounds; Organooxygen compounds; Cyclic alcohols and derivatives; Secondary alcohols; Tertiary alcohols; 1,3-aminoalcohols; Trialkylamines; Benzene and substituted derivatives; Phenol ethers; Benzenoids; Amines; Tertiary amines; Alkanolamines; Cyclohexanols; Aralkylamines; Methoxybenzenes; Hydrocarbon d…	157
1_0_117	C17H27NO2	[M + H]+	C17H27NO2	Alkaloids	0.998786	Lysine alkaloids	0.409969	Piperidine alkaloids	0.240973	Anisoles	0.948451			Anisoles	0.948451	Phenol ethers	0.955949	Benzenoids	0.999998	Organic compounds; Alkyl aryl ethers; Alcohols and polyols; Anisoles; Ethers; Organonitrogen compounds; Organooxygen compounds; Cyclic alcohols and derivatives; Secondary alcohols; Tertiary alcohols; 1,3-aminoalcohols; Trialkylamines; Benzene and substituted derivatives; Phenol ethers; Benzenoids; Amines; Tertiary amines; Alkanolamines; Cyclohexanols; Aralkylamines; Methoxybenzenes; Hydrocarbon d…	158
1_0_118	C16H25NO2	[M + H]+	C16H25NO2	Alkaloids	0.992115	Lysine alkaloids	0.271513	Piperidine alkaloids	0.0687062	Anisoles	0.940241			Anisoles	0.940241	Phenol ethers	0.982278	Benzenoids	0.999993	Organic compounds; Alkyl aryl ethers; Alcohols and polyols; Anisoles; Ethers; Organonitrogen compounds; Organooxygen compounds; Cyclic alcohols and derivatives; Secondary alcohols; Tertiary alcohols; 1,3-aminoalcohols; Dialkylamines; Benzene and substituted derivatives; Phenol ethers; Benzenoids; Amines; Secondary amines; Alkanolamines; Cyclohexanols; Aralkylamines; Methoxybenzenes; Hydrocarbon d…	159
1_0_119	C6H16N4OS	[M + Na]+	C6H16N4OS	Alkaloids	0.940757	Ornithine alkaloids	0.404593	Polyamines	0.15794	Organonitrogen compounds	0.999894					Organonitrogen compounds	0.999894	Organic nitrogen compounds	1	Organic compounds; Organosulfur compounds; Organonitrogen compounds; Hydrocarbon derivatives; Organopnictogen compounds; Organic oxygen compounds; Organic nitrogen compounds; Chemical entities	161
1_0_120	C10H22N8O3	[M + Na]+	C10H22N8O3	Alkaloids	0.970462	Pseudoalkaloids	0.473845	Polyamines	0.160776	Dialkylarylamines	0.652286	Tertiary amines	0.976192	Amines	0.995508	Organonitrogen compounds	0.999999	Organic nitrogen compounds	1	Organic compounds; Organoheterocyclic compounds; Triazines; Organonitrogen compounds; Organooxygen compounds; Aminotriazines; Trialkylamines; Amines; Primary amines; Tertiary amines; Tertiary alkylarylamines; N-aliphatic s-triazines; Dialkylarylamines; Organic oxides; 1,3,5-triazines; Azacyclic compounds; Heteroaromatic compounds; Hydrocarbon derivatives; Organopnictogen compounds; Organic oxygen…	162
1_0_121	C9H18N2O	[M + H]+	C9H18N2O	Alkaloids	0.939348	Ornithine alkaloids	0.0738489	Piperidine alkaloids	0.0504915	Ureas	0.973017			Ureas	0.973017	Organic carbonic acids and derivatives	0.979514	Organic acids and derivatives	0.999335	Organic compounds; Organic acids and derivatives; Organonitrogen compounds; Organooxygen compounds; Organic carbonic acids and derivatives; Ureas; Carbonyl compounds; Organic oxides; Hydrocarbon derivatives; Organopnictogen compounds; Organic oxygen compounds; Organic nitrogen compounds; Chemical entities	166
1_0_122	C33H36N4O6	[M + H]+	C33H36N4O6	Alkaloids	0.968391	Histidine alkaloids	0.675128	Imidazole alkaloids	0.630602	Bilirubins	0.993167			Bilirubins	0.993167	Tetrapyrroles and derivatives	0.992647	Organoheterocyclic compounds	1	Organic compounds; Organoheterocyclic compounds; Pyrroles; Pyrrolines; Lactams; Organic acids and derivatives; Carboxylic acids and derivatives; Organonitrogen compounds; Organooxygen compounds; Dicarboxylic acids and derivatives; Carboxylic acid amides; Carboxylic acid derivatives; Carboxylic acids; Tetrapyrroles and derivatives; Bilirubins; Secondary carboxylic acid amides; Carbonyl compounds; …	168
1_0_123	C17H27NO4	[M + H]+	C17H27NO4	Fatty acids	0.99672	Fatty esters	0.990534	Fatty acyl carnitines	0.885218	Acyl carnitines	0.873589	Acyl carnitines	0.873589	Fatty acid esters	0.987087	Fatty Acyls	0.955408	Lipids and lipid-like molecules	0.894085	Organic compounds; Organoheterocyclic compounds; Lipids and lipid-like molecules; Organic acids and derivatives; Carboxylic acids and derivatives; Organonitrogen compounds; Organooxygen compounds; Fatty acid esters; Dicarboxylic acids and derivatives; Quaternary ammonium salts; Carboxylic acid derivatives; Acyl carnitines; Carboxylic acids; Carboxylic acid esters; Carbonyl compounds; Amines; Orga…	169
1_0_124	C17H27NO4	[M + H]+	C17H27NO4	Fatty acids	0.992633	Fatty esters	0.995329	Fatty acyl carnitines	0.776718	Acyl carnitines	0.792462	Acyl carnitines	0.792462	Fatty acid esters	0.916735	Fatty Acyls	0.923891	Lipids and lipid-like molecules	0.845194	Organic compounds; Lipids and lipid-like molecules; Ketones; 1,3-dicarbonyl compounds; Organic acids and derivatives; Carboxylic acids and derivatives; Organonitrogen compounds; Organooxygen compounds; Fatty acid esters; Dicarboxylic acids and derivatives; Keto acids and derivatives; Quaternary ammonium salts; Carboxylic acid derivatives; Acyl carnitines; Beta-keto acids and derivatives; Carboxyl…	170
1_0_125	C15H29NO4	[M + H]+	C15H29NO4	Fatty acids	0.983137	Fatty esters	0.995188	Fatty acyl carnitines	0.915386	Acyl carnitines	0.848379	Acyl carnitines	0.848379	Fatty acid esters	0.99773	Fatty Acyls	0.998762	Lipids and lipid-like molecules	0.997711	Organic compounds; Lipids and lipid-like molecules; Organic acids and derivatives; Carboxylic acids and derivatives; Organonitrogen compounds; Organooxygen compounds; Fatty acid esters; Dicarboxylic acids and derivatives; Quaternary ammonium salts; Carboxylic acid derivatives; Acyl carnitines; Carboxylic acids; Carboxylic acid esters; Carbonyl compounds; Amines; Organic cations; Organic salts; Fa…	171
1_0_126	C15H29NO4	[M + H]+	C15H29NO4	Fatty acids	0.983314	Fatty esters	0.995161	Fatty acyl carnitines	0.915938	Acyl carnitines	0.852664	Acyl carnitines	0.852664	Fatty acid esters	0.997817	Fatty Acyls	0.998787	Lipids and lipid-like molecules	0.997768	Organic compounds; Lipids and lipid-like molecules; Organic acids and derivatives; Carboxylic acids and derivatives; Organonitrogen compounds; Organooxygen compounds; Fatty acid esters; Dicarboxylic acids and derivatives; Quaternary ammonium salts; Carboxylic acid derivatives; Acyl carnitines; Carboxylic acids; Carboxylic acid esters; Carbonyl compounds; Amines; Organic cations; Organic salts; Fa…	172
1_0_127	C9H7N	[M + H]+	C9H7N	Alkaloids	0.9867	Tryptophan alkaloids	0.343632	Simple indole alkaloids	0.760557	Isoquinolines and derivatives	0.688982					Isoquinolines and derivatives	0.688982	Organoheterocyclic compounds	0.985716	Organic compounds; Organoheterocyclic compounds; Pyridines and derivatives; Organonitrogen compounds; Benzenoids; Isoquinolines and derivatives; Azacyclic compounds; Heteroaromatic compounds; Hydrocarbon derivatives; Organopnictogen compounds; Organic nitrogen compounds; Chemical entities	173
1_0_128	C11H11NO2	[M + H]+	C11H11NO2	Alkaloids	0.983521	Tryptophan alkaloids	0.967661	Simple indole alkaloids	0.98258	Indolyl carboxylic acids and derivatives	0.801892			Indolyl carboxylic acids and derivatives	0.801892	Indoles and derivatives	0.997019	Organoheterocyclic compounds	0.999986	Organic compounds; Organoheterocyclic compounds; Pyrroles; Indoles and derivatives; Organic acids and derivatives; Carboxylic acids and derivatives; Organonitrogen compounds; Organooxygen compounds; Monocarboxylic acids and derivatives; Carboxylic acids; Indolyl carboxylic acids and derivatives; Carbonyl compounds; Substituted pyrroles; Benzenoids; Indoles; Organic oxides; Azacyclic compounds; He…	174
1_0_129	C22H40O12	[M + Na]+	C22H40O12	Fatty acids	0.106721	Fatty acyl glycosides	0.364005	Fatty acyl glycosides of mono- and disaccharides	0.14517	Fatty acid esters	0.772276			Fatty acid esters	0.772276	Fatty Acyls	0.880516	Lipids and lipid-like molecules	0.951311	Organic compounds; Carbohydrates and carbohydrate conjugates; Lipids and lipid-like molecules; Alcohols and polyols; Organic acids and derivatives; Carboxylic acids and derivatives; Primary alcohols; Organooxygen compounds; Fatty acid esters; Carboxylic acid derivatives; Carboxylic acid esters; Acetals; Secondary alcohols; Carbonyl compounds; Polyols; Fatty Acyls; Organic oxides; Hydrocarbon deri…	176
1_0_130	C22H40O12	[M + H3N + H]+	C22H43NO12	Fatty acids	0.928843	Glycerolipids	0.589929	Monoacylglycerols	0.510929	Saccharolipids	0.92004					Saccharolipids	0.92004	Lipids and lipid-like molecules	0.975103	Organic compounds; Organoheterocyclic compounds; Carbohydrates and carbohydrate conjugates; Lipids and lipid-like molecules; Alcohols and polyols; Glycerolipids; Ethers; Organic acids and derivatives; Carboxylic acids and derivatives; Primary alcohols; Organooxygen compounds; Fatty acid esters; Dicarboxylic acids and derivatives; Carboxylic acid derivatives; Dialkyl ethers; Carboxylic acid esters…	177
1_0_131	C22H40O12	[M + H]+	C22H40O12	Fatty acids	0.951352	Glycerolipids	0.441346	Fatty acyl glycosides of mono- and disaccharides	0.548019	Saccharolipids	0.774942					Saccharolipids	0.774942	Lipids and lipid-like molecules	0.981543	Organic compounds; Carbohydrates and carbohydrate conjugates; Lipids and lipid-like molecules; Alcohols and polyols; Glycerolipids; Ethers; Fatty acids and conjugates; Organic acids and derivatives; Carboxylic acids and derivatives; Primary alcohols; Organooxygen compounds; Fatty acid esters; Dicarboxylic acids and derivatives; Carboxylic acid derivatives; Dialkyl ethers; Carboxylic acids; Carbox…	178
1_0_132	C22H40O12	[M + Na]+	C22H40O12	Terpenoids	0.626289	Linear polyketides	0.240522	Dicarboxylic acids	0.10768	Carbohydrates and carbohydrate conjugates	0.653121			Carbohydrates and carbohydrate conjugates	0.653121	Organooxygen compounds	1	Organic oxygen compounds	1	Organic compounds; Carbohydrates and carbohydrate conjugates; Lipids and lipid-like molecules; Alcohols and polyols; Prenol lipids; Organic acids and derivatives; Carboxylic acids and derivatives; Primary alcohols; Organooxygen compounds; Carboxylic acid derivatives; Carboxylic acid esters; Secondary alcohols; Carbonyl compounds; Polyols; Fatty Acyls; Organic oxides; Oxacyclic compounds; Hydrocar…	180
1_0_133	C22H40O12	[M + H]+	C22H40O12	Fatty acids	0.911651	Glycerolipids	0.257843	Fatty acyl glycosides of mono- and disaccharides	0.574391	Saccharolipids	0.78577					Saccharolipids	0.78577	Lipids and lipid-like molecules	0.958884	Organic compounds; Carbohydrates and carbohydrate conjugates; Lipids and lipid-like molecules; Alcohols and polyols; Ethers; Organic acids and derivatives; Carboxylic acids and derivatives; Primary alcohols; Organooxygen compounds; Fatty acid esters; Unsaturated fatty acids; Dicarboxylic acids and derivatives; Carboxylic acid derivatives; Dialkyl ethers; Carboxylic acids; Carboxylic acid esters; …	181
1_0_134	C11H13N9O5S	[M + H]+	C11H13N9O5S	Alkaloids	0.9977	Pseudoalkaloids	0.590821	pteridine alkaloids	0.510107	Nitroimidazoles	0.517831	Substituted imidazoles	0.0721302	Imidazoles	0.817722	Azoles	0.999517	Organoheterocyclic compounds	0.99999	Organic compounds; Organoheterocyclic compounds; Organosulfur compounds; Imidazoles; Pyridines and derivatives; Hydrazines and derivatives; Alkyl aryl ethers; Nitroimidazoles; Ethers; Organonitrogen compounds; Organooxygen compounds; Azoles; Oxadiazoles; Furazans; Organic zwitterions; Organic salts; Imidolactams; Organic oxides; Azacyclic compounds; Heteroaromatic compounds; Hydrocarbon derivativ…	182
1_0_135	C7H5NS2	[M + H]+	C7H5NS2	Alkaloids	0.981398	Anthranilic acid alkaloids	0.695225	Phenazine alkaloids	0.28174	Benzothiazoles	0.996343					Benzothiazoles	0.996343	Organoheterocyclic compounds	0.99999	Organic compounds; Organoheterocyclic compounds; Organosulfur compounds; Thiazoles; Organonitrogen compounds; Benzothiazoles; Azoles; Benzenoids; Azacyclic compounds; Heteroaromatic compounds; Hydrocarbon derivatives; Organopnictogen compounds; Organic nitrogen compounds; Chemical entities	184
1_0_136	C11H13N9O5S	[M + H]+	C11H13N9O5S	Alkaloids	0.999019	Pseudoalkaloids	0.558451	pteridine alkaloids	0.452472	Alkyl aryl ethers	0.872742	Alkyl aryl ethers	0.872742	Ethers	0.841877	Organooxygen compounds	0.996622	Organic oxygen compounds	1	Organic compounds; Organoheterocyclic compounds; Organosulfur compounds; Imidazoles; Pyridines and derivatives; Hydrazines and derivatives; Alkyl aryl ethers; Ethers; Organonitrogen compounds; Organooxygen compounds; Azoles; Organic salts; Organic oxides; Azacyclic compounds; Heteroaromatic compounds; Hydrocarbon derivatives; Organic oxygen compounds; Organic nitrogen compounds; Chemical entities	185
1_0_137	C7H5NS2	[M + H]+	C7H5NS2	Alkaloids	0.979621	Anthranilic acid alkaloids	0.719158	Phenazine alkaloids	0.277571	Benzothiazoles	0.996528					Benzothiazoles	0.996528	Organoheterocyclic compounds	0.999992	Organic compounds; Organoheterocyclic compounds; Organosulfur compounds; Thiazoles; Organonitrogen compounds; Benzothiazoles; Azoles; Benzenoids; Azacyclic compounds; Heteroaromatic compounds; Hydrocarbon derivatives; Organopnictogen compounds; Organic nitrogen compounds; Chemical entities	186
1_0_138	C14H25NO7	[M + H]+	C14H25NO7	Amino acids and Peptides	0.484957	Small peptides	0.156575	Cyanogenic glycosides	0.0232926	Fatty acid esters	0.931457			Fatty acid esters	0.931457	Fatty Acyls	0.986324	Lipids and lipid-like molecules	0.985337	Organic compounds; Lipids and lipid-like molecules; Alcohols and polyols; Ethers; Organic acids and derivatives; Carboxylic acids and derivatives; Organonitrogen compounds; Organooxygen compounds; Fatty acid esters; Nitriles; Carboxylic acid derivatives; Carboxylic acid esters; Acetals; Secondary alcohols; Carbonyl compounds; Oxanes; Amines; Fatty Acyls; Organic oxides; Oxacyclic compounds; Hydro…	190
1_0_139	C14H25NO7	[M + H]+	C14H25NO7	Amino acids and Peptides	0.752696	Small peptides	0.22821	Aminoacids	0.0850098	Amino acids	0.514199	Amino acids and derivatives	0.857639	Amino acids, peptides, and analogues	0.850277	Carboxylic acids and derivatives	0.861777	Organic acids and derivatives	0.65533	Organic compounds; Lipids and lipid-like molecules; Amino acids, peptides, and analogues; Alcohols and polyols; Ethers; Organic acids and derivatives; Carboxylic acids and derivatives; Organonitrogen compounds; Organooxygen compounds; Amino acids and derivatives; Monoalkylamines; Carboxylic acids; Acetals; Secondary alcohols; Carbonyl compounds; Oxanes; Glycosyl compounds; O-glycosyl compounds; A…	193
1_0_140	C11H15N9O4P2	[M + H]+	C11H15N9O4P2	Alkaloids	0.988468	Pseudoalkaloids	0.238876	Purine alkaloids	0.167514	6-aminopurines	0.749945	6-aminopurines	0.749945	Purines and purine derivatives	0.597714	Imidazopyrimidines	0.58689	Organoheterocyclic compounds	0.999972	Organic compounds; Organoheterocyclic compounds; Pyrimidines and pyrimidine derivatives; Imidazoles; Pyridines and derivatives; Purines and purine derivatives; Organonitrogen compounds; Organooxygen compounds; Azo compounds; Azoles; Aminopyrimidines and derivatives; Diazines; Imidazopyrimidines; Substituted imidazoles; N-substituted imidazoles; Amines; Primary amines; 6-aminopurines; Imidolactams…	194
1_0_141	C10H17N5O10S	[M + H]+	C10H17N5O10S	Alkaloids	0.923324	Pseudoalkaloids	0.0478442	pteridine alkaloids	0.042814	Alkyl aryl ethers	0.787132	Alkyl aryl ethers	0.787132	Ethers	0.945818	Organooxygen compounds	1	Organic oxygen compounds	1	Organic compounds; Organoheterocyclic compounds; Pyrimidines and pyrimidine derivatives; Alkyl aryl ethers; Ethers; Organic acids and derivatives; Organonitrogen compounds; Organooxygen compounds; Organic carbonic acids and derivatives; Organic sulfuric acids and derivatives; Diazines; Carboximidic acids and derivatives; Organic 1,3-dipolar compounds; Propargyl-type 1,3-dipolar organic compounds;…	195
1_0_142	C12H20O6	[M + Na]+	C12H20O6	Fatty acids	0.862927	Fatty esters	0.683837	Wax monoesters	0.7917	Dicarboxylic acids and derivatives	0.676394			Dicarboxylic acids and derivatives	0.676394	Carboxylic acids and derivatives	0.999793	Organic acids and derivatives	0.999938	Organic compounds; Organic acids and derivatives; Carboxylic acids and derivatives; Organooxygen compounds; Dicarboxylic acids and derivatives; Carboxylic acid derivatives; Carboxylic acid esters; Carbonyl compounds; Organic oxides; Oxacyclic compounds; Hydrocarbon derivatives; Organic oxygen compounds; Chemical entities	198
1_0_143	C16H26O8	[M + H3N + H]+	C16H29NO8	Fatty acids	0.933147	Fatty esters	0.303524	Fatty acyl glycosides of mono- and disaccharides	0.792725	Saccharolipids	0.840004					Saccharolipids	0.840004	Lipids and lipid-like molecules	0.954464	Organic compounds; Organoheterocyclic compounds; Lipids and lipid-like molecules; Alcohols and polyols; Ethers; Organic acids and derivatives; Carboxylic acids and derivatives; Primary alcohols; Organooxygen compounds; Fatty acid esters; Dicarboxylic acids and derivatives; Carboxylic acid derivatives; Dialkyl ethers; Carboxylic acids; Carboxylic acid esters; Monosaccharides; Secondary alcohols; C…	199
1_0_144	C12H20O6	[M + H3N + H]+	C12H23NO6	Fatty acids	0.865158	Fatty esters	0.337486	Wax monoesters	0.728945	Monosaccharides	0.779099	Monosaccharides	0.779099	Carbohydrates and carbohydrate conjugates	0.251842	Organooxygen compounds	1	Organic oxygen compounds	1	Organic compounds; Organoheterocyclic compounds; Ethers; Organic acids and derivatives; Carboxylic acids and derivatives; Organooxygen compounds; Dicarboxylic acids and derivatives; Carboxylic acid derivatives; Carboxylic acid esters; Monosaccharides; Carbonyl compounds; Organic oxides; Oxacyclic compounds; Hydrocarbon derivatives; Organic oxygen compounds; Chemical entities	200
1_0_145	C10H16O4	[M + H]+	C10H16O4	Fatty acids	0.643095	Fatty esters	0.447054	Lactones	0.511692	Dicarboxylic acids and derivatives	0.516619			Dicarboxylic acids and derivatives	0.516619	Carboxylic acids and derivatives	0.989709	Organic acids and derivatives	0.994423	Organic compounds; Ketones; Organic acids and derivatives; Carboxylic acids and derivatives; Organooxygen compounds; Dicarboxylic acids and derivatives; Carboxylic acid derivatives; Monocarboxylic acids and derivatives; Carboxylic acid esters; Carbonyl compounds; Organic oxides; Hydrocarbon derivatives; Organic oxygen compounds; Chemical entities	201
1_0_146	C9H18N2S	[M + H]+	C9H18N2S	Alkaloids	0.534126	Monoterpenoids	0.565327	Piperidine alkaloids	0.128775	Thioureas	0.936111					Thioureas	0.936111	Organosulfur compounds	0.999925	Organic compounds; Organosulfur compounds; Organonitrogen compounds; Thioureas; Hydrocarbon derivatives; Organopnictogen compounds; Organic nitrogen compounds; Chemical entities	202
1_0_147	C9H18N2S	[M + H]+	C9H18N2S	Alkaloids	0.535011	Monoterpenoids	0.525387	Piperidine alkaloids	0.126791	Thioureas	0.938245					Thioureas	0.938245	Organosulfur compounds	0.999925	Organic compounds; Organosulfur compounds; Organonitrogen compounds; Thioureas; Hydrocarbon derivatives; Organopnictogen compounds; Organic nitrogen compounds; Chemical entities	203
1_0_148	C11H14O4	[M + H]+	C11H14O4	Shikimates and Phenylpropanoids	0.744516	Phenolic acids (C6-C1)	0.479807	Simple phenolic acids	0.37108	Phenylpropanoic acids	0.985438					Phenylpropanoic acids	0.985438	Phenylpropanoids and polyketides	0.90505	Organic compounds; Alkyl aryl ethers; Phenols; Anisoles; Methoxyphenols; Phenylpropanoids and polyketides; Organic acids and derivatives; Carboxylic acids and derivatives; Organooxygen compounds; Monocarboxylic acids and derivatives; Carboxylic acids; Cresols; Meta cresols; Ortho cresols; Carbonyl compounds; Benzene and substituted derivatives; Phenol ethers; Benzenoids; Phenylpropanoic acids; Or…	204
1_0_149	C11H14O4	[M - H2O + H]+	C11H12O3	Shikimates and Phenylpropanoids	0.842333	Phenolic acids (C6-C1)	0.531138	Simple phenolic acids	0.461332	Phenylpropanoic acids	0.997208					Phenylpropanoic acids	0.997208	Phenylpropanoids and polyketides	0.953144	Organic compounds; Alkyl aryl ethers; Phenols; Anisoles; Methoxyphenols; Ethers; Phenylpropanoids and polyketides; Organic acids and derivatives; Carboxylic acids and derivatives; Organooxygen compounds; Monocarboxylic acids and derivatives; Carboxylic acids; Cresols; Meta cresols; Ortho cresols; Carbonyl compounds; Benzene and substituted derivatives; Phenol ethers; Benzenoids; Phenylpropanoic a…	205
1_0_150	C11H14O4	[M + H]+	C11H14O4	Shikimates and Phenylpropanoids	0.859483	Phenolic acids (C6-C1)	0.592613	Simple phenolic acids	0.496115	Phenylpropanoic acids	0.990366					Phenylpropanoic acids	0.990366	Phenylpropanoids and polyketides	0.937597	Organic compounds; Alkyl aryl ethers; Phenols; Anisoles; Methoxyphenols; Phenylpropanoids and polyketides; Organic acids and derivatives; Carboxylic acids and derivatives; Organooxygen compounds; Monocarboxylic acids and derivatives; Carboxylic acids; Cresols; Meta cresols; Ortho cresols; Carbonyl compounds; Benzene and substituted derivatives; Phenol ethers; Benzenoids; Phenylpropanoic acids; Or…	206
1_0_151	C11H14O4	[M - H2O + H]+	C11H12O3	Shikimates and Phenylpropanoids	0.888078	Phenolic acids (C6-C1)	0.589729	Simple phenolic acids	0.519307	Phenylpropanoic acids	0.994591					Phenylpropanoic acids	0.994591	Phenylpropanoids and polyketides	0.93309	Organic compounds; Alkyl aryl ethers; Anisoles; Ethers; Phenylpropanoids and polyketides; Organic acids and derivatives; Carboxylic acids and derivatives; Organooxygen compounds; Monocarboxylic acids and derivatives; Carboxylic acids; Carbonyl compounds; Benzene and substituted derivatives; Phenol ethers; Benzenoids; Phenylpropanoic acids; Organic oxides; Methoxybenzenes; Hydrocarbon derivatives;…	207
1_0_152	C23H29NO9	[M + H]+	C23H29NO9	Alkaloids	0.656695	Tyrosine alkaloids	0.705645	Isoquinoline alkaloids	0.336564	Amino acids	0.982179	Amino acids and derivatives	0.982938	Amino acids, peptides, and analogues	0.98217	Carboxylic acids and derivatives	0.998806	Organic acids and derivatives	0.998969	Organic compounds; Organoheterocyclic compounds; Carbohydrates and carbohydrate conjugates; Amino acids, peptides, and analogues; Pyrans; Alkyl aryl ethers; Alcohols and polyols; Anisoles; Piperidines; Sugar acids and derivatives; Ethers; Organic acids and derivatives; Carboxylic acids and derivatives; Organonitrogen compounds; Organooxygen compounds; Amino acids and derivatives; Glucuronides; Hy…	208
1_0_153	C23H29NO9	[M + H]+	C23H29NO9	Alkaloids	0.697436	Tyrosine alkaloids	0.773792	Isoquinoline alkaloids	0.537568	Amino acids	0.985194	Amino acids and derivatives	0.973618	Amino acids, peptides, and analogues	0.972235	Carboxylic acids and derivatives	0.99611	Organic acids and derivatives	0.99452	Organic compounds; Organoheterocyclic compounds; Carbohydrates and carbohydrate conjugates; Amino acids, peptides, and analogues; Pyrans; Alkyl aryl ethers; Alcohols and polyols; Piperidines; Sugar acids and derivatives; Ethers; Organic acids and derivatives; Carboxylic acids and derivatives; Organonitrogen compounds; Organooxygen compounds; Amino acids and derivatives; Glucuronides; Hydroxy acid…	209
1_0_154	C17H29NO9	[M + H]+	C17H29NO9	Amino acids and Peptides	0.687019	Small peptides	0.340661	Aminoacids	0.0289366	Amino acids and derivatives	0.549278	Amino acids and derivatives	0.549278	Amino acids, peptides, and analogues	0.526832	Carboxylic acids and derivatives	0.980153	Organic acids and derivatives	0.973894	Organic compounds; Organoheterocyclic compounds; Carbohydrates and carbohydrate conjugates; Lipids and lipid-like molecules; Amino acids, peptides, and analogues; Alcohols and polyols; Ethers; Fatty acids and conjugates; Organic acids and derivatives; Carboxylic acids and derivatives; Organonitrogen compounds; Organooxygen compounds; Fatty acid esters; Dicarboxylic acids and derivatives; Amino ac…	212
1_0_155	C17H29NO9	[M + H]+	C17H29NO9	Amino acids and Peptides	0.680507	Small peptides	0.374906	Aminoacids	0.0364919	Amino acids and derivatives	0.576918	Amino acids and derivatives	0.576918	Amino acids, peptides, and analogues	0.555099	Carboxylic acids and derivatives	0.984087	Organic acids and derivatives	0.97937	Organic compounds; Organoheterocyclic compounds; Carbohydrates and carbohydrate conjugates; Lipids and lipid-like molecules; Amino acids, peptides, and analogues; Alcohols and polyols; Ethers; Fatty acids and conjugates; Organic acids and derivatives; Carboxylic acids and derivatives; Organonitrogen compounds; Organooxygen compounds; Fatty acid esters; Dicarboxylic acids and derivatives; Amino ac…	215
1_0_156	C12H20O6	[M + Na]+	C12H20O6	Fatty acids	0.961041	Fatty esters	0.833295	Wax monoesters	0.740709	Monosaccharides	0.549392	Monosaccharides	0.549392	Carbohydrates and carbohydrate conjugates	0.193036	Organooxygen compounds	1	Organic oxygen compounds	1	Organic compounds; Organic acids and derivatives; Carboxylic acids and derivatives; Organooxygen compounds; Dicarboxylic acids and derivatives; Carboxylic acid derivatives; Carboxylic acid esters; Monosaccharides; Carbonyl compounds; Fatty Acyls; Organic oxides; Hydrocarbon derivatives; Organic oxygen compounds; Chemical entities	217
1_0_157	C12H20O6	[M + Na]+	C12H20O6	Fatty acids	0.987737	Fatty esters	0.906252	Wax monoesters	0.868026	Fatty acid esters	0.629429			Fatty acid esters	0.629429	Fatty Acyls	0.789584	Lipids and lipid-like molecules	0.569586	Organic compounds; Organoheterocyclic compounds; Lipids and lipid-like molecules; Ethers; Organic acids and derivatives; Carboxylic acids and derivatives; Organooxygen compounds; Fatty acid esters; Dicarboxylic acids and derivatives; Carboxylic acid derivatives; Carboxylic acid esters; Acetals; Carbonyl compounds; Fatty Acyls; Organic oxides; Oxacyclic compounds; Hydrocarbon derivatives; Organic …	219
1_0_158	C10H16O4	[M + H]+	C10H16O4	Fatty acids	0.833344	Fatty esters	0.687739	Wax monoesters	0.349262	Beta-keto acids and derivatives	0.506174			Beta-keto acids and derivatives	0.506174	Keto acids and derivatives	0.712188	Organic acids and derivatives	0.999999	Organic compounds; Lipids and lipid-like molecules; Ketones; 1,3-dicarbonyl compounds; Ethers; Organic acids and derivatives; Carboxylic acids and derivatives; Organooxygen compounds; Fatty acid esters; Dicarboxylic acids and derivatives; Keto acids and derivatives; Carboxylic acid derivatives; Beta-keto acids and derivatives; Carboxylic acid esters; Carbonyl compounds; Fatty Acyls; Organic oxide…	220
1_0_159	C12H13NO6S2	[M + H]+	C12H13NO6S2	Amino acids and Peptides	0.917408	Small peptides	0.665829	Aminoacids	0.389819	Thiophene carboxylic acids	0.640249	Thiophene carboxylic acids	0.640249	Thiophene carboxylic acids and derivatives	0.489229	Thiophenes	0.917711	Organoheterocyclic compounds	0.998861	Organic compounds; Organoheterocyclic compounds; Organosulfur compounds; Thiophenes; Organic acids and derivatives; Carboxylic acids and derivatives; Organonitrogen compounds; Organooxygen compounds; Monocarboxylic acids and derivatives; Carboxylic acids; Carbonyl compounds; Thiophene carboxylic acids; Organic oxides; Azacyclic compounds; Heteroaromatic compounds; Hydrocarbon derivatives; Organic…	221
1_0_160	C4N2O	[M + K]+	C4N2O	Alkaloids	0.992092	Pseudoalkaloids	0.00767253	Pyridine alkaloids	0.00162745	Diazines	0.620389					Diazines	0.620389	Organoheterocyclic compounds	0.947592	Organic compounds; Organoheterocyclic compounds; Organonitrogen compounds; Organooxygen compounds; Nitriles; Diazines; Organic oxides; Azacyclic compounds; Heteroaromatic compounds; Hydrocarbon derivatives; Organic cyanides; Organic oxygen compounds; Organic nitrogen compounds; Chemical entities	222
1_0_161	C21H30N4O6	[M + H3N + H]+	C21H33N5O6	Alkaloids	0.586714	Small peptides	0.641274	Tripeptides	0.526658	Amino acids and derivatives	0.634801	Amino acids and derivatives	0.634801	Amino acids, peptides, and analogues	0.625612	Carboxylic acids and derivatives	0.964966	Organic acids and derivatives	0.988631	Organic compounds; Organoheterocyclic compounds; Amino acids, peptides, and analogues; Organic acids and derivatives; Carboxylic acids and derivatives; Organonitrogen compounds; Organooxygen compounds; Amino acids and derivatives; Carboxylic acid derivatives; Carboxylic acid esters; Carbonyl compounds; Trialkylamines; Benzene and substituted derivatives; Benzenoids; Amines; Tertiary amines; Terti…	224
1_0_162	C12H11NO5S2	[M + H]+	C12H11NO5S2	Alkaloids	0.530428	Small peptides	0.371632	Aminoacids	0.184276	Benzenesulfonamides	0.572302			Benzenesulfonamides	0.572302	Benzene and substituted derivatives	0.708212	Benzenoids	0.556838	Organic compounds; Organoheterocyclic compounds; Organosulfur compounds; Benzenesulfonamides; Organic acids and derivatives; Organosulfonic acids and derivatives; Organonitrogen compounds; Organooxygen compounds; Monocarboxylic acids and derivatives; Sulfonyls; Carboxylic acids; Organosulfonamides; Carbonyl compounds; Benzene and substituted derivatives; Benzenoids; Organic oxides; Heteroaromatic…	226
1_0_163	CH4O2P2	[M + Na]+	CH4O2P2	Fatty acids	0.888415	Fatty acyls	0.98522	Halogenated hydrocarbons	0.862285	Organophosphorus compounds	0.672773							Organophosphorus compounds	0.672773	Organic compounds; Organophosphorus compounds; Hydrocarbon derivatives; Organic oxygen compounds; Chemical entities	227
1_0_164	C3H4P2S	[M + H]+	C3H4P2S	Fatty acids	0.869876	Fatty acyls	0.709359	Fatty alcohols	0.0315946	Organoheterocyclic compounds	0.681627							Organoheterocyclic compounds	0.681627	Organic compounds; Organoheterocyclic compounds; Organophosphorus compounds; Hydrocarbon derivatives; Chemical entities	228
1_0_165	C2H8O3P2	[M + Na]+	C2H8O3P2	Fatty acids	0.957439	Fatty acyls	0.894054	Halogenated hydrocarbons	0.911277	Organophosphorus compounds	0.922204							Organophosphorus compounds	0.922204	Organic compounds; Organic acids and derivatives; Organophosphorus compounds; Organic oxides; Hydrocarbon derivatives; Organic oxygen compounds; Chemical entities	229
1_0_166	C8H13N5O8	[M + K]+	C8H13N5O8	Carbohydrates	0.4554	Small peptides	0.345658	Aminoacids	0.158038	Alpha amino acids and derivatives	0.6662	Amino acids and derivatives	0.876438	Amino acids, peptides, and analogues	0.860802	Carboxylic acids and derivatives	0.953222	Organic acids and derivatives	0.992236	Organic compounds; Organoheterocyclic compounds; Amino acids, peptides, and analogues; Alpha amino acids and derivatives; Organic acids and derivatives; Carboxylic acids and derivatives; Organonitrogen compounds; Organooxygen compounds; Dicarboxylic acids and derivatives; Amino acids and derivatives; Carboxylic acid derivatives; Carboxylic acid esters; Carbonyl compounds; Amines; Primary amines; …	230
1_0_167	C4H4N2O3	[M + K]+	C4H4N2O3	Alkaloids	0.950402	Pseudoalkaloids	0.18314	pteridine alkaloids	0.272844	Diazines	0.590856					Diazines	0.590856	Organoheterocyclic compounds	0.999946	Organic compounds; Organoheterocyclic compounds; Organic acids and derivatives; Carboxylic acids and derivatives; Organonitrogen compounds; Organooxygen compounds; Azoles; Carboxylic acid derivatives; Monocarboxylic acids and derivatives; Carboxylic acid esters; Diazines; Methyl esters; Organic oxides; Azacyclic compounds; Heteroaromatic compounds; Hydrocarbon derivatives; Organopnictogen compoun…	231
1_0_168	C4H6ClO4	[M + Na]+	C4H6ClO4	Fatty acids	0.918535	Fatty esters	0.574411	Wax monoesters	0.738372	Alpha-halocarboxylic acid derivatives	0.72081	Alpha-halocarboxylic acid derivatives	0.72081	Alpha-halocarboxylic acids and derivatives	0.897611	Carboxylic acids and derivatives	0.905579	Organic acids and derivatives	0.994403	Organic compounds; Ethers; Organic acids and derivatives; Carboxylic acids and derivatives; Organohalogen compounds; Organooxygen compounds; Alkyl chlorides; Monocarboxylic acids and derivatives; Carboxylic acid esters; Organochlorides; Alpha-halocarboxylic acids and derivatives; Carbonyl compounds; Alkyl halides; Alpha-halocarboxylic acid derivatives; Organic oxides; Hydrocarbon derivatives; Org…	232
1_0_169	C12H13NO6S2	[M - H2O + H]+	C12H11NO5S2	Amino acids and Peptides	0.836285	Small peptides	0.585095	Aminoacids	0.338243	Benzene and substituted derivatives	0.840038					Benzene and substituted derivatives	0.840038	Benzenoids	0.809017	Organic compounds; Organoheterocyclic compounds; Organosulfur compounds; Thiophenes; Organic acids and derivatives; Carboxylic acids and derivatives; Organosulfonic acids and derivatives; Organonitrogen compounds; Organooxygen compounds; Monocarboxylic acids and derivatives; Sulfonyls; Carboxylic acids; Organosulfonamides; Carbonyl compounds; Benzene and substituted derivatives; Benzenoids; Amino…	234
1_0_170	C21H30O5	[M + H]+	C21H30O5	Terpenoids	0.998268	Steroids	0.999804	Pregnane steroids	0.994442	Gluco/mineralocorticoids, progestogins and derivatives	0.990258	Gluco/mineralocorticoids, progestogins and derivatives	0.990258	Pregnane steroids	0.989471	Steroids and steroid derivatives	0.999523	Lipids and lipid-like molecules	0.99731	Organic compounds; Lipids and lipid-like molecules; Ketones; Alcohols and polyols; Steroids and steroid derivatives; Primary alcohols; Organooxygen compounds; Oxosteroids; Cyclic alcohols and derivatives; Hydroxysteroids; Gluco/mineralocorticoids, progestogins and derivatives; Secondary alcohols; Tertiary alcohols; Carbonyl compounds; Alpha-hydroxy ketones; 3-oxo delta-4-steroids; Delta-4-steroid…	238
1_0_171	C21H30O5	[M + H]+	C21H30O5	Terpenoids	0.997874	Steroids	0.999767	Pregnane steroids	0.992349	Gluco/mineralocorticoids, progestogins and derivatives	0.988206	Gluco/mineralocorticoids, progestogins and derivatives	0.988206	Pregnane steroids	0.986731	Steroids and steroid derivatives	0.999278	Lipids and lipid-like molecules	0.998081	Organic compounds; Lipids and lipid-like molecules; Ketones; Alcohols and polyols; Steroids and steroid derivatives; Primary alcohols; Organooxygen compounds; Oxosteroids; Cyclic alcohols and derivatives; Hydroxysteroids; Gluco/mineralocorticoids, progestogins and derivatives; Secondary alcohols; Tertiary alcohols; Carbonyl compounds; Alpha-hydroxy ketones; 3-oxo delta-4-steroids; Delta-4-steroid…	239
1_0_172	C8H13N5O8	[M + K]+	C8H13N5O8	Carbohydrates	0.37193	Small peptides	0.365261	Aminoacids	0.186043	Alpha amino acids and derivatives	0.668677	Amino acids and derivatives	0.87365	Amino acids, peptides, and analogues	0.858021	Carboxylic acids and derivatives	0.956922	Organic acids and derivatives	0.99335	Organic compounds; Organoheterocyclic compounds; Amino acids, peptides, and analogues; Alpha amino acids and derivatives; Organic acids and derivatives; Carboxylic acids and derivatives; Organonitrogen compounds; Organooxygen compounds; Dicarboxylic acids and derivatives; Amino acids and derivatives; Carboxylic acid derivatives; Carboxylic acid esters; Carbonyl compounds; Amines; Primary amines; …	240
1_0_173	C25H45NO13	[M + H]+	C25H45NO13	Fatty acids	0.22212	Fatty acyl glycosides	0.327567	Fatty acyl glycosides of mono- and disaccharides	0.0382166	Saccharolipids	0.986613					Saccharolipids	0.986613	Lipids and lipid-like molecules	0.88602	Organic compounds; Organoheterocyclic compounds; Carbohydrates and carbohydrate conjugates; Lipids and lipid-like molecules; Alcohols and polyols; Ethers; Organic acids and derivatives; Carboxylic acids and derivatives; Organonitrogen compounds; Primary alcohols; Organooxygen compounds; Fatty acid esters; Carboxylic acid derivatives; Carboxylic acids; Carboxylic acid esters; Monosaccharides; Acet…	242
1_0_174	C25H42O13	[M + H]+	C25H42O13	Fatty acids	0.825866	Fatty acyl glycosides	0.477727	Fatty acyl glycosides of mono- and disaccharides	0.814497	Saccharolipids	0.909702					Saccharolipids	0.909702	Lipids and lipid-like molecules	0.926284	Organic compounds; Organoheterocyclic compounds; Carbohydrates and carbohydrate conjugates; Lipids and lipid-like molecules; Alcohols and polyols; Ethers; Organic acids and derivatives; Carboxylic acids and derivatives; Primary alcohols; Organooxygen compounds; Fatty acid esters; Dicarboxylic acids and derivatives; Carboxylic acid derivatives; Carboxylic acids; Carboxylic acid esters; Monosacchar…	244
1_0_175	C12H18N2O5S	[M + H]+	C12H18N2O5S	Alkaloids	0.528686	Lysine alkaloids	0.708089	Piperidine alkaloids	0.495783	Alpha amino acids and derivatives	0.724488	Amino acids and derivatives	0.870288	Amino acids, peptides, and analogues	0.863079	Carboxylic acids and derivatives	0.987232	Organic acids and derivatives	0.99208	Organic compounds; Organoheterocyclic compounds; Organosulfur compounds; Amino acids, peptides, and analogues; Alpha amino acids and derivatives; Organic acids and derivatives; Carboxylic acids and derivatives; Organonitrogen compounds; Organooxygen compounds; Amino acids and derivatives; Carboxylic acid amides; Carboxylic acid derivatives; Monocarboxylic acids and derivatives; Carboxylic acids; …	245
1_0_176	C25H42O13	[M + Na]+	C25H42O13	Polyketides	0.165608	Macrolides	0.362115	Macrolide lactones	0.163426	Fatty acid esters	0.594762			Fatty acid esters	0.594762	Fatty Acyls	0.658327	Lipids and lipid-like molecules	0.806204	Organic compounds; Organoheterocyclic compounds; Carbohydrates and carbohydrate conjugates; Lipids and lipid-like molecules; Alcohols and polyols; Ethers; Organic acids and derivatives; Carboxylic acids and derivatives; Primary alcohols; Organooxygen compounds; Fatty acid esters; Carboxylic acid derivatives; Carboxylic acid esters; Monosaccharides; Acetals; Secondary alcohols; Carbonyl compounds;…	247
1_0_177	C25H45NO13	[M + H]+	C25H45NO13	Fatty acids	0.282072	Glycerophospholipids	0.177735	Aminoacids	0.00570264	O-glycosyl compounds	0.833319	Glycosyl compounds	0.878402	Carbohydrates and carbohydrate conjugates	0.940073	Organooxygen compounds	1	Organic oxygen compounds	1	Organic compounds; Organoheterocyclic compounds; Carbohydrates and carbohydrate conjugates; Lipids and lipid-like molecules; Alcohols and polyols; Ethers; Organic acids and derivatives; Carboxylic acids and derivatives; Organonitrogen compounds; Primary alcohols; Organooxygen compounds; Fatty acid esters; Monoalkylamines; Dialkyl ethers; Carboxylic acid esters; Monosaccharides; Acetals; Secondary…	248
1_0_178	C25H42O13	[M + H]+	C25H42O13	Fatty acids	0.841094	Fatty acyl glycosides	0.580065	Fatty acyl glycosides of mono- and disaccharides	0.872323	Saccharolipids	0.940929					Saccharolipids	0.940929	Lipids and lipid-like molecules	0.914199	Organic compounds; Organoheterocyclic compounds; Carbohydrates and carbohydrate conjugates; Lipids and lipid-like molecules; Alcohols and polyols; Ethers; Organic acids and derivatives; Carboxylic acids and derivatives; Primary alcohols; Organooxygen compounds; Fatty acid esters; Dicarboxylic acids and derivatives; Carboxylic acid derivatives; Carboxylic acids; Carboxylic acid esters; Monosacchar…	249
1_0_179	C12H18N2O5S	[M + H]+	C12H18N2O5S	Amino acids and Peptides	0.487346	Lysine alkaloids	0.685174	Piperidine alkaloids	0.589535	Amino acids and derivatives	0.577776	Amino acids and derivatives	0.577776	Amino acids, peptides, and analogues	0.567473	Carboxylic acids and derivatives	0.963795	Organic acids and derivatives	0.998948	Organic compounds; Organoheterocyclic compounds; Organosulfur compounds; Amino acids, peptides, and analogues; Organic acids and derivatives; Carboxylic acids and derivatives; Organonitrogen compounds; Organooxygen compounds; Amino acids and derivatives; Organic sulfuric acids and derivatives; Carboxylic acid amides; Carboxylic acid derivatives; Monocarboxylic acids and derivatives; Carboxylic ac…	250
1_0_180	C13H15NO6P2	[M + H]+	C13H15NO6P2	Alkaloids	0.887522	Nicotinic acid alkaloids	0.515206	Pyridine alkaloids	0.480346	Benzenoids	0.906215							Benzenoids	0.906215	Organic compounds; Organoheterocyclic compounds; Organic acids and derivatives; Carboxylic acids and derivatives; Organonitrogen compounds; Organooxygen compounds; Organophosphorus compounds; Organic phosphonic acids and derivatives; Carboxylic acid derivatives; Monocarboxylic acids and derivatives; Carboxylic acid esters; Benzenoids; Methyl esters; Oxime esters; Organic oxides; Azacyclic compoun…	251
1_0_181	C2H8O3P2	[M + Na]+	C2H8O3P2	Fatty acids	0.944695	Fatty acyls	0.781543	Halogenated hydrocarbons	0.799731	Organic phosphonic acids and derivatives	0.505184					Organic phosphonic acids and derivatives	0.505184	Organic acids and derivatives	0.682305	Organic compounds; Organic acids and derivatives; Organophosphorus compounds; Organic phosphonic acids and derivatives; Organic oxides; Hydrocarbon derivatives; Organic oxygen compounds; Chemical entities	254
1_0_182	C2H4NOSe	[M + H]+	C2H4NOSe	Fatty acids	0.462131	Fatty acyls	0.813259	Halogenated hydrocarbons	0.498609	Organoselenium compounds	0.999847			Organoselenium compounds	0.999847	Organometalloid compounds	0.996507	Organometallic compounds	0.995843	Organic compounds; Organonitrogen compounds; Organooxygen compounds; Organometallic compounds; Organometalloid compounds; Organoselenium compounds; Hydrocarbon derivatives; Organic oxygen compounds; Organic nitrogen compounds; Chemical entities	255
1_0_183	C4H4N2O3	[M + K]+	C4H4N2O3	Alkaloids	0.951069	Pseudoalkaloids	0.208318	pteridine alkaloids	0.302372	Diazines	0.603151					Diazines	0.603151	Organoheterocyclic compounds	0.999971	Organic compounds; Organoheterocyclic compounds; Organic acids and derivatives; Carboxylic acids and derivatives; Organonitrogen compounds; Organooxygen compounds; Azoles; Carboxylic acid derivatives; Monocarboxylic acids and derivatives; Carboxylic acid esters; Diazines; Methyl esters; Organic oxides; Azacyclic compounds; Heteroaromatic compounds; Hydrocarbon derivatives; Organopnictogen compoun…	256
1_0_184	C4N2O	[M + K]+	C4N2O	Alkaloids	0.991994	Pseudoalkaloids	0.00772596	Pyridine alkaloids	0.00167838	Diazines	0.612516					Diazines	0.612516	Organoheterocyclic compounds	0.943886	Organic compounds; Organoheterocyclic compounds; Organonitrogen compounds; Organooxygen compounds; Nitriles; Diazines; Organic oxides; Azacyclic compounds; Heteroaromatic compounds; Hydrocarbon derivatives; Organic cyanides; Organic oxygen compounds; Organic nitrogen compounds; Chemical entities	257
1_0_185	C28H49NO15	[M + H]+	C28H49NO15	Fatty acids	0.412754	Glycerolipids	0.153791	Polysaccharides	0.177344	Saccharolipids	0.954066					Saccharolipids	0.954066	Lipids and lipid-like molecules	0.620986	Organic compounds; Organoheterocyclic compounds; Carbohydrates and carbohydrate conjugates; Lipids and lipid-like molecules; Alcohols and polyols; Ethers; Organic acids and derivatives; Carboxylic acids and derivatives; Organonitrogen compounds; Organooxygen compounds; Fatty acid esters; Dialkyl ethers; Carboxylic acids; Acetals; Secondary alcohols; Carbonyl compounds; Oxanes; Glycosyl compounds;…	259
1_0_186	C28H46O15	[M + Na]+	C28H46O15	Fatty acids	0.596317	Fatty acyl glycosides	0.443126	Polyesters	0.536706	Glycosyl compounds	0.518356	Glycosyl compounds	0.518356	Carbohydrates and carbohydrate conjugates	0.981124	Organooxygen compounds	1	Organic oxygen compounds	1	Organic compounds; Organoheterocyclic compounds; Carbohydrates and carbohydrate conjugates; Lipids and lipid-like molecules; Alcohols and polyols; Ethers; Organic acids and derivatives; Carboxylic acids and derivatives; Primary alcohols; Organooxygen compounds; Carboxylic acid derivatives; Carboxylic acid esters; Monosaccharides; Acetals; Secondary alcohols; Carbonyl compounds; Glycosyl compounds…	260
1_0_187	C28H46O15	[M + Na]+	C28H46O15	Fatty acids	0.327601	Fatty acyl glycosides	0.249627	Fatty acyl glycosides of mono- and disaccharides	0.288266	Disaccharides	0.602511	Disaccharides	0.602511	Carbohydrates and carbohydrate conjugates	0.953084	Organooxygen compounds	1	Organic oxygen compounds	1	Organic compounds; Organoheterocyclic compounds; Carbohydrates and carbohydrate conjugates; Alcohols and polyols; Ethers; Organic acids and derivatives; Carboxylic acids and derivatives; Organooxygen compounds; Carboxylic acid derivatives; Carboxylic acid esters; Disaccharides; Acetals; Secondary alcohols; Carbonyl compounds; Oxanes; Glycosyl compounds; O-glycosyl compounds; Polyols; Organic oxid…	262
1_0_188	C18H33NO4	[M + H]+	C18H33NO4	Fatty acids	0.992622	Fatty esters	0.996576	Fatty acyl carnitines	0.936047	Acyl carnitines	0.779232	Acyl carnitines	0.779232	Fatty acid esters	0.99839	Fatty Acyls	0.998656	Lipids and lipid-like molecules	0.997343	Organic compounds; Lipids and lipid-like molecules; Organic acids and derivatives; Carboxylic acids and derivatives; Organonitrogen compounds; Organooxygen compounds; Fatty acid esters; Dicarboxylic acids and derivatives; Quaternary ammonium salts; Carboxylic acid derivatives; Acyl carnitines; Carboxylic acids; Carboxylic acid esters; Carbonyl compounds; Amines; Organic cations; Organic salts; Fa…	263
1_0_189	C29H45N5O11	[M + H]+	C29H45N5O11	Amino acids and Peptides	0.739227	Oligopeptides	0.771583	Cyclic peptides	0.734198	Peptides	0.611754	Peptides	0.611754	Amino acids, peptides, and analogues	0.895865	Carboxylic acids and derivatives	0.982204	Organic acids and derivatives	0.997691	Organic compounds; Organoheterocyclic compounds; Amino acids, peptides, and analogues; Alpha amino acids and derivatives; Macrolactams; Phenylpropanoids and polyketides; Organic acids and derivatives; Carboxylic acids and derivatives; Organonitrogen compounds; Organooxygen compounds; Amino acids and derivatives; Peptides; Carboxylic acid amides; Carboxylic acid derivatives; N-acyl-alpha amino aci…	264
1_0_190	C28H46O15	[M + H]+	C28H46O15	Fatty acids	0.637298	Fatty acyl glycosides	0.415489	Fatty acyl glycosides of mono- and disaccharides	0.727926	Saccharolipids	0.916055					Saccharolipids	0.916055	Lipids and lipid-like molecules	0.83758	Organic compounds; Organoheterocyclic compounds; Carbohydrates and carbohydrate conjugates; Lipids and lipid-like molecules; Alcohols and polyols; Ethers; Organic acids and derivatives; Carboxylic acids and derivatives; Primary alcohols; Organooxygen compounds; Fatty acid esters; Carboxylic acid derivatives; Dialkyl ethers; Carboxylic acids; Carboxylic acid esters; Acetals; Secondary alcohols; Fa…	265
1_0_191	C17H18N2O4	[M + H]+	C17H18N2O4	Alkaloids	0.892087	Tryptophan alkaloids	0.484264	Quinoline alkaloids	0.212446	Amino acids and derivatives	0.822066	Amino acids and derivatives	0.822066	Amino acids, peptides, and analogues	0.824082	Carboxylic acids and derivatives	0.952543	Organic acids and derivatives	0.985777	Organic compounds; Organoheterocyclic compounds; Amino acids, peptides, and analogues; Pyridines and derivatives; Lactams; Organic acids and derivatives; Carboxylic acids and derivatives; Organonitrogen compounds; Organooxygen compounds; Amino acids and derivatives; Carboxylic acid derivatives; Carbonyl compounds; Isoquinolones and derivatives; Benzenoids; Isoquinolines and derivatives; Organic o…	266
1_0_192	C17H33NO4	[M + H]+	C17H33NO4	Fatty acids	0.989994	Fatty esters	0.996189	Fatty acyl carnitines	0.932111	Acyl carnitines	0.806162	Acyl carnitines	0.806162	Fatty acid esters	0.998652	Fatty Acyls	0.999273	Lipids and lipid-like molecules	0.998666	Organic compounds; Lipids and lipid-like molecules; Organic acids and derivatives; Carboxylic acids and derivatives; Organonitrogen compounds; Organooxygen compounds; Fatty acid esters; Dicarboxylic acids and derivatives; Quaternary ammonium salts; Carboxylic acid derivatives; Acyl carnitines; Carboxylic acids; Carboxylic acid esters; Carbonyl compounds; Amines; Organic cations; Organic salts; Fa…	267
1_0_193	C18H33NO4	[M + H]+	C18H33NO4	Fatty acids	0.991385	Fatty esters	0.995206	Fatty acyl carnitines	0.92844	Acyl carnitines	0.781856	Acyl carnitines	0.781856	Fatty acid esters	0.998115	Fatty Acyls	0.998704	Lipids and lipid-like molecules	0.997506	Organic compounds; Lipids and lipid-like molecules; Organic acids and derivatives; Carboxylic acids and derivatives; Organonitrogen compounds; Organooxygen compounds; Fatty acid esters; Dicarboxylic acids and derivatives; Quaternary ammonium salts; Carboxylic acid derivatives; Acyl carnitines; Carboxylic acids; Carboxylic acid esters; Carbonyl compounds; Amines; Organic cations; Organic salts; Fa…	268
1_0_194	C17H33NO4	[M + H]+	C17H33NO4	Fatty acids	0.989736	Fatty esters	0.995862	Fatty acyl carnitines	0.931712	Acyl carnitines	0.797897	Acyl carnitines	0.797897	Fatty acid esters	0.998715	Fatty Acyls	0.999377	Lipids and lipid-like molecules	0.998781	Organic compounds; Lipids and lipid-like molecules; Organic acids and derivatives; Carboxylic acids and derivatives; Organonitrogen compounds; Organooxygen compounds; Fatty acid esters; Dicarboxylic acids and derivatives; Quaternary ammonium salts; Carboxylic acid derivatives; Acyl carnitines; Carboxylic acids; Carboxylic acid esters; Carbonyl compounds; Amines; Organic cations; Organic salts; Fa…	269
1_0_195	C8H4O3	[M + H]+	C8H4O3	Polyketides	0.974561	Cyclic polyketides	0.231183	Anthraquinones and anthrones	0.00358377	Phthalic anhydrides	0.999852	Phthalic anhydrides	0.999852	Benzofuranones	0.94643	Benzofurans	0.9894	Organoheterocyclic compounds	0.999986	Organic compounds; Organoheterocyclic compounds; Organic acids and derivatives; Carboxylic acids and derivatives; Benzofurans; Organooxygen compounds; Dicarboxylic acids and derivatives; Carboxylic acid derivatives; Phthalic anhydrides; Carboxylic acid anhydrides; Benzofuranones; Benzenoids; Isobenzofuranones; Organic oxides; Oxacyclic compounds; Hydrocarbon derivatives; Isocoumarans; Organic oxy…	271
1_0_196	C10H8O3	[M + H]+	C10H8O3	Shikimates and Phenylpropanoids	0.75758	Phenolic acids (C6-C1)	0.599635	Simple phenolic acids	0.656631	Isobenzofuranones	0.756445			Isobenzofuranones	0.756445	Isocoumarans	0.800364	Organoheterocyclic compounds	0.944662	Organic compounds; Organoheterocyclic compounds; Organic acids and derivatives; Carboxylic acids and derivatives; Organooxygen compounds; Carboxylic acid derivatives; Carboxylic acid esters; Benzenoids; Isobenzofuranones; Organic oxides; Oxacyclic compounds; Hydrocarbon derivatives; Isocoumarans; Organic oxygen compounds; Chemical entities	272
1_0_197	C15H13N2O3P	[M + H]+	C15H13N2O3P	Alkaloids	0.931672	Anthranilic acid alkaloids	0.363177	Pyridine alkaloids	0.27266	Alpha amino acids and derivatives	0.779509	Amino acids and derivatives	0.716947	Amino acids, peptides, and analogues	0.723387	Carboxylic acids and derivatives	0.978904	Organic acids and derivatives	0.990968	Organic compounds; Organoheterocyclic compounds; Amino acids, peptides, and analogues; Alpha amino acids and derivatives; Organic acids and derivatives; Carboxylic acids and derivatives; Organonitrogen compounds; Organooxygen compounds; Amino acids and derivatives; Organophosphorus compounds; Monocarboxylic acids and derivatives; Carboxylic acids; Carbonyl compounds; Benzenoids; Organic oxides; A…	273
1_0_198	C19H26O	[M + H]+	C19H26O	Terpenoids	0.999763	Steroids	0.992648	Androstane steroids	0.886708	Androgens and derivatives	0.978253	Androgens and derivatives	0.978253	Androstane steroids	0.975696	Steroids and steroid derivatives	0.993993	Lipids and lipid-like molecules	0.996956	Organic compounds; Lipids and lipid-like molecules; Ketones; Steroids and steroid derivatives; Organooxygen compounds; Oxosteroids; Androgens and derivatives; Carbonyl compounds; 3-oxosteroids; Cyclic ketones; Androstane steroids; Organic oxides; Hydrocarbon derivatives; Cyclohexenones; Organic oxygen compounds; Chemical entities	274
1_0_199	C19H26O	[M + H]+	C19H26O	Terpenoids	0.99983	Steroids	0.998637	Androstane steroids	0.959644	Androgens and derivatives	0.984544	Androgens and derivatives	0.984544	Androstane steroids	0.988692	Steroids and steroid derivatives	0.998495	Lipids and lipid-like molecules	0.999554	Organic compounds; Lipids and lipid-like molecules; Ketones; Steroids and steroid derivatives; Organooxygen compounds; Oxosteroids; Androgens and derivatives; Carbonyl compounds; 3-oxosteroids; Cyclic ketones; 17-oxosteroids; Androstane steroids; Organic oxides; Hydrocarbon derivatives; Organic oxygen compounds; Chemical entities	275
1_0_200	C15H11ClN2O	[M + H]+	C15H11ClN2O	Alkaloids	0.995519	Anthranilic acid alkaloids	0.883036	Benzodiazepine alkaloids	0.84236	Alpha amino acids and derivatives	0.975632	Amino acids and derivatives	0.971288	Amino acids, peptides, and analogues	0.972863	Carboxylic acids and derivatives	0.981202	Organic acids and derivatives	0.994585	Organic compounds; Organoheterocyclic compounds; Amino acids, peptides, and analogues; Alpha amino acids and derivatives; Imines; Lactams; Organic acids and derivatives; Carboxylic acids and derivatives; Organohalogen compounds; Organonitrogen compounds; Benzodiazepines; Organooxygen compounds; Amino acids and derivatives; Carboxylic acid amides; Aryl chlorides; Carboxylic acid derivatives; Organ…	276
1_0_201	C15H11ClN2O	[M + H]+	C15H11ClN2O	Alkaloids	0.99433	Anthranilic acid alkaloids	0.871773	Benzodiazepine alkaloids	0.819549	Alpha amino acids and derivatives	0.985627	Amino acids and derivatives	0.979276	Amino acids, peptides, and analogues	0.980434	Carboxylic acids and derivatives	0.981532	Organic acids and derivatives	0.993229	Organic compounds; Organoheterocyclic compounds; Amino acids, peptides, and analogues; Alpha amino acids and derivatives; Imines; Lactams; Organic acids and derivatives; Carboxylic acids and derivatives; Organohalogen compounds; Organonitrogen compounds; Benzodiazepines; Organooxygen compounds; Amino acids and derivatives; Carboxylic acid amides; Aryl chlorides; Carboxylic acid derivatives; Organ…	277
1_0_202	C8H10ClN7O2	[M + H]+	C8H10ClN7O2	Alkaloids	0.988924	Pseudoalkaloids	0.627804	pteridine alkaloids	0.368696	Alpha amino acids and derivatives	0.717149	Amino acids and derivatives	0.834347	Amino acids, peptides, and analogues	0.827913	Carboxylic acids and derivatives	0.812463	Organic acids and derivatives	0.94777	Organic compounds; Organoheterocyclic compounds; Amino acids, peptides, and analogues; Alpha amino acids and derivatives; Lactams; Organic acids and derivatives; Carboxylic acids and derivatives; Organohalogen compounds; Organonitrogen compounds; Organooxygen compounds; Amino acids and derivatives; Guanidines; Aryl chlorides; Diazines; Organochlorides; Carbonyl compounds; Amines; Primary amines; …	278
1_0_203	C14H22O4	[M + H]+	C14H22O4	Terpenoids	0.452818	Apocarotenoids	0.451858	Apocarotenoids(ÃŽÂµ-)	0.373165	Cyclohexenones	0.55407	Ketones	0.750971	Carbonyl compounds	0.97582	Organooxygen compounds	1	Organic oxygen compounds	1	Organic compounds; Lipids and lipid-like molecules; Ketones; Alcohols and polyols; Organic acids and derivatives; Carboxylic acids and derivatives; Organooxygen compounds; Carbonyl compounds; Cyclic ketones; Fatty Acyls; Organic oxides; Hydrocarbon derivatives; Cyclohexenones; Organic oxygen compounds; Chemical entities	279
1_0_204	C10H8	[M + H]+	C10H8	Shikimates and Phenylpropanoids	0.598293	Coumarins	0.0938001	Phenanthrenes	0.0758679	Benzenoids	0.987137							Benzenoids	0.987137	Organic compounds; Benzenoids; Hydrocarbons; Unsaturated hydrocarbons; Aromatic hydrocarbons; Chemical entities	281
1_0_205	C14H22O4	[M + H]+	C14H22O4	Terpenoids	0.408593	Octadecanoids	0.503305	Jasmonic acids	0.355153	Branched fatty acids	0.6095	Branched fatty acids	0.6095	Fatty acids and conjugates	0.441631	Fatty Acyls	0.51588	Lipids and lipid-like molecules	0.783146	Organic compounds; Lipids and lipid-like molecules; Ketones; Alcohols and polyols; Prenol lipids; Organic acids and derivatives; Carboxylic acids and derivatives; Organooxygen compounds; Branched fatty acids; Monocarboxylic acids and derivatives; Carbonyl compounds; Cyclic ketones; Fatty Acyls; Organic oxides; Hydrocarbon derivatives; Organic oxygen compounds; Chemical entities	282
1_0_206	C10H8	[M + H]+	C10H8	Shikimates and Phenylpropanoids	0.681513	Phenanthrenoids	0.207022	Phenanthrenes	0.213667	Benzenoids	0.992725							Benzenoids	0.992725	Organic compounds; Benzenoids; Hydrocarbons; Unsaturated hydrocarbons; Aromatic hydrocarbons; Chemical entities	283
1_0_207	C19H35NO4	[M + H]+	C19H35NO4	Fatty acids	0.998808	Fatty esters	0.998717	Fatty acyl carnitines	0.968702	Acyl carnitines	0.783007	Acyl carnitines	0.783007	Fatty acid esters	0.999522	Fatty Acyls	0.999529	Lipids and lipid-like molecules	0.998536	Organic compounds; Lipids and lipid-like molecules; Organic acids and derivatives; Carboxylic acids and derivatives; Organonitrogen compounds; Organooxygen compounds; Fatty acid esters; Dicarboxylic acids and derivatives; Quaternary ammonium salts; Carboxylic acid derivatives; Acyl carnitines; Carboxylic acids; Carboxylic acid esters; Carbonyl compounds; Amines; Organic cations; Organic salts; Fa…	285
1_0_208	C19H35NO4	[M + H]+	C19H35NO4	Fatty acids	0.998987	Fatty esters	0.998871	Fatty acyl carnitines	0.967405	Acyl carnitines	0.786134	Acyl carnitines	0.786134	Fatty acid esters	0.999521	Fatty Acyls	0.999468	Lipids and lipid-like molecules	0.998265	Organic compounds; Lipids and lipid-like molecules; Organic acids and derivatives; Carboxylic acids and derivatives; Organonitrogen compounds; Organooxygen compounds; Fatty acid esters; Dicarboxylic acids and derivatives; Quaternary ammonium salts; Carboxylic acid derivatives; Acyl carnitines; Carboxylic acids; Carboxylic acid esters; Carbonyl compounds; Amines; Organic cations; Organic salts; Fa…	289
1_0_209	C10H12O3	[M + H]+	C10H12O3	Polyketides	0.690667	Cyclic polyketides	0.472688	2-pyrone derivatives	0.207402	Heteroaromatic compounds	0.877144					Heteroaromatic compounds	0.877144	Organoheterocyclic compounds	0.506869	Organic compounds; Organoheterocyclic compounds; Organic acids and derivatives; Carboxylic acids and derivatives; Organooxygen compounds; Monocarboxylic acids and derivatives; Carbonyl compounds; Organic oxides; Oxacyclic compounds; Heteroaromatic compounds; Hydrocarbon derivatives; Organic oxygen compounds; Chemical entities	290
1_0_210	C12H14O4	[M + H]+	C12H14O4	Polyketides	0.333895	Cyclic polyketides	0.449958	2-pyrone derivatives	0.491727	Aryl alkyl ketones	0.760894	Ketones	0.639815	Carbonyl compounds	0.950585	Organooxygen compounds	1	Organic oxygen compounds	1	Organic compounds; Organoheterocyclic compounds; Ketones; Organic acids and derivatives; Carboxylic acids and derivatives; Organooxygen compounds; Carbonyl compounds; Benzene and substituted derivatives; Benzenoids; Aryl ketones; Aryl alkyl ketones; Organic oxides; Oxacyclic compounds; Heteroaromatic compounds; Hydrocarbon derivatives; Organic oxygen compounds; Chemical entities	291
1_0_211	C14H15O2PS	[M + H]+	C14H15O2PS	Shikimates and Phenylpropanoids	0.894562	Phenolic acids (C6-C1)	0.0835215	Simple phenolic acids	0.0493818	Benzene and substituted derivatives	0.999535					Benzene and substituted derivatives	0.999535	Benzenoids	0.999992	Organic compounds; Organosulfur compounds; Organophosphorus compounds; Benzene and substituted derivatives; Benzenoids; Sulfenyl compounds; Organic oxides; Hydrocarbon derivatives; Organopnictogen compounds; Organic oxygen compounds; Chemical entities	292
1_0_212	C13H18O5	[M + H]+	C13H18O5	Fatty acids	0.909393	Fatty Acids and Conjugates	0.93373	Heterocyclic fatty acids	0.999861	Furanoid fatty acids	0.958607	Heterocyclic fatty acids	0.998343	Fatty acids and conjugates	0.931487	Fatty Acyls	0.991104	Lipids and lipid-like molecules	0.992138	Organic compounds; Organoheterocyclic compounds; Lipids and lipid-like molecules; Furans; Fatty acids and conjugates; Organic acids and derivatives; Carboxylic acids and derivatives; Organooxygen compounds; Fatty acid esters; Dicarboxylic acids and derivatives; Carboxylic acid derivatives; Carboxylic acids; Carboxylic acid esters; Furanoid fatty acids; Carbonyl compounds; Heterocyclic fatty acids…	293
1_0_213	C8H14O13	[M + Na]+	C8H14O13	Carbohydrates	0.960504	Saccharides	0.96742	Monosaccharides	0.802868	Glucuronides	0.82108	Sugar acids and derivatives	0.991735	Carbohydrates and carbohydrate conjugates	0.997756	Organooxygen compounds	1	Organic oxygen compounds	1	Organic compounds; Organoheterocyclic compounds; Carbohydrates and carbohydrate conjugates; Lipids and lipid-like molecules; Alcohols and polyols; Sugar acids and derivatives; Ethers; Organic acids and derivatives; Carboxylic acids and derivatives; Primary alcohols; Organooxygen compounds; Glucuronides; Hydroxy acids and derivatives; Hemiacetals; Carboxylic acids; Alpha hydroxy acids and derivati…	294
1_0_214	C10H12O3	[M + H]+	C10H12O3	Shikimates and Phenylpropanoids	0.929192	Phenolic acids (C6-C1)	0.095936	Minor lignans	0.163395	Alkyl aryl ethers	0.676022	Alkyl aryl ethers	0.676022	Ethers	0.857952	Organooxygen compounds	1	Organic oxygen compounds	1	Organic compounds; Organoheterocyclic compounds; Alkyl aryl ethers; Phenols; Ethers; Organooxygen compounds; Benzene and substituted derivatives; Benzenoids; Organic oxides; Oxacyclic compounds; Hydrocarbon derivatives; Organic oxygen compounds; Chemical entities	295
1_0_215	C12H16O5	[M - H2O + H]+	C12H14O4	Fatty acids	0.878175	Fatty Acids and Conjugates	0.911421	Heterocyclic fatty acids	0.999558	Furanoid fatty acids	0.98765	Heterocyclic fatty acids	0.671471	Fatty acids and conjugates	0.729919	Fatty Acyls	0.611491	Lipids and lipid-like molecules	0.343942	Organic compounds; Organoheterocyclic compounds; Furans; Fatty acids and conjugates; Organic acids and derivatives; Carboxylic acids and derivatives; Organooxygen compounds; Dicarboxylic acids and derivatives; Carboxylic acids; Furoic acids; Furanoid fatty acids; Carbonyl compounds; Heterocyclic fatty acids; Fatty Acyls; Organic oxides; Oxacyclic compounds; Heteroaromatic compounds; Hydrocarbon d…	296
1_0_216	C7H18N3O4S	[M + K]+	C7H18N3O4S	Amino acids and Peptides	0.250058	Small peptides	0.494162	Aminoacids	0.123464	Organic sulfuric acids and derivatives	0.795281					Organic sulfuric acids and derivatives	0.795281	Organic acids and derivatives	0.501106	Organic compounds; Organosulfur compounds; Alcohols and polyols; Organic acids and derivatives; Organonitrogen compounds; Organooxygen compounds; Organic sulfuric acids and derivatives; Monoalkylamines; Amines; Primary amines; Organic oxides; Hydrocarbon derivatives; Organopnictogen compounds; Organic oxygen compounds; Organic nitrogen compounds; Chemical entities	297
1_0_217	C11H14O2	[M + H]+	C11H14O2	Shikimates and Phenylpropanoids	0.555031	Phenylpropanoids (C6-C3)	0.255198	Cinnamic acids and derivatives	0.206698	Alkyl-phenylketones	0.666803	Ketones	0.276601	Carbonyl compounds	0.887759	Organooxygen compounds	1	Organic oxygen compounds	1	Organic compounds; Alkyl aryl ethers; Ethers; Organic acids and derivatives; Carboxylic acids and derivatives; Organooxygen compounds; Carboxylic acid derivatives; Monocarboxylic acids and derivatives; Carboxylic acid esters; Carbonyl compounds; Benzene and substituted derivatives; Phenol ethers; Benzenoids; Phenylpropanes; Aryl alkyl ketones; Organic oxides; Hydrocarbon derivatives; Phenylketone…	298
1_0_218	C13H24N2O	[M + H]+	C13H24N2O	Alkaloids	0.616114	Fatty esters	0.222988	Lactones	0.437394	Ureas	0.930658			Ureas	0.930658	Organic carbonic acids and derivatives	0.94851	Organic acids and derivatives	0.998874	Organic compounds; Organic acids and derivatives; Organonitrogen compounds; Organooxygen compounds; Organic carbonic acids and derivatives; Ureas; Carbonyl compounds; Organic oxides; Hydrocarbon derivatives; Organopnictogen compounds; Organic oxygen compounds; Organic nitrogen compounds; Chemical entities	302
1_0_219	C13H24N2O	[M + H]+	C13H24N2O	Alkaloids	0.621229	Fatty esters	0.222115	Lactones	0.423624	Ureas	0.93122			Ureas	0.93122	Organic carbonic acids and derivatives	0.948331	Organic acids and derivatives	0.998846	Organic compounds; Organic acids and derivatives; Organonitrogen compounds; Organooxygen compounds; Organic carbonic acids and derivatives; Ureas; Carbonyl compounds; Organic oxides; Hydrocarbon derivatives; Organopnictogen compounds; Organic oxygen compounds; Organic nitrogen compounds; Chemical entities	303
1_0_220	C16H13ClN2O	[M + H]+	C16H13ClN2O	Alkaloids	0.999542	Anthranilic acid alkaloids	0.986539	Benzodiazepine alkaloids	0.961771	Alpha amino acids and derivatives	0.998967	Amino acids and derivatives	0.99908	Amino acids, peptides, and analogues	0.999108	Carboxylic acids and derivatives	0.999929	Organic acids and derivatives	0.999972	Organic compounds; Organoheterocyclic compounds; Amino acids, peptides, and analogues; Alpha amino acids and derivatives; Imines; Lactams; Organic acids and derivatives; Carboxylic acids and derivatives; Organohalogen compounds; Organonitrogen compounds; Benzodiazepines; Organooxygen compounds; Amino acids and derivatives; Carboxylic acid amides; Aryl chlorides; Carboxylic acid derivatives; Organ…	304
1_0_221	C16H13ClN2O	[M + H]+	C16H13ClN2O	Alkaloids	0.999619	Anthranilic acid alkaloids	0.989845	Benzodiazepine alkaloids	0.96588	Alpha amino acids and derivatives	0.999278	Amino acids and derivatives	0.999305	Amino acids, peptides, and analogues	0.999328	Carboxylic acids and derivatives	0.999949	Organic acids and derivatives	0.999976	Organic compounds; Organoheterocyclic compounds; Amino acids, peptides, and analogues; Alpha amino acids and derivatives; Imines; Lactams; Organic acids and derivatives; Carboxylic acids and derivatives; Organohalogen compounds; Organonitrogen compounds; Benzodiazepines; Organooxygen compounds; Amino acids and derivatives; Carboxylic acid amides; Aryl chlorides; Carboxylic acid derivatives; Organ…	306
1_0_222	C14H18ClO2P	[M + K]+	C14H18ClO2P	Terpenoids	0.640792	Monoterpenoids	0.261943	Simple phenolic acids	0.0730438	Halobenzenes	0.524366			Halobenzenes	0.524366	Benzene and substituted derivatives	0.99532	Benzenoids	0.995361	Organic compounds; Halobenzenes; Organohalogen compounds; Organooxygen compounds; Organophosphorus compounds; Organic phosphines and derivatives; Organophosphine oxides; Organochlorides; Phenylphosphines and derivatives; Benzene and substituted derivatives; Benzenoids; Vinyl chlorides; Vinyl halides; Haloalkenes; Chloroalkenes; Organic oxides; Hydrocarbon derivatives; Organopnictogen compounds; O…	307
1_0_223	C21H37NO4	[M + H]+	C21H37NO4	Fatty acids	0.996568	Fatty esters	0.998242	Fatty acyl carnitines	0.931334	Acyl carnitines	0.809619	Acyl carnitines	0.809619	Fatty acid esters	0.995634	Fatty Acyls	0.994439	Lipids and lipid-like molecules	0.988352	Organic compounds; Lipids and lipid-like molecules; Organic acids and derivatives; Carboxylic acids and derivatives; Organonitrogen compounds; Organooxygen compounds; Fatty acid esters; Dicarboxylic acids and derivatives; Quaternary ammonium salts; Carboxylic acid derivatives; Acyl carnitines; Carboxylic acid salts; Carboxylic acids; Carboxylic acid esters; Carbonyl compounds; Amines; Organic cat…	309
1_0_224	C21H37NO4	[M + H]+	C21H37NO4	Fatty acids	0.998718	Fatty esters	0.998836	Fatty acyl carnitines	0.966167	Acyl carnitines	0.774587	Acyl carnitines	0.774587	Fatty acid esters	0.998556	Fatty Acyls	0.997344	Lipids and lipid-like molecules	0.99165	Organic compounds; Lipids and lipid-like molecules; Organic acids and derivatives; Carboxylic acids and derivatives; Organonitrogen compounds; Organooxygen compounds; Fatty acid esters; Dicarboxylic acids and derivatives; Quaternary ammonium salts; Carboxylic acid derivatives; Acyl carnitines; Carboxylic acid salts; Carboxylic acids; Carboxylic acid esters; Carbonyl compounds; Amines; Organic cat…	310
1_0_225	C20H37NO4	[M + H]+	C20H37NO4	Fatty acids	0.998102	Fatty esters	0.998465	Fatty acyl carnitines	0.967457	Acyl carnitines	0.766574	Acyl carnitines	0.766574	Fatty acid esters	0.999676	Fatty Acyls	0.999689	Lipids and lipid-like molecules	0.999126	Organic compounds; Lipids and lipid-like molecules; Organic acids and derivatives; Carboxylic acids and derivatives; Organonitrogen compounds; Organooxygen compounds; Fatty acid esters; Dicarboxylic acids and derivatives; Quaternary ammonium salts; Carboxylic acid derivatives; Acyl carnitines; Carboxylic acids; Carboxylic acid esters; Carbonyl compounds; Amines; Organic cations; Organic salts; Fa…	311
1_0_226	C19H37NO4	[M + H]+	C19H37NO4	Fatty acids	0.994031	Fatty esters	0.996688	Fatty acyl carnitines	0.941004	Acyl carnitines	0.730428	Acyl carnitines	0.730428	Fatty acid esters	0.999366	Fatty Acyls	0.999685	Lipids and lipid-like molecules	0.999333	Organic compounds; Lipids and lipid-like molecules; Organic acids and derivatives; Carboxylic acids and derivatives; Organonitrogen compounds; Organooxygen compounds; Fatty acid esters; Dicarboxylic acids and derivatives; Quaternary ammonium salts; Carboxylic acid derivatives; Acyl carnitines; Carboxylic acid salts; Carboxylic acids; Carboxylic acid esters; Carbonyl compounds; Amines; Organic cat…	312
1_0_227	C19H37NO4	[M + H]+	C19H37NO4	Fatty acids	0.993999	Fatty esters	0.996621	Fatty acyl carnitines	0.940984	Acyl carnitines	0.729646	Acyl carnitines	0.729646	Fatty acid esters	0.999366	Fatty Acyls	0.999685	Lipids and lipid-like molecules	0.99933	Organic compounds; Lipids and lipid-like molecules; Organic acids and derivatives; Carboxylic acids and derivatives; Organonitrogen compounds; Organooxygen compounds; Fatty acid esters; Dicarboxylic acids and derivatives; Quaternary ammonium salts; Carboxylic acid derivatives; Acyl carnitines; Carboxylic acid salts; Carboxylic acids; Carboxylic acid esters; Carbonyl compounds; Amines; Organic cat…	313
1_0_228	C14H15ClN2O	[M + H]+	C14H15ClN2O	Alkaloids	0.997092	Tryptophan alkaloids	0.615305	Carboline alkaloids	0.277916	Aryl chlorides	0.989068			Aryl chlorides	0.989068	Aryl halides	0.988793	Organohalogen compounds	0.999969	Organic compounds; Organoheterocyclic compounds; Organohalogen compounds; Organonitrogen compounds; Organooxygen compounds; Azoles; Aryl chlorides; Organochlorides; Benzenoids; Aryl halides; Organic oxides; Azacyclic compounds; Heteroaromatic compounds; Hydrocarbon derivatives; Organopnictogen compounds; Organic oxygen compounds; Organic nitrogen compounds; Chemical entities	314
1_0_229	C16H31NO2S	[M + H]+	C16H31NO2S	Fatty acids	0.501084	Fatty amides	0.510411	Primary amides	0.638171	Amino acids and derivatives	0.756344	Amino acids and derivatives	0.756344	Amino acids, peptides, and analogues	0.760754	Carboxylic acids and derivatives	0.967241	Organic acids and derivatives	0.995782	Organic compounds; Organosulfur compounds; Lipids and lipid-like molecules; Amino acids, peptides, and analogues; Thiazolidines; Organic acids and derivatives; Carboxylic acids and derivatives; Organonitrogen compounds; Organooxygen compounds; Amino acids and derivatives; Carboxylic acid amides; Carboxylic acid derivatives; Thioethers; Carboxylic acids; Thiohemiaminal derivatives; Carbonyl compou…	315
1_0_230	C11H18O5S	[M + H]+	C11H18O5S	Fatty acids	0.808792	Fatty esters	0.713034	Wax monoesters	0.672261	Organosulfonic acids and derivatives	0.605156			Organosulfonic acids and derivatives	0.605156	Organic sulfonic acids and derivatives	0.607886	Organic acids and derivatives	0.995366	Organic compounds; Organosulfur compounds; Organic acids and derivatives; Carboxylic acids and derivatives; Organosulfonic acids and derivatives; Organooxygen compounds; Carboxylic acid derivatives; Sulfonyls; Carboxylic acid esters; Carbonyl compounds; Organic oxides; Hydrocarbon derivatives; Organic sulfonic acids and derivatives; Organic oxygen compounds; Chemical entities	316
1_0_231	C26H43NO5	[M - H2O + H]+	C26H41NO4	Terpenoids	0.998823	Steroids	0.999999	Cholane steroids	0.998843	Glycinated bile acids and derivatives	0.999984	Glycinated bile acids and derivatives	0.999984	Bile acids, alcohols and derivatives	1	Steroids and steroid derivatives	0.999907	Lipids and lipid-like molecules	1	Organic compounds; Lipids and lipid-like molecules; Amino acids, peptides, and analogues; Alpha amino acids and derivatives; Alcohols and polyols; Steroids and steroid derivatives; Organic acids and derivatives; Carboxylic acids and derivatives; Organonitrogen compounds; Organooxygen compounds; Fatty amides; Amino acids and derivatives; Carboxylic acid amides; Dihydroxy bile acids, alcohols and d…	317
1_0_232	C26H39NO3	[M + H]+	C26H39NO3	Terpenoids	0.999097	Steroids	0.999789	Cholane steroids	0.936874	Glycinated bile acids and derivatives	0.851294	Glycinated bile acids and derivatives	0.851294	Bile acids, alcohols and derivatives	0.998922	Steroids and steroid derivatives	0.996719	Lipids and lipid-like molecules	0.999999	Organic compounds; Lipids and lipid-like molecules; Amino acids, peptides, and analogues; Alpha amino acids and derivatives; Alcohols and polyols; Steroids and steroid derivatives; Monohydroxy bile acids, alcohols and derivatives; Organic acids and derivatives; Carboxylic acids and derivatives; Organonitrogen compounds; Organooxygen compounds; Fatty amides; Amino acids and derivatives; Carboxylic…	318
1_0_233	C26H43NO5	[M - H2O + H]+	C26H41NO4	Terpenoids	0.996697	Steroids	0.999999	Cholane steroids	0.998876	Glycinated bile acids and derivatives	0.999975	Glycinated bile acids and derivatives	0.999975	Bile acids, alcohols and derivatives	0.999999	Steroids and steroid derivatives	0.999857	Lipids and lipid-like molecules	1	Organic compounds; Lipids and lipid-like molecules; Amino acids, peptides, and analogues; Alpha amino acids and derivatives; Alcohols and polyols; Steroids and steroid derivatives; Organic acids and derivatives; Carboxylic acids and derivatives; Organonitrogen compounds; Organooxygen compounds; Fatty amides; Amino acids and derivatives; Carboxylic acid amides; Dihydroxy bile acids, alcohols and d…	319
1_0_234	C26H43NO5	[M - H4O2 + H]+	C26H39NO3	Terpenoids	0.998591	Steroids	0.999998	Cholane steroids	0.99888	Glycinated bile acids and derivatives	0.999988	Glycinated bile acids and derivatives	0.999988	Bile acids, alcohols and derivatives	0.999999	Steroids and steroid derivatives	0.999925	Lipids and lipid-like molecules	1	Organic compounds; Lipids and lipid-like molecules; Amino acids, peptides, and analogues; Alpha amino acids and derivatives; Alcohols and polyols; Steroids and steroid derivatives; Organic acids and derivatives; Carboxylic acids and derivatives; Organonitrogen compounds; Organooxygen compounds; Fatty amides; Amino acids and derivatives; Carboxylic acid amides; Dihydroxy bile acids, alcohols and d…	320
1_0_235	C16H31NO2S	[M + H]+	C16H31NO2S	Fatty acids	0.800755	Fatty amides	0.762908	Primary amides	0.897654	Amino acids and derivatives	0.726903	Amino acids and derivatives	0.726903	Amino acids, peptides, and analogues	0.742817	Carboxylic acids and derivatives	0.984074	Organic acids and derivatives	0.996556	Organic compounds; Organosulfur compounds; Lipids and lipid-like molecules; Amino acids, peptides, and analogues; Organic acids and derivatives; Carboxylic acids and derivatives; Organonitrogen compounds; Organooxygen compounds; Amino acids and derivatives; Carboxylic acid amides; Carboxylic acid derivatives; Carboxylic acids; Carbonyl compounds; Dialkylthioethers; Fatty Acyls; Organic oxides; Hy…	322
1_0_236	C13H24N2S	[M + H]+	C13H24N2S	Alkaloids	0.31646	Fatty esters	0.523366	Piperidine alkaloids	0.152228	Thioureas	0.954219					Thioureas	0.954219	Organosulfur compounds	0.999692	Organic compounds; Organosulfur compounds; Organonitrogen compounds; Thioureas; Hydrocarbon derivatives; Organopnictogen compounds; Organic nitrogen compounds; Chemical entities	323
1_0_237	C21H30	[M + H]+	C21H30	Terpenoids	0.962207	Diterpenoids	0.571758	Androstane steroids	0.17945	Steroids and steroid derivatives	0.569391					Steroids and steroid derivatives	0.569391	Lipids and lipid-like molecules	0.88924	Organic compounds; Lipids and lipid-like molecules; Steroids and steroid derivatives; Hydrocarbons; Olefins; Cyclic olefins; Polycyclic hydrocarbons; Unsaturated hydrocarbons; Unsaturated aliphatic hydrocarbons; Branched unsaturated hydrocarbons; Chemical entities	324
1_0_238	C13H24N2S	[M + H]+	C13H24N2S	Terpenoids	0.261212	Fatty esters	0.599251	Monocyclic monoterpenoids	0.104198	Thioureas	0.810242					Thioureas	0.810242	Organosulfur compounds	0.997916	Organic compounds; Organosulfur compounds; Organonitrogen compounds; Thioureas; Hydrocarbon derivatives; Organopnictogen compounds; Organic nitrogen compounds; Chemical entities	325
1_0_239	C17H19NO3	[M + H]+	C17H19NO3	Alkaloids	0.998273	Lysine alkaloids	0.989657	Piperidine alkaloids	0.900973	Benzodioxoles	0.999436					Benzodioxoles	0.999436	Organoheterocyclic compounds	1	Organic compounds; Organoheterocyclic compounds; Styrenes; Piperidines; Ethers; Organic acids and derivatives; Carboxylic acids and derivatives; Organonitrogen compounds; Benzodioxoles; Organooxygen compounds; N-acylpiperidines; Carboxylic acid amides; Carboxylic acid derivatives; Acetals; Tertiary carboxylic acid amides; Carbonyl compounds; Benzene and substituted derivatives; Benzenoids; Organi…	327
1_0_240	C17H19NO3	[M + H]+	C17H19NO3	Alkaloids	0.99835	Lysine alkaloids	0.989125	Piperidine alkaloids	0.898341	Benzodioxoles	0.999417					Benzodioxoles	0.999417	Organoheterocyclic compounds	1	Organic compounds; Organoheterocyclic compounds; Styrenes; Piperidines; Ethers; Organic acids and derivatives; Carboxylic acids and derivatives; Organonitrogen compounds; Benzodioxoles; Organooxygen compounds; N-acylpiperidines; Carboxylic acid amides; Carboxylic acid derivatives; Acetals; Tertiary carboxylic acid amides; Carbonyl compounds; Benzene and substituted derivatives; Benzenoids; Organi…	329
1_0_241	C20H39NO4	[M + H]+	C20H39NO4	Fatty acids	0.998031	Fatty esters	0.999104	Fatty acyl carnitines	0.960481	Acyl carnitines	0.718045	Acyl carnitines	0.718045	Fatty acid esters	0.999735	Fatty Acyls	0.999756	Lipids and lipid-like molecules	0.999407	Organic compounds; Lipids and lipid-like molecules; Organic acids and derivatives; Carboxylic acids and derivatives; Organonitrogen compounds; Organooxygen compounds; Fatty acid esters; Dicarboxylic acids and derivatives; Quaternary ammonium salts; Carboxylic acid derivatives; Acyl carnitines; Carboxylic acids; Carboxylic acid esters; Carbonyl compounds; Amines; Organic cations; Organic salts; Fa…	330
1_0_242	C21H39NO4	[M + H]+	C21H39NO4	Fatty acids	0.999185	Fatty esters	0.999014	Fatty acyl carnitines	0.96265	Acyl carnitines	0.723845	Acyl carnitines	0.723845	Fatty acid esters	0.999847	Fatty Acyls	0.999798	Lipids and lipid-like molecules	0.999322	Organic compounds; Lipids and lipid-like molecules; Organic acids and derivatives; Carboxylic acids and derivatives; Organonitrogen compounds; Organooxygen compounds; Fatty acid esters; Dicarboxylic acids and derivatives; Quaternary ammonium salts; Carboxylic acid derivatives; Acyl carnitines; Carboxylic acids; Carboxylic acid esters; Carbonyl compounds; Amines; Organic cations; Organic salts; Fa…	331
1_0_243	C13H20O2	[M + H]+	C13H20O2	Terpenoids	0.559826	Monoterpenoids	0.587128	Irregular monoterpenoids	0.283924	Monocyclic monoterpenoids	0.556666	Monocyclic monoterpenoids	0.556666	Monoterpenoids	0.503691	Prenol lipids	0.42976	Lipids and lipid-like molecules	0.740903	Organic compounds; Lipids and lipid-like molecules; Organic acids and derivatives; Carboxylic acids and derivatives; Organooxygen compounds; Carboxylic acid derivatives; Monocarboxylic acids and derivatives; Carboxylic acid esters; Monoterpenoids; Monocyclic monoterpenoids; Carbonyl compounds; Enoate esters; Alpha,beta-unsaturated carboxylic esters; Organic oxides; Hydrocarbon derivatives; Organi…	333
1_0_244	C11H14O3	[M + H]+	C11H14O3	Shikimates and Phenylpropanoids	0.531294	Cyclic polyketides	0.581945	2-pyrone derivatives	0.418594	Pyranones and derivatives	0.574258			Pyranones and derivatives	0.574258	Pyrans	0.743324	Organoheterocyclic compounds	0.963894	Organic compounds; Organoheterocyclic compounds; Lactones; Pyrans; Ketones; Organooxygen compounds; Pyranones and derivatives; Carbonyl compounds; Dihydrofurans; Organic oxides; Oxacyclic compounds; Hydrocarbon derivatives; Organic oxygen compounds; Chemical entities	334
1_0_245	C11H14O3	[M + H]+	C11H14O3	Terpenoids	0.360125	Cyclic polyketides	0.541196	Azaphilones	0.332801	Pyranones and derivatives	0.656078			Pyranones and derivatives	0.656078	Pyrans	0.7559	Organoheterocyclic compounds	0.976049	Organic compounds; Organoheterocyclic compounds; Pyrans; Ketones; Alcohols and polyols; Ethers; Organooxygen compounds; Pyranones and derivatives; Carbonyl compounds; Dihydrofurans; Organic oxides; Oxacyclic compounds; Hydrocarbon derivatives; Organic oxygen compounds; Chemical entities	336
1_0_246	C10H21NO	[M + H]+	C10H21NO	Fatty acids	0.874714	Fatty amides	0.8907	Primary amides	0.756101	Fatty amides	0.654733			Fatty amides	0.654733	Fatty Acyls	0.551935	Lipids and lipid-like molecules	0.693556	Organic compounds; Lipids and lipid-like molecules; Organic acids and derivatives; Carboxylic acids and derivatives; Organonitrogen compounds; Organooxygen compounds; Fatty amides; Carboxylic acid amides; Carboxylic acid derivatives; Carbonyl compounds; Fatty Acyls; Organic oxides; Hydrocarbon derivatives; Organopnictogen compounds; Organic oxygen compounds; Organic nitrogen compounds; Chemical e…	338
1_0_247	C10H21NO	[M + H]+	C10H21NO	Fatty acids	0.820919	Fatty amides	0.837769	Primary amides	0.748174	Fatty amides	0.691992			Fatty amides	0.691992	Fatty Acyls	0.615973	Lipids and lipid-like molecules	0.694603	Organic compounds; Lipids and lipid-like molecules; Organic acids and derivatives; Carboxylic acids and derivatives; Organonitrogen compounds; Organooxygen compounds; Fatty amides; Carboxylic acid amides; Carboxylic acid derivatives; Primary carboxylic acid amides; Carbonyl compounds; Fatty Acyls; Organic oxides; Hydrocarbon derivatives; Organopnictogen compounds; Organic oxygen compounds; Organi…	339
1_0_248	C18H15NO3	[M + H]+	C18H15NO3	Alkaloids	0.832779	Tyrosine alkaloids	0.939205	Oxazole alkaloids	0.918588	Phenyl-1,3-oxazoles	0.999984	Phenyl-1,3-oxazoles	0.999984	Oxazoles	1	Azoles	0.999998	Organoheterocyclic compounds	1	Organic compounds; Organoheterocyclic compounds; Oxazoles; Organic acids and derivatives; Carboxylic acids and derivatives; Organonitrogen compounds; Organooxygen compounds; Azoles; Monocarboxylic acids and derivatives; Carboxylic acids; Carbonyl compounds; Benzene and substituted derivatives; Benzenoids; 2,4,5-trisubstituted oxazoles; Organic oxides; Azacyclic compounds; Oxacyclic compounds; Het…	340
1_0_249	C18H15NO3	[M + H]+	C18H15NO3	Alkaloids	0.81949	Tyrosine alkaloids	0.938293	Oxazole alkaloids	0.92085	Phenyl-1,3-oxazoles	0.999981	Phenyl-1,3-oxazoles	0.999981	Oxazoles	1	Azoles	0.999998	Organoheterocyclic compounds	1	Organic compounds; Organoheterocyclic compounds; Oxazoles; Organic acids and derivatives; Carboxylic acids and derivatives; Organonitrogen compounds; Organooxygen compounds; Azoles; Monocarboxylic acids and derivatives; Carboxylic acids; Carbonyl compounds; Benzene and substituted derivatives; Benzenoids; 2,4,5-trisubstituted oxazoles; Organic oxides; Azacyclic compounds; Oxacyclic compounds; Het…	341
1_0_250	C7H17N5O6S2	[M + H]+	C7H17N5O6S2	Alkaloids	0.676918	Small peptides	0.407129	Polyamines	0.0883886	Semicarbazides	0.553338	Semicarbazides	0.553338	Hydrazines and derivatives	0.520436	Organonitrogen compounds	0.958834	Organic nitrogen compounds	1	Organic compounds; Organoheterocyclic compounds; Organosulfur compounds; Hydrazines and derivatives; Semicarbazides; Organic acids and derivatives; Organosulfonic acids and derivatives; Organonitrogen compounds; Organooxygen compounds; Sulfonyls; Carbonyl compounds; Amines; Organic oxides; Hydrocarbon derivatives; Organic sulfonic acids and derivatives; Organopnictogen compounds; Organic oxygen c…	342
1_0_251	C25H42N3O2P	[M + H]+	C25H42N3O2P	Terpenoids	0.901871	Steroids	0.94834	Pregnane steroids	0.522957	Azasteroids and derivatives	0.800991			Azasteroids and derivatives	0.800991	Steroids and steroid derivatives	0.994262	Lipids and lipid-like molecules	0.992485	Organic compounds; Lipids and lipid-like molecules; Steroids and steroid derivatives; Organic acids and derivatives; Carboxylic acids and derivatives; Organonitrogen compounds; Organooxygen compounds; Organophosphorus compounds; Carboxylic acid amides; Carboxylic acid derivatives; Carbonyl compounds; Azasteroids and derivatives; Organic oxides; Hydrocarbon derivatives; Organopnictogen compounds; …	343
1_0_252	C26H41NO5	[M + H]+	C26H41NO5	Terpenoids	0.996369	Steroids	0.999996	Cholane steroids	0.998921	Glycinated bile acids and derivatives	0.999986	Glycinated bile acids and derivatives	0.999986	Bile acids, alcohols and derivatives	0.999998	Steroids and steroid derivatives	0.999869	Lipids and lipid-like molecules	1	Organic compounds; Lipids and lipid-like molecules; Amino acids, peptides, and analogues; Alpha amino acids and derivatives; Alcohols and polyols; Steroids and steroid derivatives; Organic acids and derivatives; Carboxylic acids and derivatives; Organonitrogen compounds; Organooxygen compounds; Fatty amides; Amino acids and derivatives; Carboxylic acid amides; Dihydroxy bile acids, alcohols and d…	344
1_0_253	C26H39NO3	[M + H]+	C26H39NO3	Terpenoids	0.999577	Steroids	0.999972	Cholane steroids	0.983357	Glycinated bile acids and derivatives	0.99751	Glycinated bile acids and derivatives	0.99751	Bile acids, alcohols and derivatives	0.999854	Steroids and steroid derivatives	0.999417	Lipids and lipid-like molecules	1	Organic compounds; Lipids and lipid-like molecules; Amino acids, peptides, and analogues; Alpha amino acids and derivatives; Alcohols and polyols; Steroids and steroid derivatives; Monohydroxy bile acids, alcohols and derivatives; Organic acids and derivatives; Carboxylic acids and derivatives; Organonitrogen compounds; Organooxygen compounds; Fatty amides; Amino acids and derivatives; Carboxylic…	347
1_0_254	C17H15ClO4	[M + H]+	C17H15ClO4	Shikimates and Phenylpropanoids	0.74219	Flavonoids	0.0690451	Chalcones	0.340731	Benzophenones	0.998143			Benzophenones	0.998143	Benzene and substituted derivatives	0.999997	Benzenoids	1	Organic compounds; Halobenzenes; Ketones; Benzophenones; Alkyl aryl ethers; Ethers; Organic acids and derivatives; Carboxylic acids and derivatives; Organohalogen compounds; Benzoyl derivatives; Organooxygen compounds; Diphenylmethanes; Phenoxyacetic acid derivatives; Aryl chlorides; Chlorobenzenes; Monocarboxylic acids and derivatives; Carboxylic acids; Organochlorides; Carbonyl compounds; Benze…	348
1_0_255	C17H15ClO4	[M + H]+	C17H15ClO4	Shikimates and Phenylpropanoids	0.742268	Flavonoids	0.069923	Chalcones	0.345174	Benzophenones	0.998163			Benzophenones	0.998163	Benzene and substituted derivatives	0.999997	Benzenoids	1	Organic compounds; Halobenzenes; Ketones; Benzophenones; Alkyl aryl ethers; Ethers; Organic acids and derivatives; Carboxylic acids and derivatives; Organohalogen compounds; Benzoyl derivatives; Organooxygen compounds; Diphenylmethanes; Phenoxyacetic acid derivatives; Aryl chlorides; Chlorobenzenes; Monocarboxylic acids and derivatives; Carboxylic acids; Organochlorides; Carbonyl compounds; Benze…	349
1_0_256	C26H43NO6	[M + H]+	C26H43NO6	Terpenoids	0.997835	Steroids	0.999997	Cholane steroids	0.996097	Glycinated bile acids and derivatives	0.99998	Glycinated bile acids and derivatives	0.99998	Bile acids, alcohols and derivatives	0.999995	Steroids and steroid derivatives	0.999956	Lipids and lipid-like molecules	1	Organic compounds; Lipids and lipid-like molecules; Amino acids, peptides, and analogues; Alpha amino acids and derivatives; Alcohols and polyols; Steroids and steroid derivatives; Organic acids and derivatives; Carboxylic acids and derivatives; Organonitrogen compounds; Organooxygen compounds; Fatty amides; Amino acids and derivatives; Carboxylic acid amides; Carboxylic acid derivatives; N-acyl …	350
1_0_257	C26H39NO4	[M + H]+	C26H39NO4	Terpenoids	0.995981	Steroids	0.99988	Cholane steroids	0.991152	Glycinated bile acids and derivatives	0.999395	Glycinated bile acids and derivatives	0.999395	Bile acids, alcohols and derivatives	0.999915	Steroids and steroid derivatives	0.998361	Lipids and lipid-like molecules	0.999999	Organic compounds; Lipids and lipid-like molecules; Amino acids, peptides, and analogues; Alpha amino acids and derivatives; Alcohols and polyols; Steroids and steroid derivatives; Organic acids and derivatives; Carboxylic acids and derivatives; Organonitrogen compounds; Organooxygen compounds; Fatty amides; Amino acids and derivatives; Carboxylic acid amides; Carboxylic acid derivatives; N-acyl …	352
1_0_258	C26H43NO6	[M + H]+	C26H43NO6	Terpenoids	0.997863	Steroids	0.999997	Cholane steroids	0.996674	Glycinated bile acids and derivatives	0.999979	Glycinated bile acids and derivatives	0.999979	Bile acids, alcohols and derivatives	0.999994	Steroids and steroid derivatives	0.999962	Lipids and lipid-like molecules	1	Organic compounds; Lipids and lipid-like molecules; Amino acids, peptides, and analogues; Alpha amino acids and derivatives; Alcohols and polyols; Steroids and steroid derivatives; Organic acids and derivatives; Carboxylic acids and derivatives; Organonitrogen compounds; Organooxygen compounds; Fatty amides; Amino acids and derivatives; Carboxylic acid amides; Carboxylic acid derivatives; N-acyl …	353
1_0_259	C17H26N6O16	[M + K]+	C17H26N6O16	Carbohydrates	0.644626	Nucleosides	0.110726	Pyrimidine nucleos(t)ides	0.028823	Aspartic acid and derivatives	0.791443	Amino acids and derivatives	0.402206	Amino acids, peptides, and analogues	0.428344	Carboxylic acids and derivatives	0.778194	Organic acids and derivatives	0.979767	Organic compounds; Organoheterocyclic compounds; Amidines; Carbohydrates and carbohydrate conjugates; Alpha amino acids and derivatives; Pyrimidines and pyrimidine derivatives; Alcohols and polyols; Ethers; Organic acids and derivatives; Carboxylic acids and derivatives; Organonitrogen compounds; Primary alcohols; Organooxygen compounds; Carboxylic acid amides; Carboxylic acid derivatives; Aminop…	355
1_0_260	C19H28	[M + H]+	C19H28	Terpenoids	0.944645	Steroids	0.95327	Androstane steroids	0.234476	Androstane steroids	0.527088			Androstane steroids	0.527088	Steroids and steroid derivatives	0.949391	Lipids and lipid-like molecules	0.720328	Organic compounds; Lipids and lipid-like molecules; Steroids and steroid derivatives; Hydrocarbons; Olefins; Cyclic olefins; Androstane steroids; Polycyclic hydrocarbons; Unsaturated hydrocarbons; Unsaturated aliphatic hydrocarbons; Chemical entities	359
1_0_261	C21H41NO4	[M + H]+	C21H41NO4	Fatty acids	0.996658	Fatty esters	0.998179	Fatty acyl carnitines	0.945046	Acyl carnitines	0.701369	Acyl carnitines	0.701369	Fatty acid esters	0.999712	Fatty Acyls	0.999799	Lipids and lipid-like molecules	0.999577	Organic compounds; Lipids and lipid-like molecules; Organic acids and derivatives; Carboxylic acids and derivatives; Organonitrogen compounds; Organooxygen compounds; Fatty acid esters; Dicarboxylic acids and derivatives; Quaternary ammonium salts; Carboxylic acid derivatives; Acyl carnitines; Carboxylic acid salts; Carboxylic acids; Carboxylic acid esters; Carbonyl compounds; Amines; Organic cat…	360
1_0_262	C12H16O3	[M + H]+	C12H16O3	Shikimates and Phenylpropanoids	0.74678	Phenolic acids (C6-C1)	0.549008	Shikimic acids and derivatives	0.360532	Hydroxybenzaldehydes	0.998081	Aldehydes	0.575023	Carbonyl compounds	0.892524	Organooxygen compounds	1	Organic oxygen compounds	1	Organic compounds; Aldehydes; Phenols; Resorcinols; Organic acids and derivatives; Benzoyl derivatives; Organooxygen compounds; Benzenediols; Benzaldehydes; Carbonyl compounds; Benzene and substituted derivatives; Benzenoids; Aryl-aldehydes; Vinylogous acids; Organic oxides; Hydroxybenzaldehydes; Hydrocarbon derivatives; Organic oxygen compounds; 1-hydroxy-2-unsubstituted benzenoids; 1-hydroxy-4-…	361
1_0_263	C21H41NO4	[M + H]+	C21H41NO4	Fatty acids	0.996639	Fatty esters	0.998191	Fatty acyl carnitines	0.945118	Acyl carnitines	0.700879	Acyl carnitines	0.700879	Fatty acid esters	0.999712	Fatty Acyls	0.999799	Lipids and lipid-like molecules	0.999578	Organic compounds; Lipids and lipid-like molecules; Organic acids and derivatives; Carboxylic acids and derivatives; Organonitrogen compounds; Organooxygen compounds; Fatty acid esters; Dicarboxylic acids and derivatives; Quaternary ammonium salts; Carboxylic acid derivatives; Acyl carnitines; Carboxylic acid salts; Carboxylic acids; Carboxylic acid esters; Carbonyl compounds; Amines; Organic cat…	362
1_0_264	C14H18O4	[M + H]+	C14H18O4	Shikimates and Phenylpropanoids	0.390894	Phenolic acids (C6-C1)	0.215861	Simple phenolic acids	0.306068	Phenol esters	0.693003					Phenol esters	0.693003	Benzenoids	0.985102	Organic compounds; Organic acids and derivatives; Carboxylic acids and derivatives; Benzoyl derivatives; Organooxygen compounds; Carboxylic acid derivatives; Carboxylic acid esters; Benzaldehydes; Carbonyl compounds; Benzene and substituted derivatives; Phenol esters; Benzenoids; Aryl-aldehydes; Organic oxides; Hydroxybenzaldehydes; Hydrocarbon derivatives; Organic oxygen compounds; Phenoxy compo…	363
1_0_265	C12H16O3	[M + H]+	C12H16O3	Polyketides	0.829878	Phloroglucinols	0.189835	Acyl phloroglucinols	0.227036	Hydroxybenzaldehydes	0.915026	Aldehydes	0.226599	Carbonyl compounds	0.616053	Organooxygen compounds	1	Organic oxygen compounds	1	Organic compounds; Phenols; Organic acids and derivatives; Benzoyl derivatives; Organooxygen compounds; Benzaldehydes; Carbonyl compounds; Benzene and substituted derivatives; Benzenoids; Aryl-aldehydes; Vinylogous acids; Organic oxides; Hydroxybenzaldehydes; Hydrocarbon derivatives; Organic oxygen compounds; 1-hydroxy-2-unsubstituted benzenoids; 1-hydroxy-4-unsubstituted benzenoids; Chemical ent…	364
1_0_266	C24H36O2	[M + H]+	C24H36O2	Terpenoids	0.999022	Steroids	0.980924	Cholestane steroids	0.753974	Monohydroxy bile acids, alcohols and derivatives	0.550572	Hydroxy bile acids, alcohols and derivatives	0.279633	Bile acids, alcohols and derivatives	0.88178	Steroids and steroid derivatives	0.934024	Lipids and lipid-like molecules	0.995342	Organic compounds; Lipids and lipid-like molecules; Ketones; Steroids and steroid derivatives; Monohydroxy bile acids, alcohols and derivatives; Organic acids and derivatives; Carboxylic acids and derivatives; Organooxygen compounds; Monocarboxylic acids and derivatives; Oxosteroids; Carboxylic acids; Bile acids, alcohols and derivatives; Carbonyl compounds; Organic oxides; Hydrocarbon derivative…	365
1_0_267	C14H18O4	[M + H]+	C14H18O4	Polyketides	0.450282	Cyclic polyketides	0.211279	Simple phenolic acids	0.13631	Hydroxybenzaldehydes	0.80839	Aldehydes	0.559954	Carbonyl compounds	0.901193	Organooxygen compounds	1	Organic oxygen compounds	1	Organic compounds; Aldehydes; Organic acids and derivatives; Carboxylic acids and derivatives; Benzoyl derivatives; Organooxygen compounds; Carboxylic acid derivatives; Monocarboxylic acids and derivatives; Benzaldehydes; Carbonyl compounds; Benzene and substituted derivatives; Benzenoids; Aryl-aldehydes; Organic oxides; Hydroxybenzaldehydes; Hydrocarbon derivatives; Organic oxygen compounds; Phe…	366
1_0_268	C15H22O5	[M + H]+	C15H22O5	Polyketides	0.58284	Octadecanoids	0.344986	Jasmonic acids	0.398462	Lineolic acids and derivatives	0.570943			Lineolic acids and derivatives	0.570943	Fatty Acyls	0.639204	Lipids and lipid-like molecules	0.773035	Organic compounds; Lipids and lipid-like molecules; Ketones; Organic acids and derivatives; Carboxylic acids and derivatives; Organooxygen compounds; Lineolic acids and derivatives; Carboxylic acid derivatives; Monocarboxylic acids and derivatives; Carboxylic acid esters; Carbonyl compounds; Methyl esters; Cyclic ketones; Fatty Acyls; Organic oxides; Hydrocarbon derivatives; Organic oxygen compou…	367
1_0_269	C24H50NO8P	[M + H]+	C24H50NO8P	Fatty acids	0.999368	Glycerophospholipids	0.999959	Glycerophosphocholines	0.981114	1-acyl-sn-glycero-3-phosphocholines	0.895478	Lysophosphatidylcholines	0.853737	Glycerophosphocholines	0.998812	Glycerophospholipids	0.99539	Lipids and lipid-like molecules	0.999075	Organic compounds; Lipids and lipid-like molecules; Alcohols and polyols; Glycerophospholipids; Organic acids and derivatives; Carboxylic acids and derivatives; Organonitrogen compounds; Organooxygen compounds; Fatty acid esters; Organic phosphoric acids and derivatives; Phosphate esters; Quaternary ammonium salts; Cholines; Carboxylic acid derivatives; Monocarboxylic acids and derivatives; Carbo…	368
1_0_270	C29H44NO7P	[M + H]+	C29H44NO7P	Fatty acids	0.936088	Glycerophospholipids	0.94067	Glycerophosphocholines	0.551099	Lysophosphatidylcholines	0.608949	Lysophosphatidylcholines	0.608949	Glycerophosphocholines	0.675201	Glycerophospholipids	0.891922	Lipids and lipid-like molecules	0.995115	Organic compounds; Lipids and lipid-like molecules; Glycerophospholipids; Organic acids and derivatives; Carboxylic acids and derivatives; Organonitrogen compounds; Organooxygen compounds; Fatty acid esters; Organic phosphoric acids and derivatives; Phosphate esters; Quaternary ammonium salts; Cholines; Carboxylic acid derivatives; Monocarboxylic acids and derivatives; Carboxylic acid esters; Pho…	369
1_0_271	C24H50NO8P	[M + H]+	C24H50NO8P	Fatty acids	0.998841	Glycerophospholipids	0.999898	Glycerophosphocholines	0.965545	1-acyl-sn-glycero-3-phosphocholines	0.784348	Lysophosphatidylcholines	0.935126	Glycerophosphocholines	0.998361	Glycerophospholipids	0.987218	Lipids and lipid-like molecules	0.999434	Organic compounds; Lipids and lipid-like molecules; Alcohols and polyols; Glycerophospholipids; Organic acids and derivatives; Carboxylic acids and derivatives; Organonitrogen compounds; Organooxygen compounds; Fatty acid esters; Organic phosphoric acids and derivatives; Phosphate esters; Quaternary ammonium salts; Cholines; Carboxylic acid derivatives; Monocarboxylic acids and derivatives; Carbo…	370
1_0_272	C29H44NO7P	[M + H]+	C29H44NO7P	Fatty acids	0.944499	Glycerophospholipids	0.939971	Glycerophosphocholines	0.557554	Lysophosphatidylcholines	0.605464	Lysophosphatidylcholines	0.605464	Glycerophosphocholines	0.693651	Glycerophospholipids	0.901129	Lipids and lipid-like molecules	0.994332	Organic compounds; Lipids and lipid-like molecules; Glycerophospholipids; Organic acids and derivatives; Carboxylic acids and derivatives; Organonitrogen compounds; Organooxygen compounds; Fatty acid esters; Organic phosphoric acids and derivatives; Phosphate esters; Quaternary ammonium salts; Cholines; Carboxylic acid derivatives; Monocarboxylic acids and derivatives; Carboxylic acid esters; Pho…	371
1_0_273	C19H38N2O3	[M + H]+	C19H38N2O3	Fatty acids	0.994702	Fatty amides	0.989675	N-acyl amines	0.989571	Alpha amino acids	0.959772	Amino acids and derivatives	0.999757	Amino acids, peptides, and analogues	0.999761	Carboxylic acids and derivatives	0.999999	Organic acids and derivatives	1	Organic compounds; Lipids and lipid-like molecules; Amino acids, peptides, and analogues; Alpha amino acids and derivatives; Organic acids and derivatives; Carboxylic acids and derivatives; Organonitrogen compounds; Organooxygen compounds; Fatty amides; Amino acids and derivatives; Carboxylic acid amides; Carboxylic acid derivatives; N-acyl amines; Monocarboxylic acids and derivatives; Carboxylic…	375
1_0_274	C23H43NO4	[M + H]+	C23H43NO4	Fatty acids	0.999818	Fatty esters	0.999343	Fatty acyl carnitines	0.974035	Acyl carnitines	0.692561	Acyl carnitines	0.692561	Fatty acid esters	0.999923	Fatty Acyls	0.99992	Lipids and lipid-like molecules	0.999657	Organic compounds; Lipids and lipid-like molecules; Organic acids and derivatives; Carboxylic acids and derivatives; Organonitrogen compounds; Organooxygen compounds; Fatty acid esters; Dicarboxylic acids and derivatives; Quaternary ammonium salts; Carboxylic acid derivatives; Acyl carnitines; Carboxylic acids; Carboxylic acid esters; Carbonyl compounds; Amines; Organic cations; Organic salts; Fa…	378
1_0_275	C19H21NO3	[M + H]+	C19H21NO3	Alkaloids	0.997202	Lysine alkaloids	0.994804	Piperidine alkaloids	0.952971	Benzodioxoles	0.998129					Benzodioxoles	0.998129	Organoheterocyclic compounds	1	Organic compounds; Organoheterocyclic compounds; Styrenes; Piperidines; Ethers; Organic acids and derivatives; Carboxylic acids and derivatives; Organonitrogen compounds; Benzodioxoles; Organooxygen compounds; N-acylpiperidines; Carboxylic acid amides; Carboxylic acid derivatives; Acetals; Tertiary carboxylic acid amides; Carbonyl compounds; Benzene and substituted derivatives; Benzenoids; Organi…	379
1_0_276	C6H19N10O5	[M + K]+	C6H19N10O5	Amino acids and Peptides	0.235854	Small peptides	0.605705	Aminoacids	0.344828	Alpha amino acids and derivatives	0.828369	Amino acids and derivatives	0.746313	Amino acids, peptides, and analogues	0.789453	Carboxylic acids and derivatives	0.173986	Organic acids and derivatives	0.62157	Organic compounds; Amino acids, peptides, and analogues; Alpha amino acids and derivatives; Alcohols and polyols; Organic acids and derivatives; Organonitrogen compounds; Organooxygen compounds; Amino acids and derivatives; Monoalkylamines; Amines; Primary amines; Ortho amides; Hydrocarbon derivatives; Organopnictogen compounds; Organic oxygen compounds; Organic nitrogen compounds; Chemical entit…	380
1_0_277	C23H43NO4	[M + H]+	C23H43NO4	Fatty acids	0.999908	Fatty esters	0.999777	Fatty acyl carnitines	0.976233	Acyl carnitines	0.622163	Acyl carnitines	0.622163	Fatty acid esters	0.999753	Fatty Acyls	0.999752	Lipids and lipid-like molecules	0.999027	Organic compounds; Lipids and lipid-like molecules; Organic acids and derivatives; Carboxylic acids and derivatives; Organonitrogen compounds; Organooxygen compounds; Fatty acid esters; Dicarboxylic acids and derivatives; Quaternary ammonium salts; Carboxylic acid derivatives; Acyl carnitines; Carboxylic acids; Carboxylic acid esters; Carbonyl compounds; Amines; Organic cations; Organic salts; Fa…	383
1_0_278	C18H15O4P	[M + H]+	C18H15O4P	Shikimates and Phenylpropanoids	0.963058	Phenolic acids (C6-C1)	0.133029	Simple phenolic acids	0.169326	Aryl phosphotriesters	0.989647	Aryl phosphates	0.998057	Phosphate esters	0.999832	Organic phosphoric acids and derivatives	0.999918	Organic acids and derivatives	0.996879	Organic compounds; Organic acids and derivatives; Organooxygen compounds; Organic phosphoric acids and derivatives; Phosphate esters; Benzene and substituted derivatives; Benzenoids; Organic oxides; Hydrocarbon derivatives; Organic oxygen compounds; Aryl phosphates; Aryl phosphotriesters; Phenoxy compounds; Chemical entities	386
1_0_279	C18H15O4P	[M + H]+	C18H15O4P	Shikimates and Phenylpropanoids	0.964306	Phenolic acids (C6-C1)	0.123317	Simple phenolic acids	0.157609	Aryl phosphotriesters	0.989106	Aryl phosphates	0.998308	Phosphate esters	0.999866	Organic phosphoric acids and derivatives	0.999938	Organic acids and derivatives	0.997188	Organic compounds; Organic acids and derivatives; Organooxygen compounds; Organic phosphoric acids and derivatives; Phosphate esters; Benzene and substituted derivatives; Benzenoids; Organic oxides; Hydrocarbon derivatives; Organic oxygen compounds; Aryl phosphates; Aryl phosphotriesters; Phenoxy compounds; Chemical entities	387
1_0_280	C12H29N4O3P	[M + K]+	C12H29N4O3P	Fatty acids	0.0740894	Pseudoalkaloids	0.262239	Polyamines	0.302301	Organic phosphonic acids	0.977253			Organic phosphonic acids	0.977253	Organic phosphonic acids and derivatives	0.996091	Organic acids and derivatives	0.875047	Organic compounds; Organic acids and derivatives; Organonitrogen compounds; Organophosphorus compounds; Organic phosphonic acids and derivatives; Organic phosphonic acids; Amines; Primary amines; Organic oxides; Hydrocarbon derivatives; Organopnictogen compounds; Organic oxygen compounds; Organic nitrogen compounds; Chemical entities	389
1_0_281	C14H24N6O2	[M + K]+	C14H24N6O2	Alkaloids	0.53691	Pseudoalkaloids	0.524714	Purine alkaloids	0.116917	Alpha amino acid amides	0.786496	Amino acids and derivatives	0.801641	Amino acids, peptides, and analogues	0.786307	Carboxylic acids and derivatives	0.85961	Organic acids and derivatives	0.930288	Organic compounds; Organoheterocyclic compounds; Amino acids, peptides, and analogues; Pyrimidines and pyrimidine derivatives; Organic acids and derivatives; Carboxylic acids and derivatives; Organonitrogen compounds; Organooxygen compounds; Amino acids and derivatives; Hydroxamic acids; Monoalkylamines; Carboxylic acid amides; Carboxylic acid derivatives; Aminopyrimidines and derivatives; Diazin…	390
1_0_282	C18H26O3	[M + H]+	C18H26O3	Polyketides	0.727202	Aromatic polyketides	0.14972	Catechols with side chains	0.113818	Acetophenones	0.587904			Acetophenones	0.587904	Benzene and substituted derivatives	0.822598	Benzenoids	0.990046	Organic compounds; Ketones; Acetophenones; Organic acids and derivatives; Carboxylic acids and derivatives; Organooxygen compounds; Carboxylic acid derivatives; Monocarboxylic acids and derivatives; Carboxylic acid esters; Carbonyl compounds; Benzene and substituted derivatives; Benzenoids; Aryl ketones; Aryl alkyl ketones; Organic oxides; Hydrocarbon derivatives; Organic oxygen compounds; Chemic…	391
1_0_283	C17H24O3	[M + H]+	C17H24O3	Terpenoids	0.542929	Sesquiterpenoids	0.155103	Menthane monoterpenoids	0.162958	Alkyl-phenylketones	0.774296	Ketones	0.736959	Carbonyl compounds	0.964073	Organooxygen compounds	1	Organic oxygen compounds	1	Organic compounds; Ketones; Acetophenones; Benzoic acids and derivatives; Organic acids and derivatives; Carboxylic acids and derivatives; Benzoyl derivatives; Organooxygen compounds; Carboxylic acid derivatives; Monocarboxylic acids and derivatives; Carboxylic acid esters; Carbonyl compounds; Benzene and substituted derivatives; Phenol esters; Benzenoids; Phenylpropanes; Aryl ketones; Aryl alkyl…	392
1_0_284	C17H24O3	[M + H]+	C17H24O3	Shikimates and Phenylpropanoids	0.728498	Phenolic acids (C6-C1)	0.186976	Menthane monoterpenoids	0.430813	Alkyl-phenylketones	0.779893	Ketones	0.717182	Carbonyl compounds	0.994822	Organooxygen compounds	1	Organic oxygen compounds	1	Organic compounds; Ketones; Acetophenones; Organic acids and derivatives; Carboxylic acids and derivatives; Benzoyl derivatives; Organooxygen compounds; Carboxylic acid derivatives; Monocarboxylic acids and derivatives; Carboxylic acid esters; Carbonyl compounds; Benzene and substituted derivatives; Phenol esters; Benzenoids; Phenylpropanes; Aryl ketones; Aryl alkyl ketones; Organic oxides; Hydro…	393
1_0_285	C15H22O2	[M + H]+	C15H22O2	Shikimates and Phenylpropanoids	0.826007	Flavonoids	0.391799	Menthane monoterpenoids	0.12892	Phenylpropanes	0.891391			Phenylpropanes	0.891391	Benzene and substituted derivatives	0.988513	Benzenoids	0.984411	Organic compounds; Phenols; Organooxygen compounds; Benzaldehydes; Carbonyl compounds; Benzene and substituted derivatives; Benzenoids; Phenylpropanes; Organic oxides; Hydrocarbon derivatives; Organic oxygen compounds; 1-hydroxy-2-unsubstituted benzenoids; Chemical entities	394
1_0_286	C20H38N2O5S2	[M + H]+	C20H38N2O5S2	Fatty acids	0.986947	Fatty amides	0.265263	N-acyl amines	0.618707	Dipeptides	0.731734	Peptides	0.991908	Amino acids, peptides, and analogues	0.999898	Carboxylic acids and derivatives	0.999996	Organic acids and derivatives	1	Organic compounds; Organosulfur compounds; Lipids and lipid-like molecules; Amino acids, peptides, and analogues; Alpha amino acids and derivatives; Organic acids and derivatives; Carboxylic acids and derivatives; Organonitrogen compounds; Organooxygen compounds; Fatty amides; Dicarboxylic acids and derivatives; Amino acids and derivatives; Peptides; Carboxylic acid amides; Carboxylic acid deriva…	395
1_0_287	C15H22O2	[M + H]+	C15H22O2	Shikimates and Phenylpropanoids	0.930399	Flavonoids	0.451426	Menthane monoterpenoids	0.13491	Phenylpropanes	0.99397			Phenylpropanes	0.99397	Benzene and substituted derivatives	0.999917	Benzenoids	0.99993	Organic compounds; Aldehydes; Phenols; Organic acids and derivatives; Benzoyl derivatives; Organooxygen compounds; Benzaldehydes; Carbonyl compounds; Benzene and substituted derivatives; Benzenoids; Phenylpropanes; Aryl-aldehydes; Vinylogous acids; Organic oxides; Hydroxybenzaldehydes; Hydrocarbon derivatives; Organic oxygen compounds; Chemical entities	396
1_0_288	C20H38N2O5S2	[M + H]+	C20H38N2O5S2	Fatty acids	0.959802	Fatty amides	0.652831	N-acyl amines	0.796264	Peptides	0.788059	Peptides	0.788059	Amino acids, peptides, and analogues	0.999877	Carboxylic acids and derivatives	0.999589	Organic acids and derivatives	0.999976	Organic compounds; Organosulfur compounds; Lipids and lipid-like molecules; Amino acids, peptides, and analogues; Alpha amino acids and derivatives; Organic acids and derivatives; Carboxylic acids and derivatives; Organonitrogen compounds; Organooxygen compounds; Fatty amides; Dicarboxylic acids and derivatives; Amino acids and derivatives; Peptides; Carboxylic acid amides; Carboxylic acid deriva…	397
1_0_289	C25H45NO4	[M + H]+	C25H45NO4	Fatty acids	0.999968	Fatty esters	0.999875	Fatty acyl carnitines	0.980419	Fatty acid esters	0.994938			Fatty acid esters	0.994938	Fatty Acyls	0.999176	Lipids and lipid-like molecules	0.996239	Organic compounds; Lipids and lipid-like molecules; Organic acids and derivatives; Carboxylic acids and derivatives; Organonitrogen compounds; Organooxygen compounds; Fatty acid esters; Dicarboxylic acids and derivatives; Quaternary ammonium salts; Carboxylic acid derivatives; Carboxylic acids; Carboxylic acid esters; Carbonyl compounds; Amines; Organic salts; Fatty Acyls; Organic oxides; Hydroca…	403
1_0_290	C25H45NO4	[M + H]+	C25H45NO4	Fatty acids	0.999965	Fatty esters	0.999901	Fatty acyl carnitines	0.982253	Acyl carnitines	0.520092	Acyl carnitines	0.520092	Fatty acid esters	0.996385	Fatty Acyls	0.999171	Lipids and lipid-like molecules	0.995976	Organic compounds; Lipids and lipid-like molecules; Organic acids and derivatives; Carboxylic acids and derivatives; Organonitrogen compounds; Organooxygen compounds; Fatty acid esters; Dicarboxylic acids and derivatives; Quaternary ammonium salts; Carboxylic acid derivatives; Acyl carnitines; Carboxylic acids; Carboxylic acid esters; Carbonyl compounds; Amines; Organic cations; Organic salts; Fa…	404
1_0_291	C20H39NO2S	[M + H]+	C20H39NO2S	Fatty acids	0.995731	Fatty Acids and Conjugates	0.605031	N-acyl amines	0.241616	Alpha amino acids	0.651132	Amino acids and derivatives	0.971652	Amino acids, peptides, and analogues	0.972692	Carboxylic acids and derivatives	0.997195	Organic acids and derivatives	0.995595	Organic compounds; Organosulfur compounds; Lipids and lipid-like molecules; Amino acids, peptides, and analogues; Alpha amino acids and derivatives; Organic acids and derivatives; Carboxylic acids and derivatives; Organonitrogen compounds; Organooxygen compounds; Amino acids and derivatives; Monoalkylamines; Monocarboxylic acids and derivatives; Thioethers; Carboxylic acids; Carbonyl compounds; A…	408
1_0_292	C26H39NO3	[M + H]+	C26H39NO3	Terpenoids	0.997871	Steroids	0.999965	Cholane steroids	0.986139	Glycinated bile acids and derivatives	0.990225	Glycinated bile acids and derivatives	0.990225	Bile acids, alcohols and derivatives	0.999926	Steroids and steroid derivatives	0.999119	Lipids and lipid-like molecules	1	Organic compounds; Lipids and lipid-like molecules; Amino acids, peptides, and analogues; Alpha amino acids and derivatives; Alcohols and polyols; Steroids and steroid derivatives; Monohydroxy bile acids, alcohols and derivatives; Organic acids and derivatives; Carboxylic acids and derivatives; Organonitrogen compounds; Organooxygen compounds; Fatty amides; Amino acids and derivatives; Carboxylic…	410
1_0_293	C26H43NO5	[M + H]+	C26H43NO5	Terpenoids	0.998425	Steroids	0.999999	Cholane steroids	0.998907	Glycinated bile acids and derivatives	0.999985	Glycinated bile acids and derivatives	0.999985	Bile acids, alcohols and derivatives	0.999999	Steroids and steroid derivatives	0.999891	Lipids and lipid-like molecules	1	Organic compounds; Lipids and lipid-like molecules; Amino acids, peptides, and analogues; Alpha amino acids and derivatives; Alcohols and polyols; Steroids and steroid derivatives; Organic acids and derivatives; Carboxylic acids and derivatives; Organonitrogen compounds; Organooxygen compounds; Fatty amides; Amino acids and derivatives; Carboxylic acid amides; Dihydroxy bile acids, alcohols and d…	412
1_0_294	C26H41NO4	[M + H]+	C26H41NO4	Terpenoids	0.998787	Steroids	0.999993	Cholane steroids	0.998124	Glycinated bile acids and derivatives	0.99959	Glycinated bile acids and derivatives	0.99959	Bile acids, alcohols and derivatives	0.999995	Steroids and steroid derivatives	0.999594	Lipids and lipid-like molecules	1	Organic compounds; Lipids and lipid-like molecules; Amino acids, peptides, and analogues; Alpha amino acids and derivatives; Alcohols and polyols; Steroids and steroid derivatives; Organic acids and derivatives; Carboxylic acids and derivatives; Organonitrogen compounds; Organooxygen compounds; Fatty amides; Amino acids and derivatives; Carboxylic acid amides; Dihydroxy bile acids, alcohols and d…	414
1_0_295	C26H39NO3	[M + H]+	C26H39NO3	Terpenoids	0.999048	Steroids	0.999982	Cholane steroids	0.98334	Glycinated bile acids and derivatives	0.992968	Glycinated bile acids and derivatives	0.992968	Bile acids, alcohols and derivatives	0.999967	Steroids and steroid derivatives	0.999562	Lipids and lipid-like molecules	1	Organic compounds; Lipids and lipid-like molecules; Amino acids, peptides, and analogues; Alpha amino acids and derivatives; Alcohols and polyols; Steroids and steroid derivatives; Monohydroxy bile acids, alcohols and derivatives; Organic acids and derivatives; Carboxylic acids and derivatives; Organonitrogen compounds; Organooxygen compounds; Fatty amides; Amino acids and derivatives; Carboxylic…	416
1_0_296	C26H43NO5	[M + H]+	C26H43NO5	Terpenoids	0.999606	Steroids	0.999998	Cholane steroids	0.998231	Glycinated bile acids and derivatives	0.999963	Glycinated bile acids and derivatives	0.999963	Bile acids, alcohols and derivatives	0.999999	Steroids and steroid derivatives	0.999953	Lipids and lipid-like molecules	1	Organic compounds; Lipids and lipid-like molecules; Amino acids, peptides, and analogues; Alpha amino acids and derivatives; Alcohols and polyols; Steroids and steroid derivatives; Organic acids and derivatives; Carboxylic acids and derivatives; Organonitrogen compounds; Organooxygen compounds; Fatty amides; Amino acids and derivatives; Carboxylic acid amides; Dihydroxy bile acids, alcohols and d…	417
1_0_297	C24H36O2	[M + H]+	C24H36O2	Terpenoids	0.984908	Steroids	0.994623	Cholane steroids	0.795749	Bile acids, alcohols and derivatives	0.955409			Bile acids, alcohols and derivatives	0.955409	Steroids and steroid derivatives	0.993016	Lipids and lipid-like molecules	0.999275	Organic compounds; Lipids and lipid-like molecules; Ketones; Steroids and steroid derivatives; Organic acids and derivatives; Carboxylic acids and derivatives; Organooxygen compounds; Monocarboxylic acids and derivatives; Oxosteroids; Carboxylic acids; Bile acids, alcohols and derivatives; Carbonyl compounds; 3-oxosteroids; 3-oxo-5-beta-steroids; Cyclic ketones; Organic oxides; Hydrocarbon deriva…	419
1_0_298	C24H40O5	[M - H4O2 + H]+	C24H36O3	Terpenoids	0.998503	Steroids	0.999438	Cholane steroids	0.993275	Trihydroxy bile acids, alcohols and derivatives	0.891834	Hydroxy bile acids, alcohols and derivatives	0.995144	Bile acids, alcohols and derivatives	0.983956	Steroids and steroid derivatives	0.99879	Lipids and lipid-like molecules	0.999895	Organic compounds; Lipids and lipid-like molecules; Alcohols and polyols; Steroids and steroid derivatives; Organic acids and derivatives; Carboxylic acids and derivatives; Organooxygen compounds; Trihydroxy bile acids, alcohols and derivatives; Monocarboxylic acids and derivatives; Carboxylic acids; Cyclic alcohols and derivatives; Hydroxysteroids; Bile acids, alcohols and derivatives; Secondary…	422
1_0_299	C24H36O3	[M - H2O + H]+	C24H34O2	Terpenoids	0.984142	Steroids	0.998407	Cholane steroids	0.805365	Monohydroxy bile acids, alcohols and derivatives	0.521617	Hydroxy bile acids, alcohols and derivatives	0.259244	Bile acids, alcohols and derivatives	0.994635	Steroids and steroid derivatives	0.99719	Lipids and lipid-like molecules	0.999628	Organic compounds; Lipids and lipid-like molecules; Ketones; Steroids and steroid derivatives; Monohydroxy bile acids, alcohols and derivatives; Organic acids and derivatives; Carboxylic acids and derivatives; Organooxygen compounds; Monocarboxylic acids and derivatives; Oxosteroids; Carboxylic acids; Bile acids, alcohols and derivatives; Carbonyl compounds; 3-oxosteroids; Cyclic ketones; Organic…	423
1_0_300	C24H43NO5	[M + H]+	C24H43NO5	Terpenoids	0.989751	Steroids	0.999991	Cholane steroids	0.999759	Glycinated bile acids and derivatives	0.992368	Glycinated bile acids and derivatives	0.992368	Bile acids, alcohols and derivatives	0.999999	Steroids and steroid derivatives	0.999832	Lipids and lipid-like molecules	1	Organic compounds; Lipids and lipid-like molecules; Amino acids, peptides, and analogues; Alpha amino acids and derivatives; Alcohols and polyols; Steroids and steroid derivatives; Organic acids and derivatives; Carboxylic acids and derivatives; Organonitrogen compounds; Organooxygen compounds; Fatty amides; Amino acids and derivatives; Carboxylic acid amides; Dihydroxy bile acids, alcohols and d…	425
1_0_301	C24H36O3	[M + H]+	C24H36O3	Terpenoids	0.994476	Steroids	0.99443	Cholane steroids	0.881509	Monohydroxy bile acids, alcohols and derivatives	0.601489	Hydroxy bile acids, alcohols and derivatives	0.28387	Bile acids, alcohols and derivatives	0.98969	Steroids and steroid derivatives	0.995103	Lipids and lipid-like molecules	0.999046	Organic compounds; Lipids and lipid-like molecules; Ketones; Steroids and steroid derivatives; Monohydroxy bile acids, alcohols and derivatives; Organic acids and derivatives; Carboxylic acids and derivatives; Organooxygen compounds; Monocarboxylic acids and derivatives; Oxosteroids; Carboxylic acids; Bile acids, alcohols and derivatives; Carbonyl compounds; 3-oxosteroids; Cyclic ketones; Organic…	426
1_0_302	C24H34O2	[M + H]+	C24H34O2	Terpenoids	0.988273	Steroids	0.995942	Androstane steroids	0.41315	3-oxosteroids	0.789218	3-oxosteroids	0.789218	Oxosteroids	0.949846	Steroids and steroid derivatives	0.995893	Lipids and lipid-like molecules	0.999095	Organic compounds; Lipids and lipid-like molecules; Ketones; Steroids and steroid derivatives; Organic acids and derivatives; Carboxylic acids and derivatives; Organooxygen compounds; Monocarboxylic acids and derivatives; Oxosteroids; Carboxylic acids; Carbonyl compounds; 3-oxosteroids; Cyclic ketones; Organic oxides; Hydrocarbon derivatives; Organic oxygen compounds; Chemical entities	427
1_0_303	C24H43NO5	[M + H]+	C24H43NO5	Terpenoids	0.966867	Steroids	0.999966	Cholane steroids	0.999573	Glycinated bile acids and derivatives	0.980015	Glycinated bile acids and derivatives	0.980015	Bile acids, alcohols and derivatives	0.999998	Steroids and steroid derivatives	0.999777	Lipids and lipid-like molecules	0.999997	Organic compounds; Lipids and lipid-like molecules; Amino acids, peptides, and analogues; Alpha amino acids and derivatives; Alcohols and polyols; Steroids and steroid derivatives; Organic acids and derivatives; Carboxylic acids and derivatives; Organonitrogen compounds; Organooxygen compounds; Fatty amides; Amino acids and derivatives; Carboxylic acid amides; Dihydroxy bile acids, alcohols and d…	428
1_0_304	C23H45NO4	[M + H]+	C23H45NO4	Fatty acids	0.9977	Fatty esters	0.998232	Fatty acyl carnitines	0.939039	Acyl carnitines	0.67757	Acyl carnitines	0.67757	Fatty acid esters	0.999789	Fatty Acyls	0.999839	Lipids and lipid-like molecules	0.999653	Organic compounds; Lipids and lipid-like molecules; Organic acids and derivatives; Carboxylic acids and derivatives; Organonitrogen compounds; Organooxygen compounds; Fatty acid esters; Dicarboxylic acids and derivatives; Quaternary ammonium salts; Carboxylic acid derivatives; Acyl carnitines; Carboxylic acid salts; Carboxylic acids; Carboxylic acid esters; Carbonyl compounds; Amines; Organic sal…	429
1_0_305	C16H33NO3	[M + H]+	C16H33NO3	Fatty acids	0.997553	Fatty amides	0.996678	N-acyl ethanolamines (endocannabinoids)	0.869693	N-acyl amines	0.996072	N-acyl amines	0.996072	Fatty amides	0.991413	Fatty Acyls	0.982142	Lipids and lipid-like molecules	0.976293	Organic compounds; Lipids and lipid-like molecules; Alcohols and polyols; Organic acids and derivatives; Carboxylic acids and derivatives; Organonitrogen compounds; Primary alcohols; Organooxygen compounds; Fatty amides; Carboxylic acid amides; Carboxylic acid derivatives; N-acyl amines; Monocarboxylic acids and derivatives; Carboxylic acids; Tertiary carboxylic acid amides; Carbonyl compounds; A…	431
1_0_306	C23H45NO4	[M + H]+	C23H45NO4	Fatty acids	0.997712	Fatty esters	0.998267	Fatty acyl carnitines	0.939007	Acyl carnitines	0.678139	Acyl carnitines	0.678139	Fatty acid esters	0.999789	Fatty Acyls	0.999839	Lipids and lipid-like molecules	0.999652	Organic compounds; Lipids and lipid-like molecules; Organic acids and derivatives; Carboxylic acids and derivatives; Organonitrogen compounds; Organooxygen compounds; Fatty acid esters; Dicarboxylic acids and derivatives; Quaternary ammonium salts; Carboxylic acid derivatives; Acyl carnitines; Carboxylic acid salts; Carboxylic acids; Carboxylic acid esters; Carbonyl compounds; Amines; Organic cat…	434
1_0_307	C26H41NO3	[M + H]+	C26H41NO3	Terpenoids	0.999261	Steroids	0.999995	Cholane steroids	0.995631	Glycinated bile acids and derivatives	0.99785	Glycinated bile acids and derivatives	0.99785	Bile acids, alcohols and derivatives	0.999986	Steroids and steroid derivatives	0.999737	Lipids and lipid-like molecules	1	Organic compounds; Lipids and lipid-like molecules; Amino acids, peptides, and analogues; Alpha amino acids and derivatives; Alcohols and polyols; Steroids and steroid derivatives; Monohydroxy bile acids, alcohols and derivatives; Organic acids and derivatives; Carboxylic acids and derivatives; Organonitrogen compounds; Organooxygen compounds; Fatty amides; Amino acids and derivatives; Carboxylic…	435
1_0_308	C16H22O4	[M + H]+	C16H22O4	Shikimates and Phenylpropanoids	0.96771	Phenolic acids (C6-C1)	0.96047	Simple phenolic acids	0.934672	p-Phthalate esters	0.583239	Phthalic acid and derivatives	0.572357	Benzoic acids and derivatives	0.979718	Benzene and substituted derivatives	0.985832	Benzenoids	0.985832	Organic compounds; Benzoic acids and derivatives; Organic acids and derivatives; Carboxylic acids and derivatives; Benzoyl derivatives; Organooxygen compounds; Dicarboxylic acids and derivatives; Carboxylic acid derivatives; Phthalic acid and derivatives; P-phthalic acid and derivatives; Carboxylic acid esters; Benzoic acid esters; Benzene and substituted derivatives; Benzenoids; Organic oxides; …	443
1_0_309	C25H47NO4	[M + H]+	C25H47NO4	Fatty acids	0.999915	Fatty esters	0.998986	Fatty acyl carnitines	0.961151	Acyl carnitines	0.558272	Acyl carnitines	0.558272	Fatty acid esters	0.999571	Fatty Acyls	0.999841	Lipids and lipid-like molecules	0.99929	Organic compounds; Lipids and lipid-like molecules; Organic acids and derivatives; Carboxylic acids and derivatives; Organonitrogen compounds; Organooxygen compounds; Fatty acid esters; Dicarboxylic acids and derivatives; Acyl cholines; Quaternary ammonium salts; Cholines; Carboxylic acid derivatives; Acyl carnitines; Carboxylic acids; Carboxylic acid esters; Carbonyl compounds; Amines; Organic c…	444
1_0_310	C16H22O4	[M + H]+	C16H22O4	Shikimates and Phenylpropanoids	0.944178	Phenolic acids (C6-C1)	0.930766	Simple phenolic acids	0.919377	Benzoic acid esters	0.915243	Benzoic acid esters	0.915243	Benzoic acids and derivatives	0.949675	Benzene and substituted derivatives	0.917492	Benzenoids	0.924721	Organic compounds; Benzoic acids and derivatives; Organic acids and derivatives; Carboxylic acids and derivatives; Benzoyl derivatives; Organooxygen compounds; Dicarboxylic acids and derivatives; Carboxylic acid derivatives; Carboxylic acids; Carboxylic acid esters; Benzoic acid esters; Benzene and substituted derivatives; Benzenoids; Organic oxides; Hydrocarbon derivatives; Organic oxygen compou…	445
1_0_311	C15H10	[M + H]+	C15H10	Shikimates and Phenylpropanoids	0.939032	Phenanthrenoids	0.901151	Phenanthrenes	0.882761	Phenanthrenes and derivatives	0.850407					Phenanthrenes and derivatives	0.850407	Benzenoids	0.998474	Organic compounds; Phenanthrenes and derivatives; Benzenoids; Hydrocarbons; Polycyclic hydrocarbons; Unsaturated hydrocarbons; Aromatic hydrocarbons; Chemical entities	446
1_0_312	C18H35NO2	[M - H2O + H]+	C18H33NO	Fatty acids	0.962816	Fatty amides	0.955676	N-acyl ethanolamines (endocannabinoids)	0.852903	N-acyl amines	0.654576	N-acyl amines	0.654576	Fatty amides	0.854185	Fatty Acyls	0.767081	Lipids and lipid-like molecules	0.777376	Organic compounds; Lipids and lipid-like molecules; Alcohols and polyols; Organic acids and derivatives; Carboxylic acids and derivatives; Organonitrogen compounds; Primary alcohols; Organooxygen compounds; Fatty amides; Carboxylic acid amides; Carboxylic acid derivatives; N-acyl amines; N-acylethanolamines; Secondary carboxylic acid amides; Carbonyl compounds; 1,2-aminoalcohols; Amines; Alkanola…	447
1_0_313	C18H35NO2	[M - H2O + H]+	C18H33NO	Fatty acids	0.920958	Fatty amides	0.753156	N-acyl ethanolamines (endocannabinoids)	0.218793	N-acyl amines	0.505029	N-acyl amines	0.505029	Fatty amides	0.679998	Fatty Acyls	0.584609	Lipids and lipid-like molecules	0.546506	Organic compounds; Lipids and lipid-like molecules; Alcohols and polyols; Organic acids and derivatives; Carboxylic acids and derivatives; Organonitrogen compounds; Primary alcohols; Organooxygen compounds; Fatty amides; Carboxylic acid amides; Carboxylic acid derivatives; N-acyl amines; N-acylethanolamines; Secondary carboxylic acid amides; Carbonyl compounds; 1,2-aminoalcohols; Amines; Alkanola…	448
1_0_314	C25H47NO4	[M + H]+	C25H47NO4	Fatty acids	0.999903	Fatty esters	0.998706	Fatty acyl carnitines	0.960467	Acyl carnitines	0.566994	Acyl carnitines	0.566994	Fatty acid esters	0.999699	Fatty Acyls	0.99985	Lipids and lipid-like molecules	0.999349	Organic compounds; Lipids and lipid-like molecules; Organic acids and derivatives; Carboxylic acids and derivatives; Organonitrogen compounds; Organooxygen compounds; Fatty acid esters; Dicarboxylic acids and derivatives; Acyl cholines; Quaternary ammonium salts; Cholines; Carboxylic acid derivatives; Acyl carnitines; Carboxylic acids; Carboxylic acid esters; Carbonyl compounds; Amines; Organic c…	450
1_0_315	C12H12O3	[M + H]+	C12H12O3	Polyketides	0.691562	Cyclic polyketides	0.675831	Phthalide derivatives	0.494011	Benzofuranones	0.733307			Benzofuranones	0.733307	Benzofurans	0.969502	Organoheterocyclic compounds	0.870644	Organic compounds; Organoheterocyclic compounds; Ketones; Organic acids and derivatives; Carboxylic acids and derivatives; Benzofurans; Benzoyl derivatives; Organooxygen compounds; Carboxylic acid derivatives; Carboxylic acid anhydrides; Benzofuranones; Carbonyl compounds; Benzene and substituted derivatives; Benzenoids; Isobenzofuranones; Aryl ketones; Organic oxides; Oxacyclic compounds; Hydroc…	455
1_0_316	C14H26O4	[M + Na]+	C14H26O4	Fatty acids	0.955015	Fatty Acids and Conjugates	0.792636	Dicarboxylic acids	0.711274	Dicarboxylic acids and derivatives	0.631169			Dicarboxylic acids and derivatives	0.631169	Carboxylic acids and derivatives	0.988193	Organic acids and derivatives	0.996701	Organic compounds; Lipids and lipid-like molecules; Fatty acids and conjugates; Organic acids and derivatives; Carboxylic acids and derivatives; Organooxygen compounds; Dicarboxylic acids and derivatives; Carboxylic acid derivatives; Monocarboxylic acids and derivatives; Carboxylic acids; Carboxylic acid esters; Carbonyl compounds; Fatty Acyls; Organic oxides; Hydrocarbon derivatives; Organic oxy…	457
1_0_317	C14H26O4	[M + H]+	C14H26O4	Fatty acids	0.991899	Fatty esters	0.99686	Wax monoesters	0.865461	Fatty acid esters	0.996543			Fatty acid esters	0.996543	Fatty Acyls	0.998979	Lipids and lipid-like molecules	0.998447	Organic compounds; Lipids and lipid-like molecules; Organic acids and derivatives; Carboxylic acids and derivatives; Organooxygen compounds; Fatty acid esters; Dicarboxylic acids and derivatives; Carboxylic acid derivatives; Carboxylic acid esters; Carbonyl compounds; Fatty Acyls; Organic oxides; Hydrocarbon derivatives; Organic oxygen compounds; Chemical entities	458
1_0_318	C26H41NO3	[M + H]+	C26H41NO3	Terpenoids	0.999521	Steroids	0.999996	Cholane steroids	0.993241	Glycinated bile acids and derivatives	0.996093	Glycinated bile acids and derivatives	0.996093	Bile acids, alcohols and derivatives	0.999987	Steroids and steroid derivatives	0.999784	Lipids and lipid-like molecules	1	Organic compounds; Lipids and lipid-like molecules; Amino acids, peptides, and analogues; Alpha amino acids and derivatives; Alcohols and polyols; Steroids and steroid derivatives; Monohydroxy bile acids, alcohols and derivatives; Organic acids and derivatives; Carboxylic acids and derivatives; Organonitrogen compounds; Organooxygen compounds; Fatty amides; Amino acids and derivatives; Carboxylic…	459
1_0_319	C14H26O4	[M + H]+	C14H26O4	Fatty acids	0.991799	Fatty esters	0.996778	Wax monoesters	0.861828	Fatty acid esters	0.996367			Fatty acid esters	0.996367	Fatty Acyls	0.998923	Lipids and lipid-like molecules	0.998352	Organic compounds; Lipids and lipid-like molecules; Organic acids and derivatives; Carboxylic acids and derivatives; Organooxygen compounds; Fatty acid esters; Dicarboxylic acids and derivatives; Carboxylic acid derivatives; Carboxylic acid esters; Carbonyl compounds; Fatty Acyls; Organic oxides; Hydrocarbon derivatives; Organic oxygen compounds; Chemical entities	460
1_0_320	C18H35NO2	[M - H2O + H]+	C18H33NO	Fatty acids	0.969428	Fatty amides	0.797495	Sphingoid bases	0.761185	N-acylethanolamines	0.677554	Alkanolamines	0.65452	Amines	0.778661	Organonitrogen compounds	1	Organic nitrogen compounds	1	Organic compounds; Alcohols and polyols; Organic acids and derivatives; Carboxylic acids and derivatives; Organonitrogen compounds; Primary alcohols; Organooxygen compounds; Fatty amides; Carboxylic acid amides; Carboxylic acid derivatives; N-acylethanolamines; Secondary carboxylic acid amides; Carbonyl compounds; Amines; Alkanolamines; Organic oxides; Hydrocarbon derivatives; Organopnictogen com…	468
1_0_321	C18H35NO2	[M - H2O + H]+	C18H33NO	Fatty acids	0.925612	Fatty amides	0.805738	Sphingoid bases	0.405677	N-acylethanolamines	0.802014	Alkanolamines	0.865003	Amines	0.929984	Organonitrogen compounds	0.999992	Organic nitrogen compounds	1	Organic compounds; Alcohols and polyols; Organic acids and derivatives; Carboxylic acids and derivatives; Organonitrogen compounds; Primary alcohols; Organooxygen compounds; Fatty amides; Carboxylic acid amides; Carboxylic acid derivatives; N-acylethanolamines; Secondary carboxylic acid amides; Carbonyl compounds; 1,2-aminoalcohols; Amines; Alkanolamines; Organic oxides; Hydrocarbon derivatives; …	469
1_0_322	C10H20N4O12	[M + K]+	C10H20N4O12	Carbohydrates	0.812892	Aminosugars and aminoglycosides	0.917832	Aminosugars	0.799482	Alpha amino acids and derivatives	0.882991	Amino acids and derivatives	0.754899	Amino acids, peptides, and analogues	0.748289	Carboxylic acids and derivatives	0.644343	Organic acids and derivatives	0.998072	Organic compounds; Organoheterocyclic compounds; Carbohydrates and carbohydrate conjugates; Lipids and lipid-like molecules; Amino acids, peptides, and analogues; Alpha amino acids and derivatives; Hydrazines and derivatives; Semicarbazides; Alcohols and polyols; Fatty acids and conjugates; Organic acids and derivatives; Carboxylic acids and derivatives; Organonitrogen compounds; Primary alcohols…	470
1_0_323	C15H22O	[M + H]+	C15H22O	Terpenoids	0.72181	Monoterpenoids	0.553639	Menthane monoterpenoids	0.559185	Phenylpropanes	0.981044			Phenylpropanes	0.981044	Benzene and substituted derivatives	0.996351	Benzenoids	0.98801	Organic compounds; Aldehydes; Benzoyl derivatives; Organooxygen compounds; Benzaldehydes; Carbonyl compounds; Benzene and substituted derivatives; Benzenoids; Phenylpropanes; Aryl-aldehydes; Organic oxides; Hydrocarbon derivatives; Organic oxygen compounds; Chemical entities	471
1_0_324	C30H24O12	[M + H]+	C30H24O12	Shikimates and Phenylpropanoids	0.993927	Coumarins	0.879418	Simple coumarins	0.642908	Coumarins and derivatives	0.909511					Coumarins and derivatives	0.909511	Phenylpropanoids and polyketides	0.965486	Organic compounds; Organoheterocyclic compounds; Lactones; Pyrans; Benzopyrans; Alkyl aryl ethers; Phenols; Coumarins and derivatives; Ethers; Phenylpropanoids and polyketides; Organic acids and derivatives; Carboxylic acids and derivatives; Organooxygen compounds; Pyranones and derivatives; Carboxylic acid derivatives; Carboxylic acid esters; Carbonyl compounds; Benzene and substituted derivativ…	473
1_0_325	C16H30O2	[M + H]+	C16H30O2	Fatty acids	0.993586	Fatty Acids and Conjugates	0.898384	Unsaturated fatty acids	0.965682	Long-chain fatty acids	0.890789	Long-chain fatty acids	0.890789	Fatty acids and conjugates	0.981166	Fatty Acyls	0.991142	Lipids and lipid-like molecules	0.979018	Organic compounds; Lipids and lipid-like molecules; Fatty acids and conjugates; Organic acids and derivatives; Carboxylic acids and derivatives; Organooxygen compounds; Straight chain fatty acids; Unsaturated fatty acids; Monocarboxylic acids and derivatives; Carboxylic acids; Carbonyl compounds; Long-chain fatty acids; Fatty Acyls; Organic oxides; Hydrocarbon derivatives; Organic oxygen compound…	474
1_0_326	C30H24O12	[M + H]+	C30H24O12	Shikimates and Phenylpropanoids	0.988988	Coumarins	0.83152	Simple coumarins	0.667525	Flavonoids	0.617685					Flavonoids	0.617685	Phenylpropanoids and polyketides	0.868748	Organic compounds; Organoheterocyclic compounds; Lactones; Pyrans; Benzopyrans; Alkyl aryl ethers; Alcohols and polyols; Coumarins and derivatives; Ethers; Phenylpropanoids and polyketides; Organic acids and derivatives; Carboxylic acids and derivatives; Organooxygen compounds; Flavonoids; Pyranones and derivatives; Carboxylic acid derivatives; Carboxylic acid esters; Acetals; Secondary alcohols;…	476
1_0_327	C14H22O3	[M + H]+	C14H22O3	Terpenoids	0.89295	Apocarotenoids	0.995144	Apocarotenoids(ÃŽÂµ-)	0.914281	Sesquiterpenoids	0.572043			Sesquiterpenoids	0.572043	Prenol lipids	0.81886	Lipids and lipid-like molecules	0.955301	Organic compounds; Lipids and lipid-like molecules; Ketones; Prenol lipids; Fatty acids and conjugates; Organic acids and derivatives; Carboxylic acids and derivatives; Organooxygen compounds; Branched fatty acids; Unsaturated fatty acids; Monocarboxylic acids and derivatives; Carboxylic acids; Sesquiterpenoids; Carbonyl compounds; Medium-chain fatty acids; Cyclic ketones; Methyl-branched fatty a…	477
1_0_328	C20H37NO4	[M + H]+	C20H37NO4	Fatty acids	0.978638	Fatty amides	0.947135	N-acyl amines	0.72847	Alpha amino acids and derivatives	0.92527	Amino acids and derivatives	0.91084	Amino acids, peptides, and analogues	0.914546	Carboxylic acids and derivatives	0.999908	Organic acids and derivatives	0.999964	Organic compounds; Organoheterocyclic compounds; Lipids and lipid-like molecules; Amino acids, peptides, and analogues; Alpha amino acids and derivatives; Oxazinanes; Ethers; Organic acids and derivatives; Carboxylic acids and derivatives; Organonitrogen compounds; Organooxygen compounds; Fatty amides; Amino acids and derivatives; Morpholines; Carboxylic acid amides; Carboxylic acid derivatives; …	478
1_0_329	C18H39O7P	[M + H]+	C18H39O7P	Fatty acids	0.985589	Glycerophospholipids	0.941146	Glycerophosphocholines	0.14054	Trialkyl phosphates	0.963809	Alkyl phosphates	0.999061	Phosphate esters	0.998423	Organic phosphoric acids and derivatives	0.999153	Organic acids and derivatives	0.986528	Organic compounds; Ethers; Organic acids and derivatives; Organooxygen compounds; Organic phosphoric acids and derivatives; Phosphate esters; Dialkyl ethers; Alkyl phosphates; Trialkyl phosphates; Organic oxides; Hydrocarbon derivatives; Organic oxygen compounds; Chemical entities	479
1_0_330	C17H26O2	[M + Na]+	C17H26O2	Terpenoids	0.811774	Sesquiterpenoids	0.444602	Cannabinoids	0.207676	Phenols	0.616502					Phenols	0.616502	Benzenoids	0.696606	Organic compounds; Phenols; Carboxylic acids and derivatives; Organooxygen compounds; Carbonyl compounds; Benzenoids; Organic oxides; Hydrocarbon derivatives; Organic oxygen compounds; Chemical entities	483
1_0_331	C14H30O3	[M + K]+	C14H30O3	Fatty acids	0.470029	Fatty acyls	0.854562	Fatty alcohols	0.888125	Long-chain fatty alcohols	0.966345	Long-chain fatty alcohols	0.966345	Fatty alcohols	0.997871	Fatty Acyls	0.992177	Lipids and lipid-like molecules	0.989963	Organic compounds; Lipids and lipid-like molecules; Alcohols and polyols; Primary alcohols; Organooxygen compounds; Fatty alcohols; Secondary alcohols; Polyols; 1,2-diols; Long-chain fatty alcohols; Fatty Acyls; Hydrocarbon derivatives; Organic oxygen compounds; Chemical entities	485
1_0_332	C22H46NO7P	[M + H]+	C22H46NO7P	Fatty acids	0.994349	Glycerophospholipids	0.999891	Glycerophosphocholines	0.997204	Glycerophosphocholines	0.98493			Glycerophosphocholines	0.98493	Glycerophospholipids	0.997765	Lipids and lipid-like molecules	0.992609	Organic compounds; Lipids and lipid-like molecules; Glycerophospholipids; Organic acids and derivatives; Carboxylic acids and derivatives; Organonitrogen compounds; Organooxygen compounds; Fatty acid esters; Organic phosphoric acids and derivatives; Phosphate esters; Quaternary ammonium salts; Cholines; Carboxylic acid derivatives; Monocarboxylic acids and derivatives; Carboxylic acid esters; Pho…	488
1_0_333	C25H49NO4	[M + H]+	C25H49NO4	Fatty acids	0.998984	Fatty esters	0.999618	Fatty acyl carnitines	0.931898	Acyl carnitines	0.649572	Acyl carnitines	0.649572	Fatty acid esters	0.999838	Fatty Acyls	0.999832	Lipids and lipid-like molecules	0.999652	Organic compounds; Lipids and lipid-like molecules; Organic acids and derivatives; Carboxylic acids and derivatives; Organonitrogen compounds; Organooxygen compounds; Fatty acid esters; Dicarboxylic acids and derivatives; Quaternary ammonium salts; Carboxylic acid derivatives; Acyl carnitines; Carboxylic acid salts; Carboxylic acids; Carboxylic acid esters; Carbonyl compounds; Amines; Organic sal…	489
1_0_334	C22H46NO7P	[M + H]+	C22H46NO7P	Fatty acids	0.99516	Glycerophospholipids	0.999907	Glycerophosphocholines	0.996094	1-acyl-sn-glycero-3-phosphocholines	0.746816	Lysophosphatidylcholines	0.702688	Glycerophosphocholines	0.987609	Glycerophospholipids	0.992792	Lipids and lipid-like molecules	0.99643	Organic compounds; Lipids and lipid-like molecules; Glycerophospholipids; Organic acids and derivatives; Carboxylic acids and derivatives; Organonitrogen compounds; Organooxygen compounds; Fatty acid esters; Organic phosphoric acids and derivatives; Phosphate esters; Quaternary ammonium salts; Cholines; Carboxylic acid derivatives; Monocarboxylic acids and derivatives; Carboxylic acid esters; Pho…	491
1_0_335	C18H31NO3	[M + H]+	C18H31NO3	Alkaloids	0.418115	Phenolic acids (C6-C1)	0.515265	Simple phenolic acids	0.654038	Amino acids and derivatives	0.594556	Amino acids and derivatives	0.594556	Amino acids, peptides, and analogues	0.583508	Carboxylic acids and derivatives	0.937806	Organic acids and derivatives	0.959683	Organic compounds; Amino acids, peptides, and analogues; Benzoic acids and derivatives; Ethers; Organic acids and derivatives; Carboxylic acids and derivatives; Organonitrogen compounds; Benzoyl derivatives; Organooxygen compounds; Amino acids and derivatives; Carboxylic acid derivatives; Monocarboxylic acids and derivatives; Benzene and substituted derivatives; Phenol ethers; Benzenoids; Amines;…	494
1_0_336	C25H49NO4	[M + H]+	C25H49NO4	Fatty acids	0.998911	Fatty esters	0.999494	Fatty acyl carnitines	0.936148	Acyl carnitines	0.658244	Acyl carnitines	0.658244	Fatty acid esters	0.99984	Fatty Acyls	0.999843	Lipids and lipid-like molecules	0.999681	Organic compounds; Lipids and lipid-like molecules; Organic acids and derivatives; Carboxylic acids and derivatives; Organonitrogen compounds; Organooxygen compounds; Fatty acid esters; Dicarboxylic acids and derivatives; Quaternary ammonium salts; Carboxylic acid derivatives; Acyl carnitines; Carboxylic acid salts; Carboxylic acids; Carboxylic acid esters; Carbonyl compounds; Amines; Organic sal…	495
1_0_337	C18H31NO3	[M + H]+	C18H31NO3	Alkaloids	0.413172	Phenolic acids (C6-C1)	0.358522	Simple phenolic acids	0.542832	Amino acids and derivatives	0.563877	Amino acids and derivatives	0.563877	Amino acids, peptides, and analogues	0.551469	Carboxylic acids and derivatives	0.931784	Organic acids and derivatives	0.961264	Organic compounds; Amino acids, peptides, and analogues; Alkyl aryl ethers; Benzoic acids and derivatives; Ethers; Organic acids and derivatives; Carboxylic acids and derivatives; Organonitrogen compounds; Organooxygen compounds; Amino acids and derivatives; Carboxylic acid derivatives; Monocarboxylic acids and derivatives; Benzene and substituted derivatives; Phenol ethers; Benzenoids; Amines; A…	496
1_0_338	C24H51NS	[M + H]+	C24H51NS	Fatty acids	0.722681	Ornithine alkaloids	0.316208	Hydrocarbons	0.354095	Tertiary amines	0.711457	Tertiary amines	0.711457	Amines	0.885323	Organonitrogen compounds	0.999991	Organic nitrogen compounds	0.999997	Organic compounds; Organosulfur compounds; Organonitrogen compounds; Amines; Tertiary amines; Sulfenyl compounds; Dialkylthioethers; Hydrocarbon derivatives; Organopnictogen compounds; Organic nitrogen compounds; Chemical entities	498
1_0_339	C20H38N2O4S2	[M + H]+	C20H38N2O4S2	Alkaloids	0.839033	Ornithine alkaloids	0.373483	Polyamines	0.533864	Amino acids and derivatives	0.638602	Amino acids and derivatives	0.638602	Amino acids, peptides, and analogues	0.640396	Carboxylic acids and derivatives	0.573256	Organic acids and derivatives	0.997323	Organic compounds; Organosulfur compounds; Amino acids, peptides, and analogues; Organic acids and derivatives; Carboxylic acids and derivatives; Organosulfonic acids and derivatives; Organonitrogen compounds; Organooxygen compounds; Amino acids and derivatives; Carbonyl compounds; Amines; Organic oxides; Hydrocarbon derivatives; Organic sulfonic acids and derivatives; Organopnictogen compounds; …	500
1_0_340	C26H38O4	[M + H]+	C26H38O4	Terpenoids	0.993842	Steroids	0.984855	Spirostane steroids	0.20335	Steroid esters	0.867754			Steroid esters	0.867754	Steroids and steroid derivatives	0.978742	Lipids and lipid-like molecules	0.993487	Organic compounds; Organoheterocyclic compounds; Lipids and lipid-like molecules; Steroids and steroid derivatives; Organic acids and derivatives; Carboxylic acids and derivatives; Organooxygen compounds; Dicarboxylic acids and derivatives; Carboxylic acid derivatives; Oxosteroids; Carboxylic acid esters; Steroid esters; Carbonyl compounds; Tetrahydrofurans; 3-oxosteroids; Organic oxides; Oxacycl…	503
1_0_341	C24H40O4	[M - H4O2 + H]+	C24H36O2	Terpenoids	0.995228	Steroids	0.999236	Cholane steroids	0.962258	Dihydroxy bile acids, alcohols and derivatives	0.864663	Hydroxy bile acids, alcohols and derivatives	0.994064	Bile acids, alcohols and derivatives	0.986167	Steroids and steroid derivatives	0.998096	Lipids and lipid-like molecules	0.99961	Organic compounds; Lipids and lipid-like molecules; Alcohols and polyols; Steroids and steroid derivatives; Organic acids and derivatives; Carboxylic acids and derivatives; Organooxygen compounds; Dihydroxy bile acids, alcohols and derivatives; Monocarboxylic acids and derivatives; Carboxylic acids; Cyclic alcohols and derivatives; Hydroxysteroids; Bile acids, alcohols and derivatives; Secondary …	504
1_0_342	C18H34O3	[M + H]+	C18H34O3	Fatty acids	0.957782	Fatty Acids and Conjugates	0.602236	Other Octadecanoids	0.712176	Long-chain fatty acids	0.572019	Long-chain fatty acids	0.572019	Fatty acids and conjugates	0.501824	Fatty Acyls	0.979357	Lipids and lipid-like molecules	0.990413	Organic compounds; Lipids and lipid-like molecules; Alcohols and polyols; Fatty acids and conjugates; Organic acids and derivatives; Carboxylic acids and derivatives; Organooxygen compounds; Monocarboxylic acids and derivatives; Secondary alcohols; Carbonyl compounds; Long-chain fatty acids; Long-chain fatty alcohols; Fatty Acyls; Organic oxides; Hydrocarbon derivatives; Organic oxygen compounds;…	506
1_0_343	C20H38N2O4S2	[M + H]+	C20H38N2O4S2	Fatty acids	0.739523	Ornithine alkaloids	0.263911	Polyamines	0.436237	Amino acids and derivatives	0.637963	Amino acids and derivatives	0.637963	Amino acids, peptides, and analogues	0.628856	Carboxylic acids and derivatives	0.474827	Organic acids and derivatives	0.96338	Organic compounds; Organosulfur compounds; Amino acids, peptides, and analogues; Organic acids and derivatives; Organonitrogen compounds; Organooxygen compounds; Amino acids and derivatives; Carbonyl compounds; Organic disulfides; Sulfenyl compounds; Organic oxides; Hydrocarbon derivatives; Organopnictogen compounds; Organic oxygen compounds; Organic nitrogen compounds; Chemical entities	507
1_0_344	C26H48NO7P	[M + H]+	C26H48NO7P	Fatty acids	0.999258	Glycerophospholipids	0.999901	Glycerophosphocholines	0.997806	1-acyl-sn-glycero-3-phosphocholines	0.986326	Lysophosphatidylcholines	0.95187	Glycerophosphocholines	0.993416	Glycerophospholipids	0.990031	Lipids and lipid-like molecules	0.999587	Organic compounds; Lipids and lipid-like molecules; Alcohols and polyols; Glycerophospholipids; Organic acids and derivatives; Carboxylic acids and derivatives; Organonitrogen compounds; Organooxygen compounds; Fatty acid esters; Organic phosphoric acids and derivatives; Phosphate esters; Quaternary ammonium salts; Cholines; Carboxylic acid derivatives; Monocarboxylic acids and derivatives; Carbo…	508
1_0_345	C28H48NO7P	[M + H]+	C28H48NO7P	Fatty acids	0.998573	Glycerophospholipids	0.999487	Glycerophosphocholines	0.97362	Phosphatidylcholines	0.516757	Phosphatidylcholines	0.516757	Glycerophosphocholines	0.994934	Glycerophospholipids	0.999655	Lipids and lipid-like molecules	0.999482	Organic compounds; Lipids and lipid-like molecules; Aldehydes; Glycerophospholipids; Organic acids and derivatives; Carboxylic acids and derivatives; Organonitrogen compounds; Organooxygen compounds; Fatty acid esters; Organic phosphoric acids and derivatives; Phosphate esters; Quaternary ammonium salts; Cholines; Carboxylic acid derivatives; Monocarboxylic acids and derivatives; Carboxylic acid …	510
1_0_346	C28H48NO7P	[M + H]+	C28H48NO7P	Fatty acids	0.998037	Glycerophospholipids	0.999775	Glycerophosphocholines	0.991114	Lysophosphatidylcholines	0.555784	Lysophosphatidylcholines	0.555784	Glycerophosphocholines	0.995429	Glycerophospholipids	0.999373	Lipids and lipid-like molecules	0.999359	Organic compounds; Lipids and lipid-like molecules; Glycerophospholipids; Organic acids and derivatives; Carboxylic acids and derivatives; Organonitrogen compounds; Organooxygen compounds; Fatty acid esters; Organic phosphoric acids and derivatives; Phosphate esters; Quaternary ammonium salts; Cholines; Carboxylic acid derivatives; Monocarboxylic acids and derivatives; Carboxylic acid esters; Pho…	511
1_0_347	C24H51NS	[M + H]+	C24H51NS	Fatty acids	0.713674	Ornithine alkaloids	0.303884	Hydrocarbons	0.333892	Dialkylthioethers	0.887921			Dialkylthioethers	0.887921	Thioethers	0.643205	Organosulfur compounds	0.999454	Organic compounds; Organosulfur compounds; Organonitrogen compounds; Thioethers; Amines; Sulfenyl compounds; Dialkylthioethers; Hydrocarbon derivatives; Organopnictogen compounds; Organic nitrogen compounds; Chemical entities	515
1_0_348	C24H43NO4	[M + H]+	C24H43NO4	Terpenoids	0.922342	Steroids	0.999891	Cholane steroids	0.999078	Glycinated bile acids and derivatives	0.848332	Glycinated bile acids and derivatives	0.848332	Bile acids, alcohols and derivatives	0.999985	Steroids and steroid derivatives	0.999165	Lipids and lipid-like molecules	0.999958	Organic compounds; Lipids and lipid-like molecules; Amino acids, peptides, and analogues; Alcohols and polyols; Steroids and steroid derivatives; Monohydroxy bile acids, alcohols and derivatives; Organic acids and derivatives; Carboxylic acids and derivatives; Organonitrogen compounds; Organooxygen compounds; Fatty amides; Amino acids and derivatives; Carboxylic acid amides; Dihydroxy bile acids,…	517
1_0_349	C16H30O4	[M + Na]+	C16H30O4	Fatty acids	0.970952	Fatty esters	0.999815	Wax monoesters	0.995619	Fatty acid esters	0.926035			Fatty acid esters	0.926035	Fatty Acyls	0.959419	Lipids and lipid-like molecules	0.916864	Organic compounds; Lipids and lipid-like molecules; Organic acids and derivatives; Carboxylic acids and derivatives; Organooxygen compounds; Fatty acid esters; Dicarboxylic acids and derivatives; Carboxylic acid derivatives; Carboxylic acid esters; Carbonyl compounds; Fatty Acyls; Organic oxides; Hydrocarbon derivatives; Organic oxygen compounds; Chemical entities	519
1_0_350	C12H22O2	[M + H]+	C12H22O2	Fatty acids	0.799772	Fatty esters	0.632488	Wax monoesters	0.46207	Lipids and lipid-like molecules	0.616202							Lipids and lipid-like molecules	0.616202	Organic compounds; Lipids and lipid-like molecules; Organic acids and derivatives; Carboxylic acids and derivatives; Organooxygen compounds; Carboxylic acid derivatives; Monocarboxylic acids and derivatives; Carboxylic acid esters; Carbonyl compounds; Organic oxides; Hydrocarbon derivatives; Organic oxygen compounds; Chemical entities	520
1_0_351	C16H33NO4	[M + H]+	C16H33NO4	Fatty acids	0.517637	Fatty esters	0.314113	N-acyl amines	0.32072	Carbamate esters	0.678059	Amino acids and derivatives	0.951547	Amino acids, peptides, and analogues	0.951399	Carboxylic acids and derivatives	0.990432	Organic acids and derivatives	0.984522	Organic compounds; Lipids and lipid-like molecules; Amino acids, peptides, and analogues; Organic acids and derivatives; Carboxylic acids and derivatives; Organonitrogen compounds; Carbamic acids and derivatives; Organooxygen compounds; Amino acids and derivatives; Carbamate esters; Carboxylic acids; Carbonyl compounds; Fatty Acyls; Organic oxides; Hydrocarbon derivatives; Organopnictogen compoun…	521
1_0_352	C22H46NO7P	[M + Na]+	C22H46NO7P	Fatty acids	0.99819	Glycerophospholipids	0.999907	Glycerophosphocholines	0.996702	1-acyl-sn-glycero-3-phosphocholines	0.937718	Lysophosphatidylcholines	0.927897	Glycerophosphocholines	0.998733	Glycerophospholipids	0.999786	Lipids and lipid-like molecules	0.999114	Organic compounds; Lipids and lipid-like molecules; Alcohols and polyols; Glycerophospholipids; Organic acids and derivatives; Carboxylic acids and derivatives; Organonitrogen compounds; Organooxygen compounds; Fatty acid esters; Organic phosphoric acids and derivatives; Phosphate esters; Quaternary ammonium salts; Cholines; Carboxylic acid derivatives; Monocarboxylic acids and derivatives; Carbo…	522
1_0_353	C16H30O4	[M + H]+	C16H30O4	Fatty acids	0.984339	Fatty esters	0.999701	Wax monoesters	0.992823	Dicarboxylic acids and derivatives	0.962815			Dicarboxylic acids and derivatives	0.962815	Carboxylic acids and derivatives	0.999992	Organic acids and derivatives	1	Organic compounds; Organic acids and derivatives; Carboxylic acids and derivatives; Organooxygen compounds; Dicarboxylic acids and derivatives; Carboxylic acid derivatives; Carboxylic acid esters; Carbonyl compounds; Organic oxides; Hydrocarbon derivatives; Organic oxygen compounds; Chemical entities	524
1_0_354	C22H46NO7P	[M + H]+	C22H46NO7P	Fatty acids	0.997401	Glycerophospholipids	0.999904	Glycerophosphocholines	0.997214	1-acyl-sn-glycero-3-phosphocholines	0.939533	Lysophosphatidylcholines	0.917582	Glycerophosphocholines	0.997973	Glycerophospholipids	0.999611	Lipids and lipid-like molecules	0.998512	Organic compounds; Lipids and lipid-like molecules; Alcohols and polyols; Glycerophospholipids; Organic acids and derivatives; Carboxylic acids and derivatives; Organonitrogen compounds; Organooxygen compounds; Fatty acid esters; Organic phosphoric acids and derivatives; Phosphate esters; Quaternary ammonium salts; Cholines; Carboxylic acid derivatives; Monocarboxylic acids and derivatives; Carbo…	525
1_0_355	C16H30O4	[M + Na]+	C16H30O4	Fatty acids	0.87546	Fatty esters	0.99924	Wax monoesters	0.990852	Dicarboxylic acids and derivatives	0.976002			Dicarboxylic acids and derivatives	0.976002	Carboxylic acids and derivatives	0.999999	Organic acids and derivatives	1	Organic compounds; Organic acids and derivatives; Carboxylic acids and derivatives; Organooxygen compounds; Dicarboxylic acids and derivatives; Carboxylic acid derivatives; Carboxylic acid esters; Carbonyl compounds; Organic oxides; Hydrocarbon derivatives; Organic oxygen compounds; Chemical entities	527
1_0_356	C12H22O2	[M + H]+	C12H22O2	Fatty acids	0.877961	Fatty esters	0.478519	Wax monoesters	0.240249	Fatty Acyls	0.527186					Fatty Acyls	0.527186	Lipids and lipid-like molecules	0.715663	Organic compounds; Lipids and lipid-like molecules; Organic acids and derivatives; Carboxylic acids and derivatives; Organooxygen compounds; Carboxylic acid derivatives; Monocarboxylic acids and derivatives; Carboxylic acid esters; Carbonyl compounds; Fatty Acyls; Organic oxides; Hydrocarbon derivatives; Organic oxygen compounds; Chemical entities	528
1_0_357	C22H46NO7P	[M + Na]+	C22H46NO7P	Fatty acids	0.99793	Glycerophospholipids	0.999874	Glycerophosphocholines	0.996577	1-acyl-sn-glycero-3-phosphocholines	0.929418	Lysophosphatidylcholines	0.920915	Glycerophosphocholines	0.998508	Glycerophospholipids	0.999746	Lipids and lipid-like molecules	0.99888	Organic compounds; Lipids and lipid-like molecules; Alcohols and polyols; Glycerophospholipids; Organic acids and derivatives; Carboxylic acids and derivatives; Organonitrogen compounds; Organooxygen compounds; Fatty acid esters; Organic phosphoric acids and derivatives; Phosphate esters; Quaternary ammonium salts; Cholines; Carboxylic acid derivatives; Monocarboxylic acids and derivatives; Carbo…	529
1_0_358	C16H33NO4	[M + H]+	C16H33NO4	Fatty acids	0.815701	Fatty esters	0.883824	Wax monoesters	0.398898	Carbamate esters	0.526861	Amino acids and derivatives	0.959798	Amino acids, peptides, and analogues	0.959783	Carboxylic acids and derivatives	0.994619	Organic acids and derivatives	0.991119	Organic compounds; Lipids and lipid-like molecules; Amino acids, peptides, and analogues; Organic acids and derivatives; Carboxylic acids and derivatives; Organonitrogen compounds; Carbamic acids and derivatives; Organooxygen compounds; Fatty acid esters; Amino acids and derivatives; Carboxylic acid derivatives; Carbamate esters; Carbonyl compounds; Fatty Acyls; Organic oxides; Hydrocarbon deriva…	531
1_0_359	C22H46NO7P	[M + H]+	C22H46NO7P	Fatty acids	0.997651	Glycerophospholipids	0.99992	Glycerophosphocholines	0.997628	1-acyl-sn-glycero-3-phosphocholines	0.948318	Lysophosphatidylcholines	0.920471	Glycerophosphocholines	0.998002	Glycerophospholipids	0.999526	Lipids and lipid-like molecules	0.998377	Organic compounds; Lipids and lipid-like molecules; Alcohols and polyols; Glycerophospholipids; Organic acids and derivatives; Carboxylic acids and derivatives; Organonitrogen compounds; Organooxygen compounds; Fatty acid esters; Organic phosphoric acids and derivatives; Phosphate esters; Quaternary ammonium salts; Cholines; Carboxylic acid derivatives; Monocarboxylic acids and derivatives; Carbo…	532
1_0_360	C18H35NO4S2	[M + H]+	C18H35NO4S2	Fatty acids	0.751906	Fatty amides	0.106706	Dipeptides	0.0500436	N-acyl-alpha amino acids and derivatives	0.519239	Amino acids and derivatives	0.999232	Amino acids, peptides, and analogues	0.999261	Carboxylic acids and derivatives	0.998098	Organic acids and derivatives	0.999955	Organic compounds; Organosulfur compounds; Lipids and lipid-like molecules; Amino acids, peptides, and analogues; Alpha amino acids and derivatives; Organic acids and derivatives; Carboxylic acids and derivatives; Organonitrogen compounds; Organooxygen compounds; Dicarboxylic acids and derivatives; Amino acids and derivatives; Monocarboxylic acids and derivatives; N-acyl-alpha amino acids and der…	533
1_0_361	C20H34O8	[M + Na]+	C20H34O8	Terpenoids	0.489418	Sesquiterpenoids	0.41961	Hydroxy fatty acids	0.111609	Tricarboxylic acids and derivatives	0.833227			Tricarboxylic acids and derivatives	0.833227	Carboxylic acids and derivatives	0.999888	Organic acids and derivatives	0.999993	Organic compounds; Lipids and lipid-like molecules; Alcohols and polyols; Organic acids and derivatives; Carboxylic acids and derivatives; Organooxygen compounds; Fatty acid esters; Carboxylic acid derivatives; Carboxylic acid esters; Secondary alcohols; Carbonyl compounds; Tricarboxylic acids and derivatives; Fatty Acyls; Organic oxides; Oxacyclic compounds; Hydrocarbon derivatives; Organic oxyg…	538
1_0_362	C24H48NO7P	[M + H]+	C24H48NO7P	Fatty acids	0.99915	Glycerophospholipids	0.999777	Glycerophosphocholines	0.995949	1-acyl-sn-glycero-3-phosphocholines	0.945204	Lysophosphatidylcholines	0.889196	Glycerophosphocholines	0.998321	Glycerophospholipids	0.9887	Lipids and lipid-like molecules	0.99797	Organic compounds; Lipids and lipid-like molecules; Alcohols and polyols; Glycerophospholipids; Organic acids and derivatives; Carboxylic acids and derivatives; Organonitrogen compounds; Organooxygen compounds; Fatty acid esters; Organic phosphoric acids and derivatives; Phosphate esters; Quaternary ammonium salts; Cholines; Carboxylic acid derivatives; Monocarboxylic acids and derivatives; Carbo…	539
1_0_363	C27H42O4	[M + H]+	C27H42O4	Terpenoids	0.998332	Steroids	0.997571	Cholestane steroids	0.882002	Hydroxy bile acids, alcohols and derivatives	0.602334	Hydroxy bile acids, alcohols and derivatives	0.602334	Bile acids, alcohols and derivatives	0.969041	Steroids and steroid derivatives	0.997708	Lipids and lipid-like molecules	0.999894	Organic compounds; Lipids and lipid-like molecules; Ketones; Alcohols and polyols; Steroids and steroid derivatives; Fatty acids and conjugates; Organic acids and derivatives; Carboxylic acids and derivatives; Organooxygen compounds; Hydroxy fatty acids; Monocarboxylic acids and derivatives; Oxosteroids; Carboxylic acids; Cyclic alcohols and derivatives; Hydroxysteroids; Bile acids, alcohols and …	541
1_0_364	C20H34O8	[M + H]+	C20H34O8	Polyketides	0.720298	Fatty esters	0.743164	Wax monoesters	0.741866	Tricarboxylic acids and derivatives	0.788703			Tricarboxylic acids and derivatives	0.788703	Carboxylic acids and derivatives	0.999865	Organic acids and derivatives	0.999983	Organic compounds; Lipids and lipid-like molecules; Alcohols and polyols; Organic acids and derivatives; Carboxylic acids and derivatives; Organooxygen compounds; Fatty acid esters; Carboxylic acid derivatives; Carboxylic acid esters; Tertiary alcohols; Carbonyl compounds; Tricarboxylic acids and derivatives; Fatty Acyls; Organic oxides; Hydrocarbon derivatives; Organic oxygen compounds; Chemical…	543
1_0_365	C24H48NO7P	[M + H]+	C24H48NO7P	Fatty acids	0.998659	Glycerophospholipids	0.999742	Glycerophosphocholines	0.997263	1-acyl-sn-glycero-3-phosphocholines	0.949272	Lysophosphatidylcholines	0.922459	Glycerophosphocholines	0.995228	Glycerophospholipids	0.982803	Lipids and lipid-like molecules	0.998365	Organic compounds; Lipids and lipid-like molecules; Alcohols and polyols; Glycerophospholipids; Organic acids and derivatives; Carboxylic acids and derivatives; Organonitrogen compounds; Organooxygen compounds; Fatty acid esters; Organic phosphoric acids and derivatives; Phosphate esters; Quaternary ammonium salts; Cholines; Carboxylic acid derivatives; Monocarboxylic acids and derivatives; Carbo…	544
1_0_366	C18H35NO4S2	[M + H]+	C18H35NO4S2	Fatty acids	0.485938	Small peptides	0.1141	Dipeptides	0.0615881	Cysteine and derivatives	0.962626	Amino acids and derivatives	0.99944	Amino acids, peptides, and analogues	0.999448	Carboxylic acids and derivatives	0.996155	Organic acids and derivatives	0.999894	Organic compounds; Organosulfur compounds; Amino acids, peptides, and analogues; Alpha amino acids and derivatives; Organic acids and derivatives; Carboxylic acids and derivatives; Organonitrogen compounds; Organooxygen compounds; Dicarboxylic acids and derivatives; Amino acids and derivatives; Monocarboxylic acids and derivatives; Carboxylic acids; Carbonyl compounds; Organic disulfides; Sulfeny…	548
1_0_367	C26H48NO7P	[M + Na]+	C26H48NO7P	Fatty acids	0.99293	Glycerophospholipids	0.997677	Glycerophosphocholines	0.958908	1-acyl-sn-glycero-3-phosphocholines	0.632227	Lysophosphatidylcholines	0.87105	Glycerophosphocholines	0.984654	Glycerophospholipids	0.987344	Lipids and lipid-like molecules	0.997436	Organic compounds; Lipids and lipid-like molecules; Alcohols and polyols; Glycerophospholipids; Organic acids and derivatives; Carboxylic acids and derivatives; Organonitrogen compounds; Organooxygen compounds; Fatty acid esters; Organic phosphoric acids and derivatives; Phosphate esters; Quaternary ammonium salts; Cholines; Carboxylic acid derivatives; Monocarboxylic acids and derivatives; Carbo…	549
1_0_368	C26H48NO7P	[M + H]+	C26H48NO7P	Fatty acids	0.992576	Glycerophospholipids	0.999608	Glycerophosphocholines	0.977745	Lysophosphatidylcholines	0.778072	Lysophosphatidylcholines	0.778072	Glycerophosphocholines	0.974207	Glycerophospholipids	0.993268	Lipids and lipid-like molecules	0.999614	Organic compounds; Lipids and lipid-like molecules; Alcohols and polyols; Glycerophospholipids; Organic acids and derivatives; Carboxylic acids and derivatives; Organonitrogen compounds; Organooxygen compounds; Fatty acid esters; Organic phosphoric acids and derivatives; Phosphate esters; Quaternary ammonium salts; Cholines; Carboxylic acid derivatives; Monocarboxylic acids and derivatives; Carbo…	550
1_0_369	C31H44NO6P	[M + Na]+	C31H44NO6P	Fatty acids	0.93257	Glycerophospholipids	0.637263	Glycerophosphocholines	0.773684	Phosphocholines	0.91139	Cholines	0.941163	Quaternary ammonium salts	0.996601	Organonitrogen compounds	0.99899	Organic nitrogen compounds	0.996633	Organic compounds; Lipids and lipid-like molecules; Glycerophospholipids; Organic acids and derivatives; Carboxylic acids and derivatives; Organonitrogen compounds; Organooxygen compounds; Fatty acid esters; Organic phosphoric acids and derivatives; Phosphate esters; Quaternary ammonium salts; Cholines; Monocarboxylic acids and derivatives; Carboxylic acid esters; Phosphocholines; Carbonyl compou…	551
1_0_370	C28H48NO7P	[M + Na]+	C28H48NO7P	Fatty acids	0.990247	Glycerophospholipids	0.998243	Glycerophosphocholines	0.983892	1-acyl-sn-glycero-3-phosphocholines	0.817258	Lysophosphatidylcholines	0.901372	Glycerophosphocholines	0.964488	Glycerophospholipids	0.964556	Lipids and lipid-like molecules	0.998589	Organic compounds; Lipids and lipid-like molecules; Alcohols and polyols; Glycerophospholipids; Organic acids and derivatives; Carboxylic acids and derivatives; Organonitrogen compounds; Organooxygen compounds; Fatty acid esters; Organic phosphoric acids and derivatives; Phosphate esters; Quaternary ammonium salts; Cholines; Carboxylic acid derivatives; Monocarboxylic acids and derivatives; Carbo…	552
1_0_371	C26H48NO7P	[M + Na]+	C26H48NO7P	Fatty acids	0.99347	Glycerophospholipids	0.997753	Glycerophosphocholines	0.957225	1-acyl-sn-glycero-3-phosphocholines	0.574324	Lysophosphatidylcholines	0.874507	Glycerophosphocholines	0.987166	Glycerophospholipids	0.987001	Lipids and lipid-like molecules	0.997597	Organic compounds; Lipids and lipid-like molecules; Alcohols and polyols; Glycerophospholipids; Organic acids and derivatives; Carboxylic acids and derivatives; Organonitrogen compounds; Organooxygen compounds; Fatty acid esters; Organic phosphoric acids and derivatives; Phosphate esters; Quaternary ammonium salts; Cholines; Carboxylic acid derivatives; Monocarboxylic acids and derivatives; Carbo…	553
1_0_372	C28H48NO7P	[M + Na]+	C28H48NO7P	Fatty acids	0.992235	Glycerophospholipids	0.998697	Glycerophosphocholines	0.988223	1-acyl-sn-glycero-3-phosphocholines	0.852142	Lysophosphatidylcholines	0.906642	Glycerophosphocholines	0.971691	Glycerophospholipids	0.970317	Lipids and lipid-like molecules	0.998821	Organic compounds; Lipids and lipid-like molecules; Alcohols and polyols; Glycerophospholipids; Organic acids and derivatives; Carboxylic acids and derivatives; Organonitrogen compounds; Organooxygen compounds; Fatty acid esters; Organic phosphoric acids and derivatives; Phosphate esters; Quaternary ammonium salts; Cholines; Carboxylic acid derivatives; Monocarboxylic acids and derivatives; Carbo…	554
1_0_373	C23H42NO7P	[M + H]+	C23H42NO7P	Fatty acids	0.998761	Glycerophospholipids	0.99973	Glycerophosphoethanolamines	0.995118	Amino acids and derivatives	0.95811	Amino acids and derivatives	0.95811	Amino acids, peptides, and analogues	0.956272	Carboxylic acids and derivatives	0.999878	Organic acids and derivatives	0.999999	Organic compounds; Lipids and lipid-like molecules; Amino acids, peptides, and analogues; Alcohols and polyols; Glycerophospholipids; Organic acids and derivatives; Carboxylic acids and derivatives; Organonitrogen compounds; Organooxygen compounds; Fatty acid esters; Amino acids and derivatives; Organic phosphoric acids and derivatives; Phosphate esters; Monoalkylamines; Carboxylic acid derivativ…	555
1_0_374	C23H42NO7P	[M + H]+	C23H42NO7P	Fatty acids	0.998177	Glycerophospholipids	0.999715	Glycerophosphoethanolamines	0.983254	Amino acids and derivatives	0.954734	Amino acids and derivatives	0.954734	Amino acids, peptides, and analogues	0.951706	Carboxylic acids and derivatives	0.999733	Organic acids and derivatives	0.99998	Organic compounds; Lipids and lipid-like molecules; Amino acids, peptides, and analogues; Alcohols and polyols; Glycerophospholipids; Organic acids and derivatives; Carboxylic acids and derivatives; Organonitrogen compounds; Organooxygen compounds; Fatty acid esters; Amino acids and derivatives; Organic phosphoric acids and derivatives; Phosphate esters; Monoalkylamines; Carboxylic acid derivativ…	557
1_0_375	C25H42NO7P	[M + H]+	C25H42NO7P	Fatty acids	0.998261	Glycerophospholipids	0.997062	Glycerophosphoethanolamines	0.980804	Amino acids and derivatives	0.697025	Amino acids and derivatives	0.697025	Amino acids, peptides, and analogues	0.684289	Carboxylic acids and derivatives	0.999409	Organic acids and derivatives	0.999986	Organic compounds; Lipids and lipid-like molecules; Amino acids, peptides, and analogues; Alcohols and polyols; Glycerophospholipids; Organic acids and derivatives; Carboxylic acids and derivatives; Organonitrogen compounds; Organooxygen compounds; Fatty acid esters; Amino acids and derivatives; Organic phosphoric acids and derivatives; Phosphate esters; Monoalkylamines; Carboxylic acid derivativ…	559
1_0_376	C24H50NO8P	[M + H]+	C24H50NO8P	Fatty acids	0.999377	Glycerophospholipids	0.999928	Glycerophosphocholines	0.970247	1-acyl-sn-glycero-3-phosphocholines	0.89353	Lysophosphatidylcholines	0.937135	Glycerophosphocholines	0.999396	Glycerophospholipids	0.994453	Lipids and lipid-like molecules	0.999396	Organic compounds; Lipids and lipid-like molecules; Alcohols and polyols; Glycerophospholipids; Organic acids and derivatives; Carboxylic acids and derivatives; Organonitrogen compounds; Organooxygen compounds; Fatty acid esters; Organic phosphoric acids and derivatives; Phosphate esters; Quaternary ammonium salts; Cholines; Carboxylic acid derivatives; Monocarboxylic acids and derivatives; Carbo…	561
1_0_377	C29H44NO7P	[M + H]+	C29H44NO7P	Fatty acids	0.93671	Glycerophospholipids	0.951058	Glycerophosphocholines	0.492611	Lysophosphatidylcholines	0.61659	Lysophosphatidylcholines	0.61659	Glycerophosphocholines	0.740171	Glycerophospholipids	0.92365	Lipids and lipid-like molecules	0.996363	Organic compounds; Lipids and lipid-like molecules; Alcohols and polyols; Glycerophospholipids; Organic acids and derivatives; Carboxylic acids and derivatives; Organonitrogen compounds; Organooxygen compounds; Fatty acid esters; Organic phosphoric acids and derivatives; Phosphate esters; Quaternary ammonium salts; Cholines; Carboxylic acid derivatives; Monocarboxylic acids and derivatives; Carbo…	562
1_0_378	C24H50NO8P	[M + H]+	C24H50NO8P	Fatty acids	0.998492	Glycerophospholipids	0.999869	Glycerophosphocholines	0.965553	1-acyl-sn-glycero-3-phosphocholines	0.666581	Lysophosphatidylcholines	0.927144	Glycerophosphocholines	0.998198	Glycerophospholipids	0.98672	Lipids and lipid-like molecules	0.999535	Organic compounds; Lipids and lipid-like molecules; Alcohols and polyols; Glycerophospholipids; Organic acids and derivatives; Carboxylic acids and derivatives; Organonitrogen compounds; Primary alcohols; Organooxygen compounds; Fatty acid esters; Organic phosphoric acids and derivatives; Phosphate esters; Quaternary ammonium salts; Cholines; Carboxylic acid derivatives; Monocarboxylic acids and …	563
1_0_379	C29H44NO7P	[M + H]+	C29H44NO7P	Fatty acids	0.914983	Glycerophospholipids	0.926344	Glycerophosphocholines	0.518718	Lysophosphatidylcholines	0.572339	Lysophosphatidylcholines	0.572339	Glycerophosphocholines	0.640409	Glycerophospholipids	0.888495	Lipids and lipid-like molecules	0.995783	Organic compounds; Lipids and lipid-like molecules; Glycerophospholipids; Organic acids and derivatives; Carboxylic acids and derivatives; Organonitrogen compounds; Organooxygen compounds; Fatty acid esters; Organic phosphoric acids and derivatives; Phosphate esters; Quaternary ammonium salts; Cholines; Carboxylic acid derivatives; Monocarboxylic acids and derivatives; Carboxylic acid esters; Pho…	564
1_0_380	C19H28	[M + H]+	C19H28	Terpenoids	0.992908	Diterpenoids	0.663868	Norkaurane diterpenoids	0.280385	Prenol lipids	0.712134					Prenol lipids	0.712134	Lipids and lipid-like molecules	0.759937	Organic compounds; Lipids and lipid-like molecules; Prenol lipids; Hydrocarbons; Olefins; Cyclic olefins; Polycyclic hydrocarbons; Unsaturated hydrocarbons; Unsaturated aliphatic hydrocarbons; Branched unsaturated hydrocarbons; Chemical entities	565
1_0_381	C24H42N3O4P	[M + H]+	C24H42N3O4P	Fatty acids	0.618194	Sphingolipids	0.828825	Phenylalanine-derived alkaloids	0.312321	Phosphoethanolamines	0.814981	Phosphoethanolamines	0.814981	Phosphate esters	0.278089	Organic phosphoric acids and derivatives	0.440959	Organic acids and derivatives	0.992775	Organic compounds; Organic acids and derivatives; Carboxylic acids and derivatives; Organonitrogen compounds; Organooxygen compounds; Organophosphorus compounds; Quaternary ammonium salts; Carboxylic acid derivatives; Phosphoethanolamines; Benzene and substituted derivatives; Benzenoids; Amines; Primary amines; Organic oxides; Hydrocarbon derivatives; Tetraalkylammonium salts; Organopnictogen com…	566
1_0_382	C19H28	[M + H]+	C19H28	Terpenoids	0.996264	Diterpenoids	0.835089	Norkaurane diterpenoids	0.116	Diterpenoids	0.700047			Diterpenoids	0.700047	Prenol lipids	0.767137	Lipids and lipid-like molecules	0.864832	Organic compounds; Lipids and lipid-like molecules; Prenol lipids; Diterpenoids; Hydrocarbons; Olefins; Cyclic olefins; Polycyclic hydrocarbons; Unsaturated hydrocarbons; Unsaturated aliphatic hydrocarbons; Branched unsaturated hydrocarbons; Chemical entities	568
1_0_383	C23H48NO7P	[M + H]+	C23H48NO7P	Fatty acids	0.995598	Glycerophospholipids	0.999853	Glycerophosphocholines	0.998743	Glycerophosphocholines	0.985507			Glycerophosphocholines	0.985507	Glycerophospholipids	0.996035	Lipids and lipid-like molecules	0.990065	Organic compounds; Lipids and lipid-like molecules; Glycerophospholipids; Organic acids and derivatives; Carboxylic acids and derivatives; Organonitrogen compounds; Organooxygen compounds; Fatty acid esters; Organic phosphoric acids and derivatives; Phosphate esters; Quaternary ammonium salts; Cholines; Carboxylic acid derivatives; Monocarboxylic acids and derivatives; Carboxylic acid esters; Pho…	569
1_0_384	C23H48NO7P	[M + H]+	C23H48NO7P	Fatty acids	0.995048	Glycerophospholipids	0.99987	Glycerophosphocholines	0.998877	Glycerophosphocholines	0.98048			Glycerophosphocholines	0.98048	Glycerophospholipids	0.995996	Lipids and lipid-like molecules	0.984409	Organic compounds; Lipids and lipid-like molecules; Glycerophospholipids; Organic acids and derivatives; Carboxylic acids and derivatives; Organonitrogen compounds; Organooxygen compounds; Fatty acid esters; Organic phosphoric acids and derivatives; Phosphate esters; Quaternary ammonium salts; Cholines; Carboxylic acid derivatives; Monocarboxylic acids and derivatives; Carboxylic acid esters; Pho…	570
1_0_385	C24H48NO7P	[M + H]+	C24H48NO7P	Fatty acids	0.988364	Glycerophospholipids	0.999083	Glycerophosphocholines	0.993841	Lysophosphatidylcholines	0.896659	Lysophosphatidylcholines	0.896659	Glycerophosphocholines	0.982914	Glycerophospholipids	0.970266	Lipids and lipid-like molecules	0.998631	Organic compounds; Lipids and lipid-like molecules; Alcohols and polyols; Glycerophospholipids; Organic acids and derivatives; Carboxylic acids and derivatives; Organonitrogen compounds; Organooxygen compounds; Fatty acid esters; Organic phosphoric acids and derivatives; Phosphate esters; Quaternary ammonium salts; Cholines; Carboxylic acid derivatives; Monocarboxylic acids and derivatives; Carbo…	571
1_0_386	C27H44NO6P	[M + Na]+	C27H44NO6P	Fatty acids	0.964523	Glycerophospholipids	0.965461	Glycerophosphocholines	0.958143	Glycerophosphocholines	0.86097			Glycerophosphocholines	0.86097	Glycerophospholipids	0.955459	Lipids and lipid-like molecules	0.977052	Organic compounds; Lipids and lipid-like molecules; Glycerophospholipids; Organic acids and derivatives; Carboxylic acids and derivatives; Organonitrogen compounds; Organooxygen compounds; Fatty acid esters; Organic phosphoric acids and derivatives; Phosphate esters; Quaternary ammonium salts; Cholines; Monocarboxylic acids and derivatives; Carboxylic acid esters; Phosphocholines; Carbonyl compou…	572
1_0_387	C24H48NO7P	[M + Na]+	C24H48NO7P	Fatty acids	0.988369	Glycerophospholipids	0.998992	Glycerophosphocholines	0.992105	Lysophosphatidylcholines	0.869315	Lysophosphatidylcholines	0.869315	Glycerophosphocholines	0.985065	Glycerophospholipids	0.976377	Lipids and lipid-like molecules	0.998462	Organic compounds; Lipids and lipid-like molecules; Alcohols and polyols; Glycerophospholipids; Organic acids and derivatives; Carboxylic acids and derivatives; Organonitrogen compounds; Primary alcohols; Organooxygen compounds; Fatty acid esters; Organic phosphoric acids and derivatives; Phosphate esters; Quaternary ammonium salts; Cholines; Carboxylic acid derivatives; Monocarboxylic acids and …	573
1_0_388	C27H44NO6P	[M + Na]+	C27H44NO6P	Fatty acids	0.95059	Glycerophospholipids	0.966886	Glycerophosphocholines	0.955999	Glycerophosphocholines	0.841915			Glycerophosphocholines	0.841915	Glycerophospholipids	0.957125	Lipids and lipid-like molecules	0.983201	Organic compounds; Lipids and lipid-like molecules; Glycerophospholipids; Organic acids and derivatives; Carboxylic acids and derivatives; Organonitrogen compounds; Organooxygen compounds; Fatty acid esters; Organic phosphoric acids and derivatives; Phosphate esters; Quaternary ammonium salts; Cholines; Monocarboxylic acids and derivatives; Carboxylic acid esters; Phosphocholines; Carbonyl compou…	574
1_0_389	C24H48NO7P	[M + Na]+	C24H48NO7P	Fatty acids	0.989807	Glycerophospholipids	0.999248	Glycerophosphocholines	0.991997	Lysophosphatidylcholines	0.889674	Lysophosphatidylcholines	0.889674	Glycerophosphocholines	0.990349	Glycerophospholipids	0.982669	Lipids and lipid-like molecules	0.998566	Organic compounds; Lipids and lipid-like molecules; Alcohols and polyols; Glycerophospholipids; Organic acids and derivatives; Carboxylic acids and derivatives; Organonitrogen compounds; Primary alcohols; Organooxygen compounds; Fatty acid esters; Organic phosphoric acids and derivatives; Phosphate esters; Quaternary ammonium salts; Cholines; Carboxylic acid derivatives; Monocarboxylic acids and …	575
1_0_390	C21H42NO7P	[M + H]+	C21H42NO7P	Fatty acids	0.99634	Glycerophospholipids	0.996364	Glycerophosphoethanolamines	0.993697	Amino acids and derivatives	0.954813	Amino acids and derivatives	0.954813	Amino acids, peptides, and analogues	0.957222	Carboxylic acids and derivatives	0.998714	Organic acids and derivatives	0.999989	Organic compounds; Lipids and lipid-like molecules; Amino acids, peptides, and analogues; Alcohols and polyols; Glycerophospholipids; Organic acids and derivatives; Carboxylic acids and derivatives; Organonitrogen compounds; Organooxygen compounds; Fatty acid esters; Amino acids and derivatives; Organic phosphoric acids and derivatives; Phosphate esters; Monoalkylamines; Carboxylic acid derivativ…	576
1_0_391	C21H42NO7P	[M + H]+	C21H42NO7P	Fatty acids	0.997535	Glycerophospholipids	0.996813	Glycerophosphoethanolamines	0.98551	Amino acids and derivatives	0.987345	Amino acids and derivatives	0.987345	Amino acids, peptides, and analogues	0.987252	Carboxylic acids and derivatives	0.998171	Organic acids and derivatives	0.999932	Organic compounds; Lipids and lipid-like molecules; Amino acids, peptides, and analogues; Alcohols and polyols; Glycerophospholipids; Organic acids and derivatives; Carboxylic acids and derivatives; Organonitrogen compounds; Organooxygen compounds; Fatty acid esters; Amino acids and derivatives; Organic phosphoric acids and derivatives; Phosphate esters; Monoalkylamines; Carboxylic acid derivativ…	577
1_0_392	C7H22N6O8	[M + H]+	C7H22N6O8	Alkaloids	0.166614	Ornithine alkaloids	0.74149	Polyamines	0.657104	Ortho amides	0.860348			Ortho amides	0.860348	Organonitrogen compounds	0.999979	Organic nitrogen compounds	1	Organic compounds; Alcohols and polyols; Organic acids and derivatives; Organonitrogen compounds; Primary alcohols; Organooxygen compounds; Monoalkylamines; Orthocarboxylic acid derivatives; Polyols; Amines; Primary amines; Alkanolamines; Ortho amides; Hydrocarbon derivatives; Organopnictogen compounds; Organic oxygen compounds; Organic nitrogen compounds; Chemical entities	578
1_0_393	C19H36O3	[M + H]+	C19H36O3	Fatty acids	0.999658	Fatty Acids and Conjugates	0.857635	Epoxy fatty acids	0.130896	Fatty acid methyl esters	0.954147	Fatty acid methyl esters	0.954147	Fatty acid esters	0.999694	Fatty Acyls	0.999922	Lipids and lipid-like molecules	0.999883	Organic compounds; Organoheterocyclic compounds; Lipids and lipid-like molecules; Epoxides; Ethers; Organic acids and derivatives; Carboxylic acids and derivatives; Organooxygen compounds; Fatty acid esters; Carboxylic acid derivatives; Monocarboxylic acids and derivatives; Dialkyl ethers; Carboxylic acid esters; Carbonyl compounds; Methyl esters; Fatty acid methyl esters; Fatty Acyls; Organic ox…	580
1_0_394	C18H34O3	[M + H]+	C18H34O3	Fatty acids	0.996606	Octadecanoids	0.713587	Other Octadecanoids	0.878645	Long-chain fatty acids	0.924539	Long-chain fatty acids	0.924539	Fatty acids and conjugates	0.985415	Fatty Acyls	0.995652	Lipids and lipid-like molecules	0.995926	Organic compounds; Lipids and lipid-like molecules; Ketones; Fatty acids and conjugates; Organic acids and derivatives; Carboxylic acids and derivatives; Organooxygen compounds; Keto fatty acids; Monocarboxylic acids and derivatives; Carboxylic acids; Carbonyl compounds; Long-chain fatty acids; Fatty Acyls; Organic oxides; Hydrocarbon derivatives; Organic oxygen compounds; Chemical entities	581
1_0_395	C19H36O3	[M + H]+	C19H36O3	Fatty acids	0.998536	Fatty Acids and Conjugates	0.825148	Hydroxy fatty acids	0.0590273	Fatty acid methyl esters	0.913955	Fatty acid methyl esters	0.913955	Fatty acid esters	0.99601	Fatty Acyls	0.999148	Lipids and lipid-like molecules	0.999079	Organic compounds; Organoheterocyclic compounds; Lipids and lipid-like molecules; Epoxides; Ethers; Organic acids and derivatives; Carboxylic acids and derivatives; Organooxygen compounds; Fatty acid esters; Carboxylic acid derivatives; Monocarboxylic acids and derivatives; Dialkyl ethers; Carboxylic acid esters; Secondary alcohols; Carbonyl compounds; Methyl esters; Fatty acid methyl esters; Fat…	582
1_0_396	C30H50NO7P	[M + H]+	C30H50NO7P	Fatty acids	0.999797	Glycerophospholipids	0.999956	Glycerophosphocholines	0.991252	Lysophosphatidylcholines	0.666539	Lysophosphatidylcholines	0.666539	Glycerophosphocholines	0.999614	Glycerophospholipids	0.999977	Lipids and lipid-like molecules	0.999941	Organic compounds; Lipids and lipid-like molecules; Glycerophospholipids; Organic acids and derivatives; Carboxylic acids and derivatives; Organonitrogen compounds; Organooxygen compounds; Fatty acid esters; Organic phosphoric acids and derivatives; Phosphate esters; Quaternary ammonium salts; Cholines; Carboxylic acid derivatives; Monocarboxylic acids and derivatives; Carboxylic acid esters; Pho…	583
1_0_397	C18H34O3	[M + H]+	C18H34O3	Fatty acids	0.997034	Octadecanoids	0.595811	Other Octadecanoids	0.711022	Long-chain fatty acids	0.896511	Long-chain fatty acids	0.896511	Fatty acids and conjugates	0.955621	Fatty Acyls	0.988885	Lipids and lipid-like molecules	0.991364	Organic compounds; Lipids and lipid-like molecules; Ketones; Fatty acids and conjugates; Organic acids and derivatives; Carboxylic acids and derivatives; Organooxygen compounds; Keto fatty acids; Monocarboxylic acids and derivatives; Carboxylic acids; Carbonyl compounds; Long-chain fatty acids; Fatty Acyls; Organic oxides; Hydrocarbon derivatives; Organic oxygen compounds; Chemical entities	584
1_0_398	C14H29NO	[M + H]+	C14H29NO	Fatty acids	0.943766	Fatty amides	0.967072	Primary amides	0.919835	Lipids and lipid-like molecules	0.610281							Lipids and lipid-like molecules	0.610281	Organic compounds; Lipids and lipid-like molecules; Organic acids and derivatives; Carboxylic acids and derivatives; Organonitrogen compounds; Organooxygen compounds; Carboxylic acid derivatives; Carbonyl compounds; Carbene-type 1,3-dipolar compounds; Organic oxides; Hydrocarbon derivatives; Organopnictogen compounds; Organic oxygen compounds; Organic nitrogen compounds; Chemical entities	586
1_0_399	C26H50NO7P	[M + H]+	C26H50NO7P	Fatty acids	0.999582	Glycerophospholipids	0.999897	Glycerophosphocholines	0.995447	1-acyl-sn-glycero-3-phosphocholines	0.971121	Lysophosphatidylcholines	0.935655	Glycerophosphocholines	0.999335	Glycerophospholipids	0.998479	Lipids and lipid-like molecules	0.999649	Organic compounds; Lipids and lipid-like molecules; Glycerophospholipids; Organic acids and derivatives; Carboxylic acids and derivatives; Organonitrogen compounds; Organooxygen compounds; Fatty acid esters; Organic phosphoric acids and derivatives; Phosphate esters; Quaternary ammonium salts; Cholines; Carboxylic acid derivatives; Monocarboxylic acids and derivatives; Carboxylic acid esters; Pho…	587
1_0_400	C26H52NO7P	[M + Na]+	C26H52NO7P	Fatty acids	0.999094	Glycerophospholipids	0.999428	Glycerophosphocholines	0.997623	Lysophosphatidylcholines	0.545962	Lysophosphatidylcholines	0.545962	Glycerophosphocholines	0.996126	Glycerophospholipids	0.992923	Lipids and lipid-like molecules	0.998406	Organic compounds; Lipids and lipid-like molecules; Alcohols and polyols; Glycerophospholipids; Organic acids and derivatives; Carboxylic acids and derivatives; Organonitrogen compounds; Organooxygen compounds; Fatty acid esters; Organic phosphoric acids and derivatives; Phosphate esters; Quaternary ammonium salts; Cholines; Carboxylic acid derivatives; Monocarboxylic acids and derivatives; Carbo…	588
1_0_401	C24H46N7O5P	[M + K]+	C24H46N7O5P	Amino acids and Peptides	0.886332	Small peptides	0.942954	Tripeptides	0.577411	Alpha amino acid amides	0.969811	Amino acids and derivatives	0.545138	Amino acids, peptides, and analogues	0.648122	Carboxylic acids and derivatives	0.778411	Organic acids and derivatives	0.998308	Organic compounds; Lipids and lipid-like molecules; Amino acids, peptides, and analogues; Alpha amino acids and derivatives; Organic acids and derivatives; Carboxylic acids and derivatives; Organonitrogen compounds; Organooxygen compounds; Fatty amides; Amino acids and derivatives; Organic phosphoric acids and derivatives; Monoalkylamines; Carboxylic acid amides; Quaternary ammonium salts; Cholin…	589
1_0_402	C28H52NO7P	[M + Na]+	C28H52NO7P	Fatty acids	0.995123	Glycerophospholipids	0.999205	Glycerophosphocholines	0.655482	Glycerophosphocholines	0.940993			Glycerophosphocholines	0.940993	Glycerophospholipids	0.999063	Lipids and lipid-like molecules	0.99797	Organic compounds; Lipids and lipid-like molecules; Glycerophospholipids; Organic acids and derivatives; Carboxylic acids and derivatives; Organonitrogen compounds; Organooxygen compounds; Fatty acid esters; Organic phosphoric acids and derivatives; Phosphate esters; Quaternary ammonium salts; Cholines; Carboxylic acid derivatives; Monocarboxylic acids and derivatives; Carboxylic acid esters; Pho…	590
1_0_403	C28H50NO7P	[M + Na]+	C28H50NO7P	Fatty acids	0.99903	Glycerophospholipids	0.999721	Glycerophosphocholines	0.964152	1-acyl-sn-glycero-3-phosphocholines	0.969269	Lysophosphatidylcholines	0.921577	Glycerophosphocholines	0.996955	Glycerophospholipids	0.996228	Lipids and lipid-like molecules	0.99885	Organic compounds; Lipids and lipid-like molecules; Alcohols and polyols; Glycerophospholipids; Organic acids and derivatives; Carboxylic acids and derivatives; Organonitrogen compounds; Organooxygen compounds; Fatty acid esters; Organic phosphoric acids and derivatives; Phosphate esters; Quaternary ammonium salts; Cholines; Carboxylic acid derivatives; Monocarboxylic acids and derivatives; Carbo…	591
1_0_404	C14H29NO	[M + H]+	C14H29NO	Fatty acids	0.947291	Fatty amides	0.96904	Primary amides	0.860082	Lipids and lipid-like molecules	0.50134							Lipids and lipid-like molecules	0.50134	Organic compounds; Lipids and lipid-like molecules; Organic acids and derivatives; Carboxylic acids and derivatives; Organonitrogen compounds; Organooxygen compounds; Carboxylic acid derivatives; Carbonyl compounds; Organic oxides; Hydrocarbon derivatives; Organopnictogen compounds; Organic oxygen compounds; Organic nitrogen compounds; Chemical entities	592
1_0_405	C26H50NO7P	[M + H]+	C26H50NO7P	Fatty acids	0.999636	Glycerophospholipids	0.9999	Glycerophosphocholines	0.99566	1-acyl-sn-glycero-3-phosphocholines	0.965575	Lysophosphatidylcholines	0.929024	Glycerophosphocholines	0.999408	Glycerophospholipids	0.998504	Lipids and lipid-like molecules	0.999666	Organic compounds; Lipids and lipid-like molecules; Glycerophospholipids; Organic acids and derivatives; Carboxylic acids and derivatives; Organonitrogen compounds; Organooxygen compounds; Fatty acid esters; Organic phosphoric acids and derivatives; Phosphate esters; Quaternary ammonium salts; Cholines; Carboxylic acid derivatives; Monocarboxylic acids and derivatives; Carboxylic acid esters; Pho…	594
1_0_406	C26H52NO7P	[M + Na]+	C26H52NO7P	Fatty acids	0.999106	Glycerophospholipids	0.999448	Glycerophosphocholines	0.99761	Lysophosphatidylcholines	0.548215	Lysophosphatidylcholines	0.548215	Glycerophosphocholines	0.996197	Glycerophospholipids	0.99293	Lipids and lipid-like molecules	0.998396	Organic compounds; Lipids and lipid-like molecules; Alcohols and polyols; Glycerophospholipids; Organic acids and derivatives; Carboxylic acids and derivatives; Organonitrogen compounds; Organooxygen compounds; Fatty acid esters; Organic phosphoric acids and derivatives; Phosphate esters; Quaternary ammonium salts; Cholines; Carboxylic acid derivatives; Monocarboxylic acids and derivatives; Carbo…	596
1_0_407	C26H50NO7P	[M + Na]+	C26H50NO7P	Fatty acids	0.998945	Glycerophospholipids	0.999984	Glycerophosphocholines	0.998865	1-acyl-sn-glycero-3-phosphocholines	0.973066	Lysophosphatidylcholines	0.978341	Glycerophosphocholines	0.998629	Glycerophospholipids	0.998243	Lipids and lipid-like molecules	0.999502	Organic compounds; Lipids and lipid-like molecules; Alcohols and polyols; Glycerophospholipids; Organic acids and derivatives; Carboxylic acids and derivatives; Organonitrogen compounds; Organooxygen compounds; Fatty acid esters; Organic phosphoric acids and derivatives; Phosphate esters; Quaternary ammonium salts; Cholines; Carboxylic acid derivatives; Monocarboxylic acids and derivatives; Carbo…	597
1_0_408	C28H50NO7P	[M + Na]+	C28H50NO7P	Fatty acids	0.998965	Glycerophospholipids	0.999817	Glycerophosphocholines	0.969954	1-acyl-sn-glycero-3-phosphocholines	0.952414	Lysophosphatidylcholines	0.926675	Glycerophosphocholines	0.991367	Glycerophospholipids	0.995651	Lipids and lipid-like molecules	0.998825	Organic compounds; Lipids and lipid-like molecules; Glycerophospholipids; Organic acids and derivatives; Carboxylic acids and derivatives; Organonitrogen compounds; Organooxygen compounds; Fatty acid esters; Organic phosphoric acids and derivatives; Phosphate esters; Quaternary ammonium salts; Cholines; Carboxylic acid derivatives; Monocarboxylic acids and derivatives; Carboxylic acid esters; Pho…	599
1_0_409	C27H44NO7P	[M + H]+	C27H44NO7P	Fatty acids	0.981018	Glycerophospholipids	0.998092	Glycerophosphoethanolamines	0.899208	Amino acids and derivatives	0.903416	Amino acids and derivatives	0.903416	Amino acids, peptides, and analogues	0.895239	Carboxylic acids and derivatives	0.999933	Organic acids and derivatives	0.999993	Organic compounds; Lipids and lipid-like molecules; Amino acids, peptides, and analogues; Glycerolipids; Glycerophospholipids; Organic acids and derivatives; Carboxylic acids and derivatives; Organonitrogen compounds; Organooxygen compounds; Fatty acid esters; Amino acids and derivatives; Organic phosphoric acids and derivatives; Phosphate esters; Monoalkylamines; Carboxylic acid derivatives; Mon…	601
1_0_410	C23H44NO7P	[M + H]+	C23H44NO7P	Fatty acids	0.99902	Glycerophospholipids	0.999531	Glycerophosphoethanolamines	0.997041	Amino acids and derivatives	0.965222	Amino acids and derivatives	0.965222	Amino acids, peptides, and analogues	0.965619	Carboxylic acids and derivatives	0.999621	Organic acids and derivatives	0.999993	Organic compounds; Lipids and lipid-like molecules; Amino acids, peptides, and analogues; Alcohols and polyols; Glycerophospholipids; Organic acids and derivatives; Carboxylic acids and derivatives; Organonitrogen compounds; Organooxygen compounds; Fatty acid esters; Amino acids and derivatives; Organic phosphoric acids and derivatives; Phosphate esters; Monoalkylamines; Carboxylic acid derivativ…	602
1_0_411	C25H44NO7P	[M + H]+	C25H44NO7P	Fatty acids	0.997164	Glycerophospholipids	0.986862	Glycerophosphoethanolamines	0.991316	Amino acids and derivatives	0.945547	Amino acids and derivatives	0.945547	Amino acids, peptides, and analogues	0.941856	Carboxylic acids and derivatives	0.999876	Organic acids and derivatives	0.99999	Organic compounds; Lipids and lipid-like molecules; Amino acids, peptides, and analogues; Alcohols and polyols; Glycerophospholipids; Organic acids and derivatives; Carboxylic acids and derivatives; Organonitrogen compounds; Organooxygen compounds; Fatty acid esters; Amino acids and derivatives; Organic phosphoric acids and derivatives; Phosphate esters; Monoalkylamines; Carboxylic acid derivativ…	603
1_0_412	C18H34O2	[M + H]+	C18H34O2	Fatty acids	0.993824	Fatty Acids and Conjugates	0.937461	Unsaturated fatty acids	0.978813	Long-chain fatty acids	0.902336	Long-chain fatty acids	0.902336	Fatty acids and conjugates	0.995445	Fatty Acyls	0.997678	Lipids and lipid-like molecules	0.993648	Organic compounds; Lipids and lipid-like molecules; Fatty acids and conjugates; Organic acids and derivatives; Carboxylic acids and derivatives; Organooxygen compounds; Straight chain fatty acids; Unsaturated fatty acids; Monocarboxylic acids and derivatives; Carboxylic acids; Carbonyl compounds; Long-chain fatty acids; Fatty Acyls; Organic oxides; Hydrocarbon derivatives; Organic oxygen compound…	606
1_0_413	C23H48NO7P	[M + H]+	C23H48NO7P	Fatty acids	0.997972	Glycerophospholipids	0.999906	Glycerophosphocholines	0.997617	1-acyl-sn-glycero-3-phosphocholines	0.936408	Lysophosphatidylcholines	0.9152	Glycerophosphocholines	0.998396	Glycerophospholipids	0.999677	Lipids and lipid-like molecules	0.998819	Organic compounds; Lipids and lipid-like molecules; Alcohols and polyols; Glycerophospholipids; Organic acids and derivatives; Carboxylic acids and derivatives; Organonitrogen compounds; Organooxygen compounds; Fatty acid esters; Organic phosphoric acids and derivatives; Phosphate esters; Quaternary ammonium salts; Cholines; Carboxylic acid derivatives; Monocarboxylic acids and derivatives; Carbo…	608
1_0_414	C23H48NO7P	[M + H]+	C23H48NO7P	Fatty acids	0.998618	Glycerophospholipids	0.999936	Glycerophosphocholines	0.997072	1-acyl-sn-glycero-3-phosphocholines	0.943677	Lysophosphatidylcholines	0.932343	Glycerophosphocholines	0.998903	Glycerophospholipids	0.999621	Lipids and lipid-like molecules	0.999195	Organic compounds; Lipids and lipid-like molecules; Alcohols and polyols; Glycerophospholipids; Organic acids and derivatives; Carboxylic acids and derivatives; Organonitrogen compounds; Organooxygen compounds; Fatty acid esters; Organic phosphoric acids and derivatives; Phosphate esters; Quaternary ammonium salts; Cholines; Carboxylic acid derivatives; Monocarboxylic acids and derivatives; Carbo…	609
1_0_415	C23H48NO7P	[M + Na]+	C23H48NO7P	Fatty acids	0.998024	Glycerophospholipids	0.999891	Glycerophosphocholines	0.997375	1-acyl-sn-glycero-3-phosphocholines	0.939903	Lysophosphatidylcholines	0.917859	Glycerophosphocholines	0.99848	Glycerophospholipids	0.99971	Lipids and lipid-like molecules	0.998836	Organic compounds; Lipids and lipid-like molecules; Alcohols and polyols; Glycerophospholipids; Organic acids and derivatives; Carboxylic acids and derivatives; Organonitrogen compounds; Organooxygen compounds; Fatty acid esters; Organic phosphoric acids and derivatives; Phosphate esters; Quaternary ammonium salts; Cholines; Carboxylic acid derivatives; Monocarboxylic acids and derivatives; Carbo…	610
1_0_416	C18H35NO4	[M + K]+	C18H35NO4	Fatty acids	0.990534	Fatty Acids and Conjugates	0.673993	Nitro fatty acids	0.206164	Fatty Acyls	0.982765					Fatty Acyls	0.982765	Lipids and lipid-like molecules	0.970062	Organic compounds; Lipids and lipid-like molecules; Organic acids and derivatives; Carboxylic acids and derivatives; Organonitrogen compounds; Organooxygen compounds; Monocarboxylic acids and derivatives; Organic nitro compounds; Carboxylic acids; Organic oxoazanium compounds; Carbonyl compounds; Organic 1,3-dipolar compounds; Organic salts; Fatty Acyls; Organic oxides; C-nitro compounds; Hydroca…	611
1_0_417	C18H35NO4	[M + K]+	C18H35NO4	Fatty acids	0.986217	Fatty Acids and Conjugates	0.89301	Nitro fatty acids	0.587125	Long-chain fatty acids	0.643318	Long-chain fatty acids	0.643318	Fatty acids and conjugates	0.637547	Fatty Acyls	0.973873	Lipids and lipid-like molecules	0.937409	Organic compounds; Lipids and lipid-like molecules; Fatty acids and conjugates; Organic acids and derivatives; Carboxylic acids and derivatives; Organonitrogen compounds; Organooxygen compounds; Quaternary ammonium salts; Monocarboxylic acids and derivatives; Organic nitro compounds; Carboxylic acids; Organic oxoazanium compounds; Carbonyl compounds; Long-chain fatty acids; Organic 1,3-dipolar co…	612
1_0_418	C9H17NO2	[M + H]+	C9H17NO2	Amino acids and Peptides	0.792909	Small peptides	0.935584	Aminoacids	0.715144	Gamma amino acids and derivatives	0.866947	Amino acids and derivatives	0.995554	Amino acids, peptides, and analogues	0.995404	Carboxylic acids and derivatives	0.995874	Organic acids and derivatives	0.994809	Organic compounds; Lipids and lipid-like molecules; Amino acids, peptides, and analogues; Fatty acids and conjugates; Organic acids and derivatives; Carboxylic acids and derivatives; Organonitrogen compounds; Organooxygen compounds; Amino acids and derivatives; Monoalkylamines; Amino fatty acids; Monocarboxylic acids and derivatives; Carboxylic acids; Carbonyl compounds; Gamma amino acids and der…	613
1_0_419	C30H50NO7P	[M + Na]+	C30H50NO7P	Fatty acids	0.969338	Glycerophospholipids	0.988388	Glycerophosphocholines	0.92264	1-acyl-sn-glycero-3-phosphocholines	0.69393	Lysophosphatidylcholines	0.792628	Glycerophosphocholines	0.893643	Glycerophospholipids	0.967098	Lipids and lipid-like molecules	0.995637	Organic compounds; Lipids and lipid-like molecules; Alcohols and polyols; Glycerophospholipids; Organic acids and derivatives; Carboxylic acids and derivatives; Organonitrogen compounds; Organooxygen compounds; Fatty acid esters; Organic phosphoric acids and derivatives; Phosphate esters; Quaternary ammonium salts; Cholines; Carboxylic acid derivatives; Monocarboxylic acids and derivatives; Carbo…	614
1_0_420	C33H46NO6P	[M + Na]+	C33H46NO6P	Fatty acids	0.937098	Glycerophospholipids	0.712099	Glycerophosphocholines	0.776528	Phosphocholines	0.89837	Cholines	0.945917	Quaternary ammonium salts	0.99716	Organonitrogen compounds	0.998993	Organic nitrogen compounds	0.996026	Organic compounds; Lipids and lipid-like molecules; Glycerophospholipids; Organic acids and derivatives; Carboxylic acids and derivatives; Organonitrogen compounds; Organooxygen compounds; Fatty acid esters; Organic phosphoric acids and derivatives; Phosphate esters; Quaternary ammonium salts; Cholines; Monocarboxylic acids and derivatives; Carboxylic acid esters; Phosphocholines; Carbonyl compou…	615
1_0_421	C30H50NO7P	[M + Na]+	C30H50NO7P	Fatty acids	0.977077	Glycerophospholipids	0.992344	Glycerophosphocholines	0.944467	Lysophosphatidylcholines	0.722164	Lysophosphatidylcholines	0.722164	Glycerophosphocholines	0.91668	Glycerophospholipids	0.934228	Lipids and lipid-like molecules	0.997321	Organic compounds; Lipids and lipid-like molecules; Alcohols and polyols; Glycerophospholipids; Organic acids and derivatives; Carboxylic acids and derivatives; Organonitrogen compounds; Organooxygen compounds; Fatty acid esters; Organic phosphoric acids and derivatives; Phosphate esters; Quaternary ammonium salts; Cholines; Carboxylic acid derivatives; Monocarboxylic acids and derivatives; Carbo…	616
1_0_422	C27H44NO7P	[M + K]+	C27H44NO7P	Fatty acids	0.962861	Glycerophospholipids	0.996202	Glycerophosphocholines	0.771381	Lysophosphatidylcholines	0.742197	Lysophosphatidylcholines	0.742197	Glycerophosphocholines	0.629005	Glycerophospholipids	0.907123	Lipids and lipid-like molecules	0.99896	Organic compounds; Lipids and lipid-like molecules; Glycerophospholipids; Organic acids and derivatives; Carboxylic acids and derivatives; Organonitrogen compounds; Organooxygen compounds; Fatty acid esters; Organic phosphoric acids and derivatives; Phosphate esters; Quaternary ammonium salts; Cholines; Carboxylic acid derivatives; Monocarboxylic acids and derivatives; Carboxylic acid esters; Pho…	617
1_0_423	C26H52NO7P	[M + Na]+	C26H52NO7P	Fatty acids	0.993328	Glycerophospholipids	0.998928	Glycerophosphocholines	0.997448	Lysophosphatidylcholines	0.806525	Lysophosphatidylcholines	0.806525	Glycerophosphocholines	0.977313	Glycerophospholipids	0.961181	Lipids and lipid-like molecules	0.998646	Organic compounds; Lipids and lipid-like molecules; Alcohols and polyols; Glycerophospholipids; Organic acids and derivatives; Carboxylic acids and derivatives; Organonitrogen compounds; Organooxygen compounds; Fatty acid esters; Organic phosphoric acids and derivatives; Phosphate esters; Quaternary ammonium salts; Cholines; Carboxylic acid derivatives; Monocarboxylic acids and derivatives; Carbo…	619
1_0_424	C31H46NO6P	[M + Na]+	C31H46NO6P	Fatty acids	0.957938	Glycerophospholipids	0.843042	Glycerophosphocholines	0.895359	Phosphocholines	0.931584	Cholines	0.95634	Quaternary ammonium salts	0.997352	Organonitrogen compounds	0.998853	Organic nitrogen compounds	0.995111	Organic compounds; Lipids and lipid-like molecules; Glycerophospholipids; Organic acids and derivatives; Carboxylic acids and derivatives; Organonitrogen compounds; Organooxygen compounds; Fatty acid esters; Organic phosphoric acids and derivatives; Phosphate esters; Quaternary ammonium salts; Cholines; Carboxylic acid derivatives; Monocarboxylic acids and derivatives; Carboxylic acid esters; Pho…	620
1_0_425	C28H50NO7P	[M + H]+	C28H50NO7P	Fatty acids	0.987773	Glycerophospholipids	0.999349	Glycerophosphocholines	0.994836	Lysophosphatidylcholines	0.877877	Lysophosphatidylcholines	0.877877	Glycerophosphocholines	0.981074	Glycerophospholipids	0.990665	Lipids and lipid-like molecules	0.999504	Organic compounds; Lipids and lipid-like molecules; Alcohols and polyols; Glycerophospholipids; Organic acids and derivatives; Carboxylic acids and derivatives; Organonitrogen compounds; Organooxygen compounds; Fatty acid esters; Organic phosphoric acids and derivatives; Phosphate esters; Quaternary ammonium salts; Cholines; Carboxylic acid derivatives; Monocarboxylic acids and derivatives; Carbo…	623
1_0_426	C26H50NO7P	[M + H]+	C26H50NO7P	Fatty acids	0.999203	Glycerophospholipids	0.999982	Glycerophosphocholines	0.9985	1-acyl-sn-glycero-3-phosphocholines	0.994408	Lysophosphatidylcholines	0.988779	Glycerophosphocholines	0.99921	Glycerophospholipids	0.998678	Lipids and lipid-like molecules	0.999679	Organic compounds; Lipids and lipid-like molecules; Alcohols and polyols; Glycerophospholipids; Organic acids and derivatives; Carboxylic acids and derivatives; Organonitrogen compounds; Organooxygen compounds; Fatty acid esters; Organic phosphoric acids and derivatives; Phosphate esters; Quaternary ammonium salts; Cholines; Carboxylic acid derivatives; Monocarboxylic acids and derivatives; Carbo…	625
1_0_427	C29H46NO6P	[M + Na]+	C29H46NO6P	Fatty acids	0.954657	Glycerophospholipids	0.939052	Glycerophosphocholines	0.950569	Glycerophosphocholines	0.676324			Glycerophosphocholines	0.676324	Glycerophospholipids	0.862516	Lipids and lipid-like molecules	0.985417	Organic compounds; Lipids and lipid-like molecules; Glycerophospholipids; Organic acids and derivatives; Carboxylic acids and derivatives; Organonitrogen compounds; Organooxygen compounds; Fatty acid esters; Organic phosphoric acids and derivatives; Phosphate esters; Quaternary ammonium salts; Cholines; Carboxylic acid derivatives; Monocarboxylic acids and derivatives; Carboxylic acid esters; Pho…	626
1_0_428	C26H50NO7P	[M + Na]+	C26H50NO7P	Fatty acids	0.992599	Glycerophospholipids	0.999893	Glycerophosphocholines	0.99636	Lysophosphatidylcholines	0.874433	Lysophosphatidylcholines	0.874433	Glycerophosphocholines	0.994585	Glycerophospholipids	0.996658	Lipids and lipid-like molecules	0.999699	Organic compounds; Lipids and lipid-like molecules; Alcohols and polyols; Glycerophospholipids; Organic acids and derivatives; Carboxylic acids and derivatives; Organonitrogen compounds; Organooxygen compounds; Fatty acid esters; Organic phosphoric acids and derivatives; Phosphate esters; Quaternary ammonium salts; Cholines; Carboxylic acid derivatives; Monocarboxylic acids and derivatives; Carbo…	627
1_0_429	C29H46NO6P	[M + Na]+	C29H46NO6P	Fatty acids	0.954686	Glycerophospholipids	0.934956	Glycerophosphocholines	0.94845	Glycerophosphocholines	0.679222			Glycerophosphocholines	0.679222	Glycerophospholipids	0.851433	Lipids and lipid-like molecules	0.986368	Organic compounds; Lipids and lipid-like molecules; Glycerophospholipids; Organic acids and derivatives; Carboxylic acids and derivatives; Organonitrogen compounds; Organooxygen compounds; Fatty acid esters; Organic phosphoric acids and derivatives; Phosphate esters; Quaternary ammonium salts; Cholines; Carboxylic acid derivatives; Monocarboxylic acids and derivatives; Carboxylic acid esters; Pho…	631
1_0_430	C26H50NO7P	[M + Na]+	C26H50NO7P	Fatty acids	0.991861	Glycerophospholipids	0.998523	Glycerophosphocholines	0.980153	Lysophosphatidylcholines	0.873393	Lysophosphatidylcholines	0.873393	Glycerophosphocholines	0.985393	Glycerophospholipids	0.981839	Lipids and lipid-like molecules	0.998214	Organic compounds; Lipids and lipid-like molecules; Alcohols and polyols; Glycerophospholipids; Organic acids and derivatives; Carboxylic acids and derivatives; Organonitrogen compounds; Organooxygen compounds; Fatty acid esters; Organic phosphoric acids and derivatives; Phosphate esters; Quaternary ammonium salts; Cholines; Carboxylic acid derivatives; Monocarboxylic acids and derivatives; Carbo…	632
1_0_431	C26H53NO5P2	[M + H]+	C26H53NO5P2	Fatty acids	0.987409	Glycerophospholipids	0.629497	Glycerophosphocholines	0.997127	Phosphocholines	0.979597	Cholines	0.996561	Quaternary ammonium salts	0.999882	Organonitrogen compounds	0.999995	Organic nitrogen compounds	0.999975	Organic compounds; Organic acids and derivatives; Organonitrogen compounds; Organooxygen compounds; Organic phosphoric acids and derivatives; Phosphate esters; Quaternary ammonium salts; Cholines; Phosphocholines; Amines; Alkyl phosphates; Dialkyl phosphates; Organic cations; Organic oxides; Hydrocarbon derivatives; Tetraalkylammonium salts; Organic oxygen compounds; Organic nitrogen compounds; C…	634
1_0_432	C28H40NO6P	[M + Na]+	C28H40NO6P	Fatty acids	0.827494	Glycerophospholipids	0.821189	Glycerophosphocholines	0.939707	Glycerophosphocholines	0.733066			Glycerophosphocholines	0.733066	Glycerophospholipids	0.655841	Lipids and lipid-like molecules	0.717157	Organic compounds; Lipids and lipid-like molecules; Glycerophospholipids; Organic acids and derivatives; Organonitrogen compounds; Organooxygen compounds; Organic phosphoric acids and derivatives; Phosphate esters; Quaternary ammonium salts; Cholines; Carboxylic acid esters; Phosphocholines; Carbonyl compounds; Glycerophosphocholines; Benzene and substituted derivatives; Amines; Alkyl phosphates;…	636
1_0_433	C25H44NO7P	[M + Na]+	C25H44NO7P	Fatty acids	0.994075	Glycerophospholipids	0.99891	Glycerophosphoethanolamines	0.995106	Amino acids and derivatives	0.924604	Amino acids and derivatives	0.924604	Amino acids, peptides, and analogues	0.924479	Carboxylic acids and derivatives	0.999744	Organic acids and derivatives	0.999994	Organic compounds; Lipids and lipid-like molecules; Amino acids, peptides, and analogues; Alcohols and polyols; Glycerophospholipids; Organic acids and derivatives; Carboxylic acids and derivatives; Organonitrogen compounds; Organooxygen compounds; Fatty acid esters; Amino acids and derivatives; Organic phosphoric acids and derivatives; Phosphate esters; Monoalkylamines; Carboxylic acid derivativ…	640
1_0_434	C23H44NO7P	[M + K]+	C23H44NO7P	Fatty acids	0.996719	Glycerophospholipids	0.998703	Glycerophosphoethanolamines	0.985915	Amino acids and derivatives	0.963595	Amino acids and derivatives	0.963595	Amino acids, peptides, and analogues	0.963099	Carboxylic acids and derivatives	0.999626	Organic acids and derivatives	0.999985	Organic compounds; Lipids and lipid-like molecules; Amino acids, peptides, and analogues; Alcohols and polyols; Glycerophospholipids; Organic acids and derivatives; Carboxylic acids and derivatives; Organonitrogen compounds; Organooxygen compounds; Fatty acid esters; Amino acids and derivatives; Organic phosphoric acids and derivatives; Phosphate esters; Monoalkylamines; Carboxylic acid derivativ…	641
1_0_435	C23H44NO7P	[M + Na]+	C23H44NO7P	Fatty acids	0.996235	Glycerophospholipids	0.999405	Glycerophosphoethanolamines	0.995865	Amino acids and derivatives	0.938973	Amino acids and derivatives	0.938973	Amino acids, peptides, and analogues	0.939557	Carboxylic acids and derivatives	0.999644	Organic acids and derivatives	0.999992	Organic compounds; Lipids and lipid-like molecules; Amino acids, peptides, and analogues; Alcohols and polyols; Glycerophospholipids; Organic acids and derivatives; Carboxylic acids and derivatives; Organonitrogen compounds; Organooxygen compounds; Fatty acid esters; Amino acids and derivatives; Organic phosphoric acids and derivatives; Phosphate esters; Monoalkylamines; Carboxylic acid derivativ…	642
1_0_436	C23H44NO7P	[M + Na]+	C23H44NO7P	Fatty acids	0.997168	Glycerophospholipids	0.999524	Glycerophosphoethanolamines	0.997519	Amino acids and derivatives	0.906944	Amino acids and derivatives	0.906944	Amino acids, peptides, and analogues	0.908663	Carboxylic acids and derivatives	0.999558	Organic acids and derivatives	0.999995	Organic compounds; Lipids and lipid-like molecules; Amino acids, peptides, and analogues; Alcohols and polyols; Glycerophospholipids; Organic acids and derivatives; Carboxylic acids and derivatives; Organonitrogen compounds; Organooxygen compounds; Fatty acid esters; Amino acids and derivatives; Organic phosphoric acids and derivatives; Phosphate esters; Monoalkylamines; Carboxylic acid derivativ…	644
1_0_437	C24H50NO7P	[M + H]+	C24H50NO7P	Fatty acids	0.993918	Glycerophospholipids	0.999777	Glycerophosphocholines	0.99782	1-acyl-sn-glycero-3-phosphocholines	0.639978	Lysophosphatidylcholines	0.734888	Glycerophosphocholines	0.992528	Glycerophospholipids	0.995419	Lipids and lipid-like molecules	0.997242	Organic compounds; Lipids and lipid-like molecules; Alcohols and polyols; Glycerophospholipids; Organic acids and derivatives; Carboxylic acids and derivatives; Organonitrogen compounds; Organooxygen compounds; Fatty acid esters; Organic phosphoric acids and derivatives; Phosphate esters; Quaternary ammonium salts; Cholines; Carboxylic acid derivatives; Monocarboxylic acids and derivatives; Carbo…	647
1_0_438	C24H50NO7P	[M + Na]+	C24H50NO7P	Fatty acids	0.996664	Glycerophospholipids	0.999839	Glycerophosphocholines	0.997048	1-acyl-sn-glycero-3-phosphocholines	0.85051	Lysophosphatidylcholines	0.817613	Glycerophosphocholines	0.993064	Glycerophospholipids	0.994834	Lipids and lipid-like molecules	0.998882	Organic compounds; Lipids and lipid-like molecules; Alcohols and polyols; Glycerophospholipids; Organic acids and derivatives; Carboxylic acids and derivatives; Organonitrogen compounds; Organooxygen compounds; Fatty acid esters; Organic phosphoric acids and derivatives; Phosphate esters; Quaternary ammonium salts; Cholines; Carboxylic acid derivatives; Monocarboxylic acids and derivatives; Carbo…	648
1_0_439	C16H31NO	[M + H]+	C16H31NO	Fatty acids	0.844318	Fatty amides	0.941247	N-acyl amines	0.860202	Secondary carboxylic acid amides	0.96375	Carboxylic acid amides	0.978188	Carboxylic acid derivatives	0.971383	Carboxylic acids and derivatives	0.988933	Organic acids and derivatives	0.997881	Organic compounds; Organic acids and derivatives; Carboxylic acids and derivatives; Organonitrogen compounds; Organooxygen compounds; Carboxylic acid amides; Carboxylic acid derivatives; Secondary carboxylic acid amides; Carbonyl compounds; Organic oxides; Hydrocarbon derivatives; Organopnictogen compounds; Organic oxygen compounds; Organic nitrogen compounds; Chemical entities	649
1_0_440	C18H35NO4	[M + K]+	C18H35NO4	Fatty acids	0.984603	Fatty Acids and Conjugates	0.88107	Nitro fatty acids	0.516411	Long-chain fatty acids	0.607997	Long-chain fatty acids	0.607997	Fatty acids and conjugates	0.624684	Fatty Acyls	0.971051	Lipids and lipid-like molecules	0.932193	Organic compounds; Lipids and lipid-like molecules; Fatty acids and conjugates; Organic acids and derivatives; Carboxylic acids and derivatives; Organonitrogen compounds; Organooxygen compounds; Quaternary ammonium salts; Monocarboxylic acids and derivatives; Organic nitro compounds; Carboxylic acids; Organic oxoazanium compounds; Carbonyl compounds; Long-chain fatty acids; Organic 1,3-dipolar co…	652
1_0_441	C25H50NO7P	[M + H]+	C25H50NO7P	Fatty acids	0.996887	Glycerophospholipids	0.999838	Glycerophosphocholines	0.997416	1-acyl-sn-glycero-3-phosphocholines	0.632598	Lysophosphatidylcholines	0.931991	Glycerophosphocholines	0.996347	Glycerophospholipids	0.989061	Lipids and lipid-like molecules	0.999207	Organic compounds; Lipids and lipid-like molecules; Alcohols and polyols; Glycerophospholipids; Organic acids and derivatives; Carboxylic acids and derivatives; Organonitrogen compounds; Organooxygen compounds; Fatty acid esters; Organic phosphoric acids and derivatives; Phosphate esters; Quaternary ammonium salts; Cholines; Carboxylic acid derivatives; Monocarboxylic acids and derivatives; Carbo…	653
1_0_442	C21H44NO7P	[M + H]+	C21H44NO7P	Fatty acids	0.998694	Glycerophospholipids	0.998834	Glycerophosphoethanolamines	0.990936	Amino acids and derivatives	0.995342	Amino acids and derivatives	0.995342	Amino acids, peptides, and analogues	0.995119	Carboxylic acids and derivatives	0.999227	Organic acids and derivatives	0.999995	Organic compounds; Lipids and lipid-like molecules; Amino acids, peptides, and analogues; Alcohols and polyols; Glycerophospholipids; Organic acids and derivatives; Carboxylic acids and derivatives; Organonitrogen compounds; Organooxygen compounds; Fatty acid esters; Amino acids and derivatives; Organic phosphoric acids and derivatives; Phosphate esters; Monoalkylamines; Carboxylic acid derivativ…	654
1_0_443	C28H52NO7P	[M + H]+	C28H52NO7P	Fatty acids	0.997106	Glycerophospholipids	0.999357	Glycerophosphocholines	0.796986	Glycerophosphocholines	0.96366			Glycerophosphocholines	0.96366	Glycerophospholipids	0.999092	Lipids and lipid-like molecules	0.999203	Organic compounds; Lipids and lipid-like molecules; Aldehydes; Glycerophospholipids; Organic acids and derivatives; Carboxylic acids and derivatives; Organonitrogen compounds; Organooxygen compounds; Fatty acid esters; Organic phosphoric acids and derivatives; Phosphate esters; Quaternary ammonium salts; Cholines; Carboxylic acid derivatives; Monocarboxylic acids and derivatives; Carboxylic acid …	656
1_0_444	C24H50O7	[M + H3N + H]+	C24H53NO7	Fatty acids	0.996486	Glycerolipids	0.992172	Monoacylglycerols	0.784728	Polyethylene glycols	0.995139	Dialkyl ethers	0.99995	Ethers	0.99998	Organooxygen compounds	1	Organic oxygen compounds	1	Organic compounds; Alcohols and polyols; Ethers; Primary alcohols; Organooxygen compounds; Dialkyl ethers; Polyethylene glycols; Hydrocarbon derivatives; Organic oxygen compounds; Chemical entities	657
1_0_445	C30H52NO7P	[M + H]+	C30H52NO7P	Fatty acids	0.953619	Glycerophospholipids	0.990096	Glycerophosphocholines	0.960981	1-acyl-sn-glycero-3-phosphocholines	0.668049	Lysophosphatidylcholines	0.762741	Glycerophosphocholines	0.807223	Glycerophospholipids	0.939687	Lipids and lipid-like molecules	0.995185	Organic compounds; Lipids and lipid-like molecules; Alcohols and polyols; Glycerophospholipids; Organic acids and derivatives; Carboxylic acids and derivatives; Organonitrogen compounds; Organooxygen compounds; Fatty acid esters; Organic phosphoric acids and derivatives; Phosphate esters; Quaternary ammonium salts; Cholines; Carboxylic acid derivatives; Monocarboxylic acids and derivatives; Carbo…	658
1_0_446	C27H46NO7P	[M + H]+	C27H46NO7P	Fatty acids	0.996649	Glycerophospholipids	0.998937	Glycerophosphoethanolamines	0.959222	Amino acids and derivatives	0.883775	Amino acids and derivatives	0.883775	Amino acids, peptides, and analogues	0.873102	Carboxylic acids and derivatives	0.999785	Organic acids and derivatives	0.999982	Organic compounds; Lipids and lipid-like molecules; Amino acids, peptides, and analogues; Alcohols and polyols; Glycerophospholipids; Organic acids and derivatives; Carboxylic acids and derivatives; Organonitrogen compounds; Primary alcohols; Organooxygen compounds; Fatty acid esters; Amino acids and derivatives; Organic phosphoric acids and derivatives; Phosphate esters; Monoalkylamines; Carboxy…	659
1_0_447	C16H38N6O3	[M + Na]+	C16H38N6O3	Fatty acids	0.0476424	Ornithine alkaloids	0.332588	Polyamines	0.292188	Dipeptides	0.824683	Peptides	0.116529	Amino acids, peptides, and analogues	0.994646	Carboxylic acids and derivatives	0.999571	Organic acids and derivatives	0.999945	Organic compounds; Lipids and lipid-like molecules; Amino acids, peptides, and analogues; Alpha amino acids and derivatives; Fatty acids and conjugates; Organic acids and derivatives; Carboxylic acids and derivatives; Organonitrogen compounds; Organooxygen compounds; Fatty amides; Amino acids and derivatives; Guanidines; Monoalkylamines; Carboxylic acid amides; Carboxylic acid derivatives; N-acyl…	660
1_0_448	C30H52NO7P	[M + K]+	C30H52NO7P	Fatty acids	0.985888	Glycerophospholipids	0.99265	Glycerophosphocholines	0.924312	Lysophosphatidylcholines	0.6227	Lysophosphatidylcholines	0.6227	Glycerophosphocholines	0.917445	Glycerophospholipids	0.976666	Lipids and lipid-like molecules	0.997316	Organic compounds; Lipids and lipid-like molecules; Alcohols and polyols; Glycerophospholipids; Organic acids and derivatives; Carboxylic acids and derivatives; Organonitrogen compounds; Organooxygen compounds; Fatty acid esters; Organic phosphoric acids and derivatives; Phosphate esters; Quaternary ammonium salts; Cholines; Carboxylic acid derivatives; Monocarboxylic acids and derivatives; Carbo…	661
1_0_449	C24H50O7	[M + H3N + H]+	C24H53NO7	Fatty acids	0.996441	Glycerolipids	0.976207	Monoacylglycerols	0.66144	Polyethylene glycols	0.992875	Dialkyl ethers	0.999725	Ethers	0.999909	Organooxygen compounds	1	Organic oxygen compounds	1	Organic compounds; Alcohols and polyols; Ethers; Primary alcohols; Organooxygen compounds; Dialkyl ethers; Polyethylene glycols; Hydrocarbon derivatives; Organic oxygen compounds; Chemical entities	665
1_0_450	C28H58O9	[M + H3N + H]+	C28H61NO9	Fatty acids	0.988272	Glycerolipids	0.772163	Monoacylglycerols	0.477857	Polyethylene glycols	0.985947	Dialkyl ethers	0.996818	Ethers	0.996534	Organooxygen compounds	1	Organic oxygen compounds	1	Organic compounds; Alcohols and polyols; Ethers; Primary alcohols; Organooxygen compounds; Dialkyl ethers; Polyethylene glycols; Hydrocarbon derivatives; Organic oxygen compounds; Chemical entities	668
1_0_451	C26H54O8	[M + H3N + H]+	C26H57NO8	Fatty acids	0.980915	Glycerolipids	0.876355	Monoacylglycerols	0.636488	Polyethylene glycols	0.989126	Dialkyl ethers	0.997021	Ethers	0.997957	Organooxygen compounds	1	Organic oxygen compounds	1	Organic compounds; Alcohols and polyols; Ethers; Primary alcohols; Organooxygen compounds; Dialkyl ethers; Polyethylene glycols; Hydrocarbon derivatives; Organic oxygen compounds; Chemical entities	669
1_0_452	C30H62O10	[M + H3N + H]+	C30H65NO10	Fatty acids	0.977748	Glycerolipids	0.821647	Monoacylglycerols	0.571859	Polyethylene glycols	0.977571	Dialkyl ethers	0.995383	Ethers	0.994505	Organooxygen compounds	1	Organic oxygen compounds	1	Organic compounds; Alcohols and polyols; Ethers; Primary alcohols; Organooxygen compounds; Dialkyl ethers; Polyethylene glycols; Hydrocarbon derivatives; Organic oxygen compounds; Chemical entities	671
1_0_453	C26H54O8	[M + H3N + H]+	C26H57NO8	Fatty acids	0.992877	Glycerolipids	0.978812	Monoacylglycerols	0.706556	Polyethylene glycols	0.996514	Dialkyl ethers	0.999507	Ethers	0.999821	Organooxygen compounds	1	Organic oxygen compounds	1	Organic compounds; Alcohols and polyols; Ethers; Primary alcohols; Organooxygen compounds; Dialkyl ethers; Polyethylene glycols; Hydrocarbon derivatives; Organic oxygen compounds; Chemical entities	678
1_0_454	C30H62O10	[M + H3N + H]+	C30H65NO10	Fatty acids	0.987571	Glycerolipids	0.8094	Triacylglycerols	0.397345	Polyethylene glycols	0.882526	Dialkyl ethers	0.991685	Ethers	0.991809	Organooxygen compounds	1	Organic oxygen compounds	1	Organic compounds; Alcohols and polyols; Ethers; Primary alcohols; Organooxygen compounds; Dialkyl ethers; Polyethylene glycols; Hydrocarbon derivatives; Organic oxygen compounds; Chemical entities	679
1_0_455	C24H50NO7P	[M + H]+	C24H50NO7P	Fatty acids	0.997964	Glycerophospholipids	0.999892	Glycerophosphocholines	0.997593	1-acyl-sn-glycero-3-phosphocholines	0.933175	Lysophosphatidylcholines	0.915087	Glycerophosphocholines	0.998576	Glycerophospholipids	0.999709	Lipids and lipid-like molecules	0.998951	Organic compounds; Lipids and lipid-like molecules; Alcohols and polyols; Glycerophospholipids; Organic acids and derivatives; Carboxylic acids and derivatives; Organonitrogen compounds; Organooxygen compounds; Fatty acid esters; Organic phosphoric acids and derivatives; Phosphate esters; Quaternary ammonium salts; Cholines; Carboxylic acid derivatives; Monocarboxylic acids and derivatives; Carbo…	681
1_0_456	C27H46NO6P	[M + Na]+	C27H46NO6P	Fatty acids	0.973157	Glycerophospholipids	0.977596	Glycerophosphocholines	0.986145	Glycerophosphocholines	0.897972			Glycerophosphocholines	0.897972	Glycerophospholipids	0.964292	Lipids and lipid-like molecules	0.937082	Organic compounds; Lipids and lipid-like molecules; Alcohols and polyols; Glycerolipids; Glycerophospholipids; Organic acids and derivatives; Organonitrogen compounds; Organooxygen compounds; Organic phosphoric acids and derivatives; Phosphate esters; Quaternary ammonium salts; Cholines; Phosphocholines; Secondary alcohols; Glycerophosphocholines; Amines; Glycerol vinyl ethers; Alkyl phosphates; …	682
1_0_457	C24H50NO7P	[M + Na]+	C24H50NO7P	Fatty acids	0.997985	Glycerophospholipids	0.999896	Glycerophosphocholines	0.997453	1-acyl-sn-glycero-3-phosphocholines	0.934451	Lysophosphatidylcholines	0.918546	Glycerophosphocholines	0.998673	Glycerophospholipids	0.999626	Lipids and lipid-like molecules	0.998875	Organic compounds; Lipids and lipid-like molecules; Alcohols and polyols; Glycerophospholipids; Organic acids and derivatives; Carboxylic acids and derivatives; Organonitrogen compounds; Organooxygen compounds; Fatty acid esters; Organic phosphoric acids and derivatives; Phosphate esters; Quaternary ammonium salts; Cholines; Carboxylic acid derivatives; Monocarboxylic acids and derivatives; Carbo…	684
1_0_458	C26H52NO7P	[M + H]+	C26H52NO7P	Fatty acids	0.998922	Glycerophospholipids	0.99923	Glycerophosphocholines	0.99763	Glycerophosphocholines	0.995316			Glycerophosphocholines	0.995316	Glycerophospholipids	0.993353	Lipids and lipid-like molecules	0.998378	Organic compounds; Lipids and lipid-like molecules; Glycerophospholipids; Organic acids and derivatives; Carboxylic acids and derivatives; Organonitrogen compounds; Organooxygen compounds; Fatty acid esters; Organic phosphoric acids and derivatives; Phosphate esters; Quaternary ammonium salts; Cholines; Carboxylic acid derivatives; Monocarboxylic acids and derivatives; Dialkyl ethers; Carboxylic …	691
1_0_459	C24H50NO7P	[M + H]+	C24H50NO7P	Fatty acids	0.998073	Glycerophospholipids	0.999897	Glycerophosphocholines	0.997722	1-acyl-sn-glycero-3-phosphocholines	0.933703	Lysophosphatidylcholines	0.914725	Glycerophosphocholines	0.998592	Glycerophospholipids	0.999702	Lipids and lipid-like molecules	0.998952	Organic compounds; Lipids and lipid-like molecules; Alcohols and polyols; Glycerophospholipids; Organic acids and derivatives; Carboxylic acids and derivatives; Organonitrogen compounds; Organooxygen compounds; Fatty acid esters; Organic phosphoric acids and derivatives; Phosphate esters; Quaternary ammonium salts; Cholines; Carboxylic acid derivatives; Monocarboxylic acids and derivatives; Carbo…	695
1_0_460	C24H50NO7P	[M + K]+	C24H50NO7P	Fatty acids	0.993533	Glycerophospholipids	0.999781	Glycerophosphocholines	0.99701	1-acyl-sn-glycero-3-phosphocholines	0.548336	Lysophosphatidylcholines	0.51857	Glycerophosphocholines	0.983815	Glycerophospholipids	0.997678	Lipids and lipid-like molecules	0.99805	Organic compounds; Lipids and lipid-like molecules; Glycerophospholipids; Organic acids and derivatives; Carboxylic acids and derivatives; Organonitrogen compounds; Organooxygen compounds; Fatty acid esters; Organic phosphoric acids and derivatives; Phosphate esters; Quaternary ammonium salts; Cholines; Carboxylic acid derivatives; Monocarboxylic acids and derivatives; Carboxylic acid esters; Pho…	696
1_0_461	C26H52NO7P	[M + H]+	C26H52NO7P	Fatty acids	0.998963	Glycerophospholipids	0.999497	Glycerophosphocholines	0.99774	1-acyl-sn-glycero-3-phosphocholines	0.522695	Lysophosphatidylcholines	0.671171	Glycerophosphocholines	0.997161	Glycerophospholipids	0.994278	Lipids and lipid-like molecules	0.999034	Organic compounds; Lipids and lipid-like molecules; Alcohols and polyols; Glycerophospholipids; Organic acids and derivatives; Carboxylic acids and derivatives; Organonitrogen compounds; Organooxygen compounds; Fatty acid esters; Organic phosphoric acids and derivatives; Phosphate esters; Quaternary ammonium salts; Cholines; Carboxylic acid derivatives; Monocarboxylic acids and derivatives; Carbo…	697
1_0_462	C25H46NO7P	[M + H]+	C25H46NO7P	Fatty acids	0.998811	Glycerophospholipids	0.999597	Glycerophosphoethanolamines	0.997353	Amino acids and derivatives	0.977105	Amino acids and derivatives	0.977105	Amino acids, peptides, and analogues	0.977025	Carboxylic acids and derivatives	0.999807	Organic acids and derivatives	0.999995	Organic compounds; Lipids and lipid-like molecules; Amino acids, peptides, and analogues; Alcohols and polyols; Glycerophospholipids; Organic acids and derivatives; Carboxylic acids and derivatives; Organonitrogen compounds; Organooxygen compounds; Fatty acid esters; Amino acids and derivatives; Organic phosphoric acids and derivatives; Phosphate esters; Monoalkylamines; Carboxylic acid derivativ…	702
1_0_463	C31H48NO6P	[M + Na]+	C31H48NO6P	Fatty acids	0.96022	Glycerophospholipids	0.891089	Glycerophosphocholines	0.935591	Phosphocholines	0.941605	Cholines	0.949124	Quaternary ammonium salts	0.997493	Organonitrogen compounds	0.999309	Organic nitrogen compounds	0.996323	Organic compounds; Lipids and lipid-like molecules; Glycerophospholipids; Organic acids and derivatives; Carboxylic acids and derivatives; Organonitrogen compounds; Organooxygen compounds; Fatty acid esters; Organic phosphoric acids and derivatives; Phosphate esters; Quaternary ammonium salts; Cholines; Carboxylic acid derivatives; Monocarboxylic acids and derivatives; Carboxylic acid esters; Pho…	703
1_0_464	C28H52NO7P	[M + Na]+	C28H52NO7P	Fatty acids	0.995691	Glycerophospholipids	0.999342	Glycerophosphocholines	0.994088	1-acyl-sn-glycero-3-phosphocholines	0.937051	Lysophosphatidylcholines	0.900542	Glycerophosphocholines	0.985245	Glycerophospholipids	0.98863	Lipids and lipid-like molecules	0.99785	Organic compounds; Lipids and lipid-like molecules; Alcohols and polyols; Glycerophospholipids; Organic acids and derivatives; Carboxylic acids and derivatives; Organonitrogen compounds; Organooxygen compounds; Fatty acid esters; Organic phosphoric acids and derivatives; Phosphate esters; Quaternary ammonium salts; Cholines; Carboxylic acid derivatives; Monocarboxylic acids and derivatives; Carbo…	704
1_0_465	C30H52NO7P	[M + H]+	C30H52NO7P	Fatty acids	0.965147	Glycerophospholipids	0.992168	Glycerophosphocholines	0.955318	1-acyl-sn-glycero-3-phosphocholines	0.800837	Lysophosphatidylcholines	0.755532	Glycerophosphocholines	0.873127	Glycerophospholipids	0.974899	Lipids and lipid-like molecules	0.9952	Organic compounds; Lipids and lipid-like molecules; Alcohols and polyols; Glycerophospholipids; Organic acids and derivatives; Carboxylic acids and derivatives; Organonitrogen compounds; Organooxygen compounds; Fatty acid esters; Organic phosphoric acids and derivatives; Phosphate esters; Quaternary ammonium salts; Cholines; Carboxylic acid derivatives; Monocarboxylic acids and derivatives; Carbo…	705
1_0_466	C18H34O2	[M + H]+	C18H34O2	Fatty acids	0.991191	Fatty Acids and Conjugates	0.911912	Unsaturated fatty acids	0.978036	Long-chain fatty acids	0.895835	Long-chain fatty acids	0.895835	Fatty acids and conjugates	0.991996	Fatty Acyls	0.996011	Lipids and lipid-like molecules	0.989589	Organic compounds; Lipids and lipid-like molecules; Fatty acids and conjugates; Organic acids and derivatives; Carboxylic acids and derivatives; Organooxygen compounds; Straight chain fatty acids; Unsaturated fatty acids; Monocarboxylic acids and derivatives; Carboxylic acids; Carbonyl compounds; Long-chain fatty acids; Fatty Acyls; Organic oxides; Hydrocarbon derivatives; Organic oxygen compound…	706
1_0_467	C25H50NO7P	[M + H]+	C25H50NO7P	Fatty acids	0.996459	Glycerophospholipids	0.999576	Glycerophosphocholines	0.993352	1-acyl-sn-glycero-3-phosphocholines	0.693944	Lysophosphatidylcholines	0.911088	Glycerophosphocholines	0.995547	Glycerophospholipids	0.986112	Lipids and lipid-like molecules	0.9982	Organic compounds; Lipids and lipid-like molecules; Alcohols and polyols; Glycerophospholipids; Organic acids and derivatives; Carboxylic acids and derivatives; Organonitrogen compounds; Organooxygen compounds; Fatty acid esters; Organic phosphoric acids and derivatives; Phosphate esters; Quaternary ammonium salts; Cholines; Carboxylic acid derivatives; Monocarboxylic acids and derivatives; Carbo…	712
1_0_468	C18H33NO	[M + H]+	C18H33NO	Fatty acids	0.992531	Fatty amides	0.969073	N-acyl amines	0.876371	Fatty amides	0.738157			Fatty amides	0.738157	Fatty Acyls	0.706995	Lipids and lipid-like molecules	0.81738	Organic compounds; Lipids and lipid-like molecules; Organic acids and derivatives; Carboxylic acids and derivatives; Organonitrogen compounds; Organooxygen compounds; Fatty amides; Carboxylic acid amides; Carboxylic acid derivatives; Secondary carboxylic acid amides; Carbonyl compounds; Fatty Acyls; Organic oxides; Hydrocarbon derivatives; Organopnictogen compounds; Organic oxygen compounds; Orga…	714
1_0_469	C16H31N4	[M + K]+	C16H31N4	Alkaloids	0.996767	Ornithine alkaloids	0.4337	Phenylalanine-derived alkaloids	0.14643	Aralkylamines	0.606282	Aralkylamines	0.606282	Amines	0.935702	Organonitrogen compounds	1	Organic nitrogen compounds	1	Organic compounds; Organoheterocyclic compounds; Piperidines; Organonitrogen compounds; Trialkylamines; Amines; Tertiary amines; Aralkylamines; Azacyclic compounds; Heteroaromatic compounds; Hydrocarbon derivatives; Organopnictogen compounds; Organic nitrogen compounds; Chemical entities	715
1_0_470	C26H52NO7P	[M + H]+	C26H52NO7P	Fatty acids	0.985607	Glycerophospholipids	0.998548	Glycerophosphocholines	0.99655	Lysophosphatidylcholines	0.816641	Lysophosphatidylcholines	0.816641	Glycerophosphocholines	0.971567	Glycerophospholipids	0.959541	Lipids and lipid-like molecules	0.998509	Organic compounds; Lipids and lipid-like molecules; Alcohols and polyols; Glycerophospholipids; Organic acids and derivatives; Carboxylic acids and derivatives; Organonitrogen compounds; Primary alcohols; Organooxygen compounds; Fatty acid esters; Organic phosphoric acids and derivatives; Phosphate esters; Quaternary ammonium salts; Cholines; Carboxylic acid derivatives; Monocarboxylic acids and …	716
1_0_471	C31H46NO6P	[M + H]+	C31H46NO6P	Fatty acids	0.88244	Glycerophospholipids	0.778988	Glycerophosphocholines	0.822261	Phosphocholines	0.921438	Cholines	0.959747	Quaternary ammonium salts	0.998016	Organonitrogen compounds	0.998662	Organic nitrogen compounds	0.993481	Organic compounds; Lipids and lipid-like molecules; Glycerophospholipids; Organic acids and derivatives; Carboxylic acids and derivatives; Organonitrogen compounds; Organooxygen compounds; Fatty acid esters; Organic phosphoric acids and derivatives; Phosphate esters; Quaternary ammonium salts; Cholines; Carboxylic acid derivatives; Monocarboxylic acids and derivatives; Carboxylic acid esters; Pho…	717
1_0_472	C26H52NO7P	[M + Na]+	C26H52NO7P	Fatty acids	0.979646	Glycerophospholipids	0.998598	Glycerophosphocholines	0.994764	Lysophosphatidylcholines	0.763949	Lysophosphatidylcholines	0.763949	Glycerophosphocholines	0.969779	Glycerophospholipids	0.975895	Lipids and lipid-like molecules	0.998714	Organic compounds; Lipids and lipid-like molecules; Alcohols and polyols; Glycerophospholipids; Organic acids and derivatives; Carboxylic acids and derivatives; Organonitrogen compounds; Primary alcohols; Organooxygen compounds; Fatty acid esters; Organic phosphoric acids and derivatives; Phosphate esters; Quaternary ammonium salts; Cholines; Carboxylic acid derivatives; Monocarboxylic acids and …	718
1_0_473	C23H46NO7P	[M + H]+	C23H46NO7P	Fatty acids	0.998464	Glycerophospholipids	0.997364	Glycerophosphoethanolamines	0.990789	Amino acids and derivatives	0.94674	Amino acids and derivatives	0.94674	Amino acids, peptides, and analogues	0.951254	Carboxylic acids and derivatives	0.99946	Organic acids and derivatives	0.999998	Organic compounds; Lipids and lipid-like molecules; Amino acids, peptides, and analogues; Alcohols and polyols; Glycerophospholipids; Organic acids and derivatives; Carboxylic acids and derivatives; Organonitrogen compounds; Organooxygen compounds; Fatty acid esters; Amino acids and derivatives; Organic phosphoric acids and derivatives; Phosphate esters; Monoalkylamines; Carboxylic acid derivativ…	719
1_0_474	C26H52NO7P	[M + H]+	C26H52NO7P	Fatty acids	0.988384	Glycerophospholipids	0.998582	Glycerophosphocholines	0.99671	Lysophosphatidylcholines	0.829203	Lysophosphatidylcholines	0.829203	Glycerophosphocholines	0.972395	Glycerophospholipids	0.958063	Lipids and lipid-like molecules	0.998402	Organic compounds; Lipids and lipid-like molecules; Alcohols and polyols; Glycerophospholipids; Organic acids and derivatives; Carboxylic acids and derivatives; Organonitrogen compounds; Organooxygen compounds; Fatty acid esters; Organic phosphoric acids and derivatives; Phosphate esters; Quaternary ammonium salts; Cholines; Carboxylic acid derivatives; Monocarboxylic acids and derivatives; Carbo…	721
1_0_475	C31H46NO6P	[M + H]+	C31H46NO6P	Fatty acids	0.91022	Glycerophospholipids	0.826541	Glycerophosphocholines	0.869769	Phosphocholines	0.924372	Cholines	0.956601	Quaternary ammonium salts	0.998109	Organonitrogen compounds	0.998265	Organic nitrogen compounds	0.993401	Organic compounds; Lipids and lipid-like molecules; Glycerophospholipids; Organic acids and derivatives; Carboxylic acids and derivatives; Organonitrogen compounds; Organooxygen compounds; Fatty acid esters; Organic phosphoric acids and derivatives; Phosphate esters; Quaternary ammonium salts; Cholines; Carboxylic acid derivatives; Monocarboxylic acids and derivatives; Carboxylic acid esters; Pho…	722
1_0_476	C32H48NO8P	[M + Na]+	C32H48NO8P	Fatty acids	0.919306	Glycerophospholipids	0.97571	Glycerophosphocholines	0.294573	Glycerophosphocholines	0.50595			Glycerophosphocholines	0.50595	Glycerophospholipids	0.957615	Lipids and lipid-like molecules	0.996931	Organic compounds; Lipids and lipid-like molecules; Glycerophospholipids; Organic acids and derivatives; Carboxylic acids and derivatives; Organonitrogen compounds; Organooxygen compounds; Fatty acid esters; Dicarboxylic acids and derivatives; Organic phosphoric acids and derivatives; Phosphate esters; Quaternary ammonium salts; Cholines; Carboxylic acid derivatives; Carboxylic acid esters; Phosp…	725
1_0_477	C26H42NO6P	[M + Na]+	C26H42NO6P	Fatty acids	0.899327	Glycerophospholipids	0.985462	Glycerophosphocholines	0.937737	Glycerophosphocholines	0.659543			Glycerophosphocholines	0.659543	Glycerophospholipids	0.937333	Lipids and lipid-like molecules	0.99623	Organic compounds; Lipids and lipid-like molecules; Glycerophospholipids; Organic acids and derivatives; Carboxylic acids and derivatives; Organonitrogen compounds; Organooxygen compounds; Fatty acid esters; Organic phosphoric acids and derivatives; Phosphate esters; Quaternary ammonium salts; Cholines; Carboxylic acid derivatives; Monocarboxylic acids and derivatives; Carboxylic acid esters; Pho…	726
1_0_478	C23H46NO7P	[M + H]+	C23H46NO7P	Fatty acids	0.998478	Glycerophospholipids	0.997345	Glycerophosphoethanolamines	0.990751	Amino acids and derivatives	0.946612	Amino acids and derivatives	0.946612	Amino acids, peptides, and analogues	0.951159	Carboxylic acids and derivatives	0.999456	Organic acids and derivatives	0.999998	Organic compounds; Lipids and lipid-like molecules; Amino acids, peptides, and analogues; Alcohols and polyols; Glycerophospholipids; Organic acids and derivatives; Carboxylic acids and derivatives; Organonitrogen compounds; Organooxygen compounds; Fatty acid esters; Amino acids and derivatives; Organic phosphoric acids and derivatives; Phosphate esters; Monoalkylamines; Carboxylic acid derivativ…	728
1_0_479	C26H42NO6P	[M + Na]+	C26H42NO6P	Fatty acids	0.911255	Glycerophospholipids	0.986843	Glycerophosphocholines	0.905861	Phosphocholines	0.855887	Cholines	0.895282	Quaternary ammonium salts	0.995797	Organonitrogen compounds	0.998874	Organic nitrogen compounds	0.996716	Organic compounds; Lipids and lipid-like molecules; Glycerophospholipids; Organic acids and derivatives; Carboxylic acids and derivatives; Organonitrogen compounds; Organooxygen compounds; Fatty acid esters; Organic phosphoric acids and derivatives; Phosphate esters; Quaternary ammonium salts; Cholines; Carboxylic acid derivatives; Monocarboxylic acids and derivatives; Carboxylic acid esters; Pho…	729
1_0_480	C23H46NO7P	[M + Na]+	C23H46NO7P	Fatty acids	0.998323	Glycerophospholipids	0.997498	Glycerophosphoethanolamines	0.99114	Amino acids and derivatives	0.95302	Amino acids and derivatives	0.95302	Amino acids, peptides, and analogues	0.956946	Carboxylic acids and derivatives	0.999481	Organic acids and derivatives	0.999998	Organic compounds; Lipids and lipid-like molecules; Amino acids, peptides, and analogues; Alcohols and polyols; Glycerophospholipids; Organic acids and derivatives; Carboxylic acids and derivatives; Organonitrogen compounds; Organooxygen compounds; Fatty acid esters; Amino acids and derivatives; Organic phosphoric acids and derivatives; Phosphate esters; Monoalkylamines; Carboxylic acid derivativ…	730
1_0_481	C19H34N2O5	[M + H]+	C19H34N2O5	Alkaloids	0.321692	Small peptides	0.389389	Polyamines	0.237259	Alpha amino acid amides	0.503201	Amino acids and derivatives	0.849473	Amino acids, peptides, and analogues	0.840283	Carboxylic acids and derivatives	0.999497	Organic acids and derivatives	0.999957	Organic compounds; Lipids and lipid-like molecules; Amino acids, peptides, and analogues; Alpha amino acids and derivatives; Organic acids and derivatives; Carboxylic acids and derivatives; Organonitrogen compounds; Organooxygen compounds; Fatty amides; Amino acids and derivatives; Carboxylic acid amides; Carboxylic acid derivatives; N-acyl amines; Carboxylic acids; Carboxylic acid esters; Second…	732
1_0_482	C21H44O5	[M + K]+	C21H44O5	Fatty acids	0.885171	Glycerolipids	0.875107	Monoacylglycerols	0.781326	Diradylglycerols	0.532382			Diradylglycerols	0.532382	Glycerolipids	0.673717	Lipids and lipid-like molecules	0.864835	Organic compounds; Lipids and lipid-like molecules; Alcohols and polyols; Glycerolipids; Organic acids and derivatives; Carboxylic acids and derivatives; Primary alcohols; Organooxygen compounds; Fatty acid esters; Carboxylic acid derivatives; Monocarboxylic acids and derivatives; Carboxylic acid esters; Carbonyl compounds; Diradylglycerols; Fatty Acyls; Organic oxides; Hydrocarbon derivatives; O…	736
1_0_483	C25H52NO7P	[M + H]+	C25H52NO7P	Fatty acids	0.990733	Glycerophospholipids	0.999654	Glycerophosphocholines	0.998086	Lysophosphatidylcholines	0.507735	Lysophosphatidylcholines	0.507735	Glycerophosphocholines	0.982306	Glycerophospholipids	0.992672	Lipids and lipid-like molecules	0.992757	Organic compounds; Lipids and lipid-like molecules; Glycerophospholipids; Organic acids and derivatives; Carboxylic acids and derivatives; Organonitrogen compounds; Organooxygen compounds; Organic phosphoric acids and derivatives; Phosphate esters; Quaternary ammonium salts; Cholines; Carboxylic acid derivatives; Monocarboxylic acids and derivatives; Carboxylic acid esters; Phosphocholines; Lysop…	738
1_0_484	C21H44O5	[M + H]+	C21H44O5	Fatty acids	0.971542	Glycerolipids	0.977761	Monoacylglycerols	0.948149	Polyethylene glycols	0.921836	Dialkyl ethers	0.998689	Ethers	0.999566	Organooxygen compounds	1	Organic oxygen compounds	1	Organic compounds; Alcohols and polyols; Ethers; Primary alcohols; Organooxygen compounds; Dialkyl ethers; Polyethylene glycols; Hydrocarbon derivatives; Organic oxygen compounds; Chemical entities	740
1_0_485	C19H40O4	[M + K]+	C19H40O4	Fatty acids	0.995382	Fatty esters	0.866124	Wax monoesters	0.541184	Fatty acid esters	0.963633			Fatty acid esters	0.963633	Fatty Acyls	0.993256	Lipids and lipid-like molecules	0.982762	Organic compounds; Lipids and lipid-like molecules; Alcohols and polyols; Organic acids and derivatives; Carboxylic acids and derivatives; Primary alcohols; Organooxygen compounds; Fatty acid esters; Dicarboxylic acids and derivatives; Carboxylic acid derivatives; Carboxylic acid esters; Carbonyl compounds; Fatty Acyls; Organic oxides; Hydrocarbon derivatives; Organic oxygen compounds; Chemical e…	745
1_0_486	C23H48O6	[M + H3N + H]+	C23H51NO6	Fatty acids	0.98747	Glycerolipids	0.994204	Monoacylglycerols	0.916922	Polyethylene glycols	0.689921	Dialkyl ethers	0.999168	Ethers	0.999722	Organooxygen compounds	1	Organic oxygen compounds	1	Organic compounds; Alcohols and polyols; Ethers; Primary alcohols; Organooxygen compounds; Dialkyl ethers; Polyethylene glycols; Hydrocarbon derivatives; Organic oxygen compounds; Chemical entities	746
1_0_487	C21H44O5	[M + H3N + H]+	C21H47NO5	Fatty acids	0.940774	Glycerolipids	0.945013	Monoacylglycerols	0.820868	Polyethylene glycols	0.883841	Dialkyl ethers	0.986844	Ethers	0.997245	Organooxygen compounds	1	Organic oxygen compounds	1	Organic compounds; Alcohols and polyols; Ethers; Primary alcohols; Organooxygen compounds; Dialkyl ethers; Polyethylene glycols; Hydrocarbon derivatives; Organic oxygen compounds; Chemical entities	747
1_0_488	C27H56O8	[M + H3N + H]+	C27H59NO8	Fatty acids	0.986928	Glycerolipids	0.78661	Monoacylglycerols	0.648394	Polyethylene glycols	0.970918	Dialkyl ethers	0.997989	Ethers	0.996376	Organooxygen compounds	1	Organic oxygen compounds	1	Organic compounds; Alcohols and polyols; Ethers; Organic acids and derivatives; Carboxylic acids and derivatives; Primary alcohols; Organooxygen compounds; Dialkyl ethers; Polyethylene glycols; Hydrocarbon derivatives; Organic oxygen compounds; Chemical entities	750
1_0_489	C25H52O7	[M + H3N + H]+	C25H55NO7	Fatty acids	0.986526	Glycerolipids	0.892228	Monoacylglycerols	0.775604	Polyethylene glycols	0.985446	Dialkyl ethers	0.998468	Ethers	0.998568	Organooxygen compounds	1	Organic oxygen compounds	1	Organic compounds; Alcohols and polyols; Ethers; Primary alcohols; Organooxygen compounds; Dialkyl ethers; Polyethylene glycols; Hydrocarbon derivatives; Organic oxygen compounds; Chemical entities	751
1_0_490	C25H52O7	[M + H3N + H]+	C25H55NO7	Fatty acids	0.97682	Glycerolipids	0.842884	Monoacylglycerols	0.651272	Polyethylene glycols	0.969812	Dialkyl ethers	0.996081	Ethers	0.997123	Organooxygen compounds	1	Organic oxygen compounds	1	Organic compounds; Alcohols and polyols; Ethers; Primary alcohols; Organooxygen compounds; Dialkyl ethers; Polyethylene glycols; Hydrocarbon derivatives; Organic oxygen compounds; Chemical entities	753
1_0_491	C29H60O9	[M + H3N + H]+	C29H63NO9	Fatty acids	0.988009	Glycerolipids	0.733221	Monoacylglycerols	0.678531	Polyethylene glycols	0.940628	Dialkyl ethers	0.996018	Ethers	0.993591	Organooxygen compounds	1	Organic oxygen compounds	1	Organic compounds; Alcohols and polyols; Ethers; Primary alcohols; Organooxygen compounds; Dialkyl ethers; Polyethylene glycols; Hydrocarbon derivatives; Organic oxygen compounds; Chemical entities	754
1_0_492	C24H50NO6P	[M + H]+	C24H50NO6P	Fatty acids	0.999714	Glycerophospholipids	0.999385	Glycerophosphocholines	0.885178	Glycerophosphocholines	0.9699			Glycerophosphocholines	0.9699	Glycerophospholipids	0.995538	Lipids and lipid-like molecules	0.981523	Organic compounds; Lipids and lipid-like molecules; Alcohols and polyols; Glycerolipids; Glycerophospholipids; Organic acids and derivatives; Organonitrogen compounds; Organooxygen compounds; Organic phosphoric acids and derivatives; Phosphate esters; Quaternary ammonium salts; Cholines; Phosphocholines; Secondary alcohols; Glycerophosphocholines; Amines; Glycerol vinyl ethers; Alkyl phosphates; …	756
1_0_493	C24H50NO6P	[M + K]+	C24H50NO6P	Fatty acids	0.99545	Glycerophospholipids	0.99974	Glycerophosphocholines	0.997019	Glycerophosphocholines	0.966529			Glycerophosphocholines	0.966529	Glycerophospholipids	0.991668	Lipids and lipid-like molecules	0.972724	Organic compounds; Lipids and lipid-like molecules; Alcohols and polyols; Glycerolipids; Glycerophospholipids; Organic acids and derivatives; Organonitrogen compounds; Organooxygen compounds; Organic phosphoric acids and derivatives; Phosphate esters; Quaternary ammonium salts; Cholines; Phosphocholines; Secondary alcohols; Glycerophosphocholines; Amines; Glycerol vinyl ethers; Alkyl phosphates; …	758
1_0_494	C24H50NO6P	[M + H]+	C24H50NO6P	Fatty acids	0.999699	Glycerophospholipids	0.99936	Glycerophosphocholines	0.878465	Glycerophosphocholines	0.97			Glycerophosphocholines	0.97	Glycerophospholipids	0.996	Lipids and lipid-like molecules	0.982252	Organic compounds; Lipids and lipid-like molecules; Alcohols and polyols; Glycerolipids; Glycerophospholipids; Organic acids and derivatives; Organonitrogen compounds; Organooxygen compounds; Organic phosphoric acids and derivatives; Phosphate esters; Quaternary ammonium salts; Cholines; Phosphocholines; Secondary alcohols; Glycerophosphocholines; Amines; Glycerol vinyl ethers; Alkyl phosphates; …	760
1_0_495	C24H50NO6P	[M + K]+	C24H50NO6P	Fatty acids	0.999506	Glycerophospholipids	0.999663	Glycerophosphocholines	0.959702	Glycerophosphocholines	0.968405			Glycerophosphocholines	0.968405	Glycerophospholipids	0.996197	Lipids and lipid-like molecules	0.980481	Organic compounds; Lipids and lipid-like molecules; Alcohols and polyols; Glycerolipids; Glycerophospholipids; Organic acids and derivatives; Organonitrogen compounds; Organooxygen compounds; Organic phosphoric acids and derivatives; Phosphate esters; Quaternary ammonium salts; Cholines; Phosphocholines; Secondary alcohols; Glycerophosphocholines; Amines; Glycerol vinyl ethers; Alkyl phosphates; …	761
1_0_496	C23H48O6	[M + H3N + H]+	C23H51NO6	Fatty acids	0.993583	Glycerolipids	0.996214	Monoacylglycerols	0.961613	Polyethylene glycols	0.992055	Dialkyl ethers	0.999908	Ethers	0.999969	Organooxygen compounds	1	Organic oxygen compounds	1	Organic compounds; Alcohols and polyols; Ethers; Primary alcohols; Organooxygen compounds; Dialkyl ethers; Polyethylene glycols; Hydrocarbon derivatives; Organic oxygen compounds; Chemical entities	766
1_0_497	C31H64O10	[M + H3N + H]+	C31H67NO10	Fatty acids	0.919923	Glycerolipids	0.340176	Monoacylglycerols	0.169903	Monosaccharides	0.643126	Monosaccharides	0.643126	Carbohydrates and carbohydrate conjugates	0.471827	Organooxygen compounds	1	Organic oxygen compounds	1	Organic compounds; Lipids and lipid-like molecules; Alcohols and polyols; Ethers; Organic acids and derivatives; Carboxylic acids and derivatives; Primary alcohols; Organooxygen compounds; Monocarboxylic acids and derivatives; Dialkyl ethers; Monosaccharides; Carbonyl compounds; Organic oxides; Hydrocarbon derivatives; Organic oxygen compounds; Chemical entities	767
1_0_498	C21H44O5	[M + H3N + H]+	C21H47NO5	Fatty acids	0.940004	Glycerolipids	0.934297	Monoacylglycerols	0.789614	Polyethylene glycols	0.857247	Dialkyl ethers	0.980541	Ethers	0.995994	Organooxygen compounds	1	Organic oxygen compounds	1	Organic compounds; Alcohols and polyols; Ethers; Primary alcohols; Organooxygen compounds; Dialkyl ethers; Polyethylene glycols; Hydrocarbon derivatives; Organic oxygen compounds; Chemical entities	770
1_0_499	C25H52O7	[M + H]+	C25H52O7	Fatty acids	0.968942	Glycerolipids	0.854402	Monoacylglycerols	0.701385	Polyethylene glycols	0.980796	Dialkyl ethers	0.998555	Ethers	0.997982	Organooxygen compounds	1	Organic oxygen compounds	1	Organic compounds; Alcohols and polyols; Ethers; Primary alcohols; Organooxygen compounds; Dialkyl ethers; Polyethylene glycols; Hydrocarbon derivatives; Organic oxygen compounds; Chemical entities	774
1_0_500	C23H48O6	[M + H]+	C23H48O6	Fatty acids	0.986361	Glycerolipids	0.985959	Monoacylglycerols	0.917271	Polyethylene glycols	0.982853	Dialkyl ethers	0.999613	Ethers	0.9999	Organooxygen compounds	1	Organic oxygen compounds	1	Organic compounds; Alcohols and polyols; Ethers; Primary alcohols; Organooxygen compounds; Dialkyl ethers; Polyethylene glycols; Hydrocarbon derivatives; Organic oxygen compounds; Chemical entities	775
1_0_501	C27H56O8	[M + H]+	C27H56O8	Fatty acids	0.969607	Glycerolipids	0.903229	Monoacylglycerols	0.641908	Polyethylene glycols	0.82341	Dialkyl ethers	0.99895	Ethers	0.998589	Organooxygen compounds	1	Organic oxygen compounds	1	Organic compounds; Alcohols and polyols; Ethers; Primary alcohols; Organooxygen compounds; Dialkyl ethers; Polyethylene glycols; Hydrocarbon derivatives; Organic oxygen compounds; Chemical entities	777
1_0_502	C31H64O10	[M + H3N + H]+	C31H67NO10	Fatty acids	0.96023	Glycerolipids	0.229747	Monoacylglycerols	0.208666	Monosaccharides	0.730701	Monosaccharides	0.730701	Carbohydrates and carbohydrate conjugates	0.487884	Organooxygen compounds	1	Organic oxygen compounds	1	Organic compounds; Lipids and lipid-like molecules; Alcohols and polyols; Ethers; Organic acids and derivatives; Carboxylic acids and derivatives; Primary alcohols; Organooxygen compounds; Monocarboxylic acids and derivatives; Dialkyl ethers; Monosaccharides; Carbonyl compounds; Organic oxides; Hydrocarbon derivatives; Organic oxygen compounds; Chemical entities	781
1_0_503	C34H67N5O7	[M + H]+	C34H67N5O7	Amino acids and Peptides	0.743752	Oligopeptides	0.7138	Cyclic peptides	0.75936	Oligopeptides	0.551539	Peptides	0.607461	Amino acids, peptides, and analogues	0.888644	Carboxylic acids and derivatives	0.985103	Organic acids and derivatives	0.96112	Organic compounds; Amino acids, peptides, and analogues; Alpha amino acids and derivatives; Lactams; Organic acids and derivatives; Carboxylic acids and derivatives; Organonitrogen compounds; Primary alcohols; Organooxygen compounds; Fatty amides; Amino acids and derivatives; Peptides; Carboxylic acid amides; Carboxylic acid derivatives; N-acyl amines; Primary carboxylic acid amides; Secondary ca…	782
1_0_504	C21H44O5	[M + H]+	C21H44O5	Fatty acids	0.970382	Glycerolipids	0.972505	Monoacylglycerols	0.940072	Polyethylene glycols	0.910375	Dialkyl ethers	0.998464	Ethers	0.999497	Organooxygen compounds	1	Organic oxygen compounds	1	Organic compounds; Alcohols and polyols; Ethers; Primary alcohols; Organooxygen compounds; Dialkyl ethers; Polyethylene glycols; Hydrocarbon derivatives; Organic oxygen compounds; Chemical entities	784
1_0_505	C31H64O10	[M + H]+	C31H64O10	Fatty acids	0.508005	Glycerolipids	0.0175403	Fatty acyl glycosides of mono- and disaccharides	0.243599	Hexoses	0.721785	Monosaccharides	0.998672	Carbohydrates and carbohydrate conjugates	0.999096	Organooxygen compounds	1	Organic oxygen compounds	1	Organic compounds; Carbohydrates and carbohydrate conjugates; Lipids and lipid-like molecules; Alcohols and polyols; Ethers; Organic acids and derivatives; Carboxylic acids and derivatives; Primary alcohols; Organooxygen compounds; Carboxylic acid derivatives; Monocarboxylic acids and derivatives; Hexoses; Monosaccharides; Acetals; Secondary alcohols; Carbonyl compounds; O-glycosyl compounds; Pol…	785
1_0_506	C16H33NO	[M + H]+	C16H33NO	Fatty acids	0.942369	Fatty amides	0.953095	Primary amides	0.92285	Lipids and lipid-like molecules	0.582145							Lipids and lipid-like molecules	0.582145	Organic compounds; Lipids and lipid-like molecules; Organic acids and derivatives; Carboxylic acids and derivatives; Organonitrogen compounds; Organooxygen compounds; Carboxylic acid derivatives; Carbonyl compounds; Carbene-type 1,3-dipolar compounds; Organic oxides; Hydrocarbon derivatives; Organopnictogen compounds; Organic oxygen compounds; Organic nitrogen compounds; Chemical entities	786
1_0_507	C27H56O8	[M + H3N + H]+	C27H59NO8	Fatty acids	0.989349	Glycerolipids	0.913168	Monoacylglycerols	0.726247	Polyethylene glycols	0.975578	Dialkyl ethers	0.99842	Ethers	0.998869	Organooxygen compounds	1	Organic oxygen compounds	1	Organic compounds; Alcohols and polyols; Ethers; Primary alcohols; Organooxygen compounds; Dialkyl ethers; Polyethylene glycols; Hydrocarbon derivatives; Organic oxygen compounds; Chemical entities	792
1_0_508	C22H46S	[M + H]+	C22H46S	Fatty acids	0.985949	Fatty acyls	0.983288	Hydrocarbons	0.991757	Dialkylthioethers	0.74481			Dialkylthioethers	0.74481	Thioethers	0.754138	Organosulfur compounds	0.999961	Organic compounds; Organosulfur compounds; Thioethers; Sulfenyl compounds; Dialkylthioethers; Hydrocarbon derivatives; Chemical entities	794
1_0_509	C27H56O8	[M + H]+	C27H56O8	Fatty acids	0.978404	Glycerolipids	0.867778	Monoacylglycerols	0.701328	Polyethylene glycols	0.858814	Dialkyl ethers	0.998471	Ethers	0.998062	Organooxygen compounds	1	Organic oxygen compounds	1	Organic compounds; Alcohols and polyols; Ethers; Primary alcohols; Organooxygen compounds; Dialkyl ethers; Polyethylene glycols; Hydrocarbon derivatives; Organic oxygen compounds; Chemical entities	795
1_0_510	C29H60O9	[M + H]+	C29H60O9	Fatty acids	0.694776	Steroids	0.0306355	Fatty acyl glycosides of mono- and disaccharides	0.0600472	Hexoses	0.798123	Monosaccharides	0.997984	Carbohydrates and carbohydrate conjugates	0.99939	Organooxygen compounds	1	Organic oxygen compounds	1	Organic compounds; Organoheterocyclic compounds; Carbohydrates and carbohydrate conjugates; Lipids and lipid-like molecules; Alcohols and polyols; Ethers; Organic acids and derivatives; Carboxylic acids and derivatives; Primary alcohols; Organooxygen compounds; Carboxylic acid derivatives; Monocarboxylic acids and derivatives; Dialkyl ethers; Carboxylic acid esters; Hexoses; Monosaccharides; Acet…	796
1_0_511	C16H35NO2	[M - H2O + H]+	C16H33NO	Fatty acids	0.982853	Fatty amides	0.872041	Sphingoid bases	0.632276	Alkanolamines	0.992599	Alkanolamines	0.992599	Amines	0.961288	Organonitrogen compounds	0.999869	Organic nitrogen compounds	0.999958	Organic compounds; Alcohols and polyols; Organonitrogen compounds; Primary alcohols; Organooxygen compounds; Amines; Alkanolamines; Hydrocarbon derivatives; Organopnictogen compounds; Organic oxygen compounds; Organic nitrogen compounds; Chemical entities	797
1_0_512	C22H46S	[M + H]+	C22H46S	Fatty acids	0.986457	Fatty acyls	0.986729	Hydrocarbons	0.993841	Sulfenyl compounds	0.99371					Sulfenyl compounds	0.99371	Organosulfur compounds	0.999854	Organic compounds; Organosulfur compounds; Sulfenyl compounds; Hydrocarbon derivatives; Chemical entities	800
1_0_513	C30H49N3O6	[M + K]+	C30H49N3O6	Fatty acids	0.726058	Sphingolipids	0.471773	Phenylalanine-derived alkaloids	0.359708	Cholines	0.761286	Cholines	0.761286	Quaternary ammonium salts	0.818279	Organonitrogen compounds	0.999697	Organic nitrogen compounds	0.999977	Organic compounds; Alcohols and polyols; Organic acids and derivatives; Carboxylic acids and derivatives; Organonitrogen compounds; Primary alcohols; Organooxygen compounds; Carboxylic acid amides; Quaternary ammonium salts; Cholines; Carboxylic acid derivatives; Monocarboxylic acids and derivatives; Secondary alcohols; Secondary carboxylic acid amides; Carbonyl compounds; Benzene and substituted…	801
1_0_514	C18H34O2	[M + H]+	C18H34O2	Fatty acids	0.993181	Fatty Acids and Conjugates	0.940915	Unsaturated fatty acids	0.970369	Long-chain fatty acids	0.891769	Long-chain fatty acids	0.891769	Fatty acids and conjugates	0.994934	Fatty Acyls	0.997394	Lipids and lipid-like molecules	0.992865	Organic compounds; Lipids and lipid-like molecules; Fatty acids and conjugates; Organic acids and derivatives; Carboxylic acids and derivatives; Organooxygen compounds; Straight chain fatty acids; Unsaturated fatty acids; Monocarboxylic acids and derivatives; Carboxylic acids; Carbonyl compounds; Long-chain fatty acids; Fatty Acyls; Organic oxides; Hydrocarbon derivatives; Organic oxygen compound…	802
1_0_515	C24H52NO6P	[M + H]+	C24H52NO6P	Fatty acids	0.999984	Glycerophospholipids	0.999417	Glycerophosphocholines	0.997405	Glycerophosphocholines	0.942717			Glycerophosphocholines	0.942717	Glycerophospholipids	0.9506	Lipids and lipid-like molecules	0.860057	Organic compounds; Lipids and lipid-like molecules; Alcohols and polyols; Glycerolipids; Ethers; Glycerophospholipids; Organic acids and derivatives; Organonitrogen compounds; Organooxygen compounds; Organic phosphoric acids and derivatives; Phosphate esters; Quaternary ammonium salts; Cholines; Dialkyl ethers; Phosphocholines; Secondary alcohols; Glycerophosphocholines; Glycerol ethers; Amines; …	803
1_0_516	C24H52NO6P	[M + K]+	C24H52NO6P	Fatty acids	0.999995	Glycerophospholipids	0.999466	Glycerophosphocholines	0.996673	Glycerophosphocholines	0.986508			Glycerophosphocholines	0.986508	Glycerophospholipids	0.943562	Lipids and lipid-like molecules	0.889902	Organic compounds; Lipids and lipid-like molecules; Alcohols and polyols; Glycerolipids; Ethers; Glycerophospholipids; Organic acids and derivatives; Organonitrogen compounds; Organooxygen compounds; Organic phosphoric acids and derivatives; Phosphate esters; Quaternary ammonium salts; Cholines; Dialkyl ethers; Phosphocholines; Secondary alcohols; Glycerophosphocholines; Glycerol ethers; Amines; …	804
1_0_517	C24H52NO6P	[M + H]+	C24H52NO6P	Fatty acids	0.999984	Glycerophospholipids	0.999384	Glycerophosphocholines	0.997483	Glycerophosphocholines	0.945534			Glycerophosphocholines	0.945534	Glycerophospholipids	0.948696	Lipids and lipid-like molecules	0.86266	Organic compounds; Lipids and lipid-like molecules; Alcohols and polyols; Glycerolipids; Ethers; Glycerophospholipids; Organic acids and derivatives; Organonitrogen compounds; Organooxygen compounds; Organic phosphoric acids and derivatives; Phosphate esters; Quaternary ammonium salts; Cholines; Dialkyl ethers; Phosphocholines; Secondary alcohols; Glycerophosphocholines; Glycerol ethers; Amines; …	805
1_0_518	C24H52NO6P	[M + K]+	C24H52NO6P	Fatty acids	0.999994	Glycerophospholipids	0.999434	Glycerophosphocholines	0.996752	Glycerophosphocholines	0.983855			Glycerophosphocholines	0.983855	Glycerophospholipids	0.937967	Lipids and lipid-like molecules	0.882761	Organic compounds; Lipids and lipid-like molecules; Alcohols and polyols; Glycerolipids; Ethers; Glycerophospholipids; Organic acids and derivatives; Organonitrogen compounds; Organooxygen compounds; Organic phosphoric acids and derivatives; Phosphate esters; Quaternary ammonium salts; Cholines; Dialkyl ethers; Phosphocholines; Secondary alcohols; Glycerophosphocholines; Glycerol ethers; Amines; …	806
1_0_519	C18H34O2	[M + H]+	C18H34O2	Fatty acids	0.994283	Fatty Acids and Conjugates	0.944336	Unsaturated fatty acids	0.979531	Long-chain fatty acids	0.905748	Long-chain fatty acids	0.905748	Fatty acids and conjugates	0.996036	Fatty Acyls	0.998039	Lipids and lipid-like molecules	0.994647	Organic compounds; Lipids and lipid-like molecules; Fatty acids and conjugates; Organic acids and derivatives; Carboxylic acids and derivatives; Organooxygen compounds; Straight chain fatty acids; Unsaturated fatty acids; Monocarboxylic acids and derivatives; Carboxylic acids; Carbonyl compounds; Long-chain fatty acids; Fatty Acyls; Organic oxides; Hydrocarbon derivatives; Organic oxygen compound…	807
1_0_520	C18H34O3	[M + H]+	C18H34O3	Fatty acids	0.957595	Octadecanoids	0.631492	Other Octadecanoids	0.800571	Long-chain fatty acids	0.861722	Long-chain fatty acids	0.861722	Fatty acids and conjugates	0.898057	Fatty Acyls	0.985613	Lipids and lipid-like molecules	0.990987	Organic compounds; Lipids and lipid-like molecules; Alcohols and polyols; Fatty acids and conjugates; Organic acids and derivatives; Carboxylic acids and derivatives; Organooxygen compounds; Monocarboxylic acids and derivatives; Carboxylic acids; Carbonyl compounds; Long-chain fatty acids; Fatty Acyls; Organic oxides; Hydrocarbon derivatives; Organic oxygen compounds; Chemical entities	808
1_0_521	C26H54NO7P	[M + H]+	C26H54NO7P	Fatty acids	0.99936	Glycerophospholipids	0.998634	Glycerophosphocholines	0.948348	1-alkyl,2-acylglycero-3-phosphocholines	0.796331	1-alkyl,2-acylglycero-3-phosphocholines	0.796331	Glycerophosphocholines	0.963615	Glycerophospholipids	0.998304	Lipids and lipid-like molecules	0.996376	Organic compounds; Lipids and lipid-like molecules; Glycerolipids; Ethers; Glycerophospholipids; Organic acids and derivatives; Carboxylic acids and derivatives; Organonitrogen compounds; Organooxygen compounds; Fatty acid esters; Organic phosphoric acids and derivatives; Phosphate esters; Quaternary ammonium salts; Cholines; Carboxylic acid derivatives; Monocarboxylic acids and derivatives; Dial…	809
1_0_522	C12H26O8S	[M + H]+	C12H26O8S	Fatty acids	0.855645	Glycerolipids	0.755351	Monoacylglycerols	0.279675	Hexoses	0.878321	Monosaccharides	0.93864	Carbohydrates and carbohydrate conjugates	0.984895	Organooxygen compounds	0.999981	Organic oxygen compounds	1	Organic compounds; Carbohydrates and carbohydrate conjugates; Alcohols and polyols; Organic acids and derivatives; Primary alcohols; Organooxygen compounds; Organic sulfuric acids and derivatives; Sulfuric acid monoesters; Hexoses; Monosaccharides; Secondary alcohols; Polyols; Organic anions; Organic oxides; Hydrocarbon derivatives; Organic oxygen compounds; Chemical entities	811
1_0_523	C18H35NO	[M + H]+	C18H35NO	Fatty acids	0.849508	Fatty amides	0.95653	N-acyl amines	0.914705	Lipids and lipid-like molecules	0.556166							Lipids and lipid-like molecules	0.556166	Organic compounds; Lipids and lipid-like molecules; Organic acids and derivatives; Carboxylic acids and derivatives; Organonitrogen compounds; Organooxygen compounds; Carboxylic acid amides; Carboxylic acid derivatives; Secondary carboxylic acid amides; Carbonyl compounds; Organic oxides; Hydrocarbon derivatives; Organopnictogen compounds; Organic oxygen compounds; Organic nitrogen compounds; Che…	812
1_0_524	C36H70N2O2	[M + H]+	C36H70N2O2	Fatty acids	0.98264	Fatty amides	0.92961	N-acyl amines	0.894494	N-acyl amines	0.972058	N-acyl amines	0.972058	Fatty amides	0.959835	Fatty Acyls	0.957437	Lipids and lipid-like molecules	0.95862	Organic compounds; Lipids and lipid-like molecules; Organic acids and derivatives; Carboxylic acids and derivatives; Organonitrogen compounds; Organooxygen compounds; Fatty amides; Carboxylic acid amides; Carboxylic acid derivatives; N-acyl amines; Secondary carboxylic acid amides; Carbonyl compounds; Fatty Acyls; Organic oxides; Hydrocarbon derivatives; Organopnictogen compounds; Organic oxygen …	815
1_0_525	C33H68N4O4	[M + H]+	C33H68N4O4	Fatty acids	0.572446	Oligopeptides	0.432833	Linear peptides	0.214008	Alpha amino acids and derivatives	0.606906	Amino acids and derivatives	0.694953	Amino acids, peptides, and analogues	0.71766	Carboxylic acids and derivatives	0.941152	Organic acids and derivatives	0.978612	Organic compounds; Amino acids, peptides, and analogues; Alpha amino acids and derivatives; Alcohols and polyols; Ethers; Organic acids and derivatives; Carboxylic acids and derivatives; Organonitrogen compounds; Primary alcohols; Organooxygen compounds; Fatty amides; Amino acids and derivatives; Carboxylic acid amides; Carboxylic acid derivatives; Monocarboxylic acids and derivatives; Dialkyl et…	816
1_0_526	C18H35NO	[M + H]+	C18H35NO	Fatty acids	0.847713	Fatty amides	0.956551	N-acyl amines	0.911759	Lipids and lipid-like molecules	0.557324							Lipids and lipid-like molecules	0.557324	Organic compounds; Lipids and lipid-like molecules; Organic acids and derivatives; Carboxylic acids and derivatives; Organonitrogen compounds; Organooxygen compounds; Carboxylic acid amides; Carboxylic acid derivatives; Secondary carboxylic acid amides; Carbonyl compounds; Organic oxides; Hydrocarbon derivatives; Organopnictogen compounds; Organic oxygen compounds; Organic nitrogen compounds; Che…	817
1_0_527	C36H70N2O2	[M + H]+	C36H70N2O2	Fatty acids	0.994931	Fatty amides	0.958912	N-acyl amines	0.905721	N-acyl amines	0.986297	N-acyl amines	0.986297	Fatty amides	0.984885	Fatty Acyls	0.989635	Lipids and lipid-like molecules	0.985254	Organic compounds; Lipids and lipid-like molecules; Organic acids and derivatives; Carboxylic acids and derivatives; Organonitrogen compounds; Organooxygen compounds; Fatty amides; Carboxylic acid amides; Carboxylic acid derivatives; N-acyl amines; Secondary carboxylic acid amides; Carbonyl compounds; Fatty Acyls; Organic oxides; Hydrocarbon derivatives; Organopnictogen compounds; Organic oxygen …	819
1_0_528	C33H68N4O4	[M + H]+	C33H68N4O4	Fatty acids	0.416212	Oligopeptides	0.366335	Ceramides	0.128632	Alpha amino acids and derivatives	0.765195	Amino acids and derivatives	0.765965	Amino acids, peptides, and analogues	0.797325	Carboxylic acids and derivatives	0.953178	Organic acids and derivatives	0.977638	Organic compounds; Lipids and lipid-like molecules; Amino acids, peptides, and analogues; Alpha amino acids and derivatives; Alcohols and polyols; Organic acids and derivatives; Carboxylic acids and derivatives; Organonitrogen compounds; Primary alcohols; Organooxygen compounds; Fatty amides; Amino acids and derivatives; Carboxylic acid amides; Carboxylic acid derivatives; Monocarboxylic acids an…	820
1_0_529	C18H32O	[M + H]+	C18H32O	Fatty acids	0.883398	Fatty acyls	0.26192	Unsaturated fatty acids	0.0696902	Fatty Acyls	0.670213					Fatty Acyls	0.670213	Lipids and lipid-like molecules	0.552043	Organic compounds; Lipids and lipid-like molecules; Organooxygen compounds; Fatty Acyls; Hydrocarbon derivatives; Organic oxygen compounds; Chemical entities	821
1_0_530	C20H28	[M + H]+	C20H28	Terpenoids	0.993954	Apocarotenoids	0.97298	Apocarotenoids (ÃŽÂ²-)	0.99297	Prenol lipids	0.993837					Prenol lipids	0.993837	Lipids and lipid-like molecules	0.997899	Organic compounds; Lipids and lipid-like molecules; Cycloalkenes; Prenol lipids; Hydrocarbons; Olefins; Cyclic olefins; Unsaturated hydrocarbons; Unsaturated aliphatic hydrocarbons; Branched unsaturated hydrocarbons; Chemical entities	823
1_0_531	C20H28	[M + H]+	C20H28	Terpenoids	0.994185	Apocarotenoids	0.933396	Apocarotenoids (ÃŽÂ²-)	0.98341	Diterpenoids	0.58884			Diterpenoids	0.58884	Prenol lipids	0.99356	Lipids and lipid-like molecules	0.997506	Organic compounds; Lipids and lipid-like molecules; Cycloalkenes; Prenol lipids; Diterpenoids; Hydrocarbons; Olefins; Cyclic olefins; Unsaturated hydrocarbons; Unsaturated aliphatic hydrocarbons; Branched unsaturated hydrocarbons; Chemical entities	824
1_0_532	C35H69N5O7	[M + H]+	C35H69N5O7	Amino acids and Peptides	0.673792	Oligopeptides	0.537701	Cyclic peptides	0.253737	Alpha amino acids and derivatives	0.799592	Amino acids and derivatives	0.766246	Amino acids, peptides, and analogues	0.803764	Carboxylic acids and derivatives	0.968416	Organic acids and derivatives	0.976591	Organic compounds; Amino acids, peptides, and analogues; Alpha amino acids and derivatives; Ethers; Organic acids and derivatives; Carboxylic acids and derivatives; Organonitrogen compounds; Organooxygen compounds; Fatty amides; Amino acids and derivatives; Carboxylic acid amides; Carboxylic acid derivatives; N-acyl amines; Dialkyl ethers; Secondary carboxylic acid amides; Carbonyl compounds; Org…	827
1_0_533	C26H54NO6P	[M + H]+	C26H54NO6P	Fatty acids	0.999771	Glycerophospholipids	0.999157	Glycerophosphocholines	0.882137	Glycerophosphocholines	0.973884			Glycerophosphocholines	0.973884	Glycerophospholipids	0.995101	Lipids and lipid-like molecules	0.985016	Organic compounds; Lipids and lipid-like molecules; Alcohols and polyols; Glycerolipids; Glycerophospholipids; Organic acids and derivatives; Organonitrogen compounds; Organooxygen compounds; Organic phosphoric acids and derivatives; Phosphate esters; Quaternary ammonium salts; Cholines; Phosphocholines; Secondary alcohols; Glycerophosphocholines; Amines; Glycerol vinyl ethers; Alkyl phosphates; …	828
1_0_534	C33H65N5O6	[M + H]+	C33H65N5O6	Amino acids and Peptides	0.86422	Fatty amides	0.62233	N-acyl amines	0.650475	Oligopeptides	0.72463	Peptides	0.900335	Amino acids, peptides, and analogues	0.995386	Carboxylic acids and derivatives	0.992347	Organic acids and derivatives	0.992469	Organic compounds; Amino acids, peptides, and analogues; Alpha amino acids and derivatives; Alcohols and polyols; Phenylpropanoids and polyketides; Organic acids and derivatives; Carboxylic acids and derivatives; Organonitrogen compounds; Primary alcohols; Organooxygen compounds; Fatty amides; Amino acids and derivatives; Peptides; Monoalkylamines; Carboxylic acid amides; Carboxylic acid derivati…	834
1_0_535	C28H58O8	[M + H3N + H]+	C28H61NO8	Fatty acids	0.984643	Glycerolipids	0.896297	Monoacylglycerols	0.718347	Polyethylene glycols	0.983988	Dialkyl ethers	0.998427	Ethers	0.998448	Organooxygen compounds	1	Organic oxygen compounds	1	Organic compounds; Alcohols and polyols; Ethers; Primary alcohols; Organooxygen compounds; Dialkyl ethers; Polyethylene glycols; Hydrocarbon derivatives; Organic oxygen compounds; Chemical entities	837
1_0_536	C26H54O7	[M + H3N + H]+	C26H57NO7	Fatty acids	0.970476	Glycerolipids	0.96257	Monoacylglycerols	0.722125	Polyethylene glycols	0.907827	Dialkyl ethers	0.99761	Ethers	0.99914	Organooxygen compounds	1	Organic oxygen compounds	1	Organic compounds; Alcohols and polyols; Ethers; Primary alcohols; Organooxygen compounds; Dialkyl ethers; Polyethylene glycols; Hydrocarbon derivatives; Organic oxygen compounds; Chemical entities	838
1_0_537	C30H62O9	[M + H3N + H]+	C30H65NO9	Fatty acids	0.986412	Glycerolipids	0.52926	Monoacylglycerols	0.352411	Polyethylene glycols	0.736625	Dialkyl ethers	0.995424	Ethers	0.988276	Organooxygen compounds	1	Organic oxygen compounds	1	Organic compounds; Alcohols and polyols; Ethers; Organic acids and derivatives; Primary alcohols; Organooxygen compounds; Dialkyl ethers; Polyethylene glycols; Hydrocarbon derivatives; Organic oxygen compounds; Chemical entities	843
1_0_538	C23H55N8O3P	[M + Na]+	C23H55N8O3P	Alkaloids	0.339598	Ornithine alkaloids	0.79553	Polyamines	0.554387	Phosphoric monoester monoamides	0.854171	Organic phosphoric acid monoamides	0.852898	Organic phosphoramides	0.880631	Organic phosphoric acids and derivatives	0.834071	Organic acids and derivatives	0.983149	Organic compounds; Organic acids and derivatives; Organonitrogen compounds; Organooxygen compounds; Organic phosphoric acids and derivatives; Monoalkylamines; Quaternary ammonium salts; Cholines; Organic phosphoramides; Aminotriazines; Amines; Primary amines; Secondary amines; Alkanolamines; Organic phosphoric acid monoamides; N-aliphatic s-triazines; Phosphoric monoester monoamides; Organic oxid…	846
1_0_539	C22H46O5	[M + H]+	C22H46O5	Fatty acids	0.973884	Glycerolipids	0.993632	Monoacylglycerols	0.935233	Polyethylene glycols	0.930751	Dialkyl ethers	0.99984	Ethers	0.999956	Organooxygen compounds	1	Organic oxygen compounds	1	Organic compounds; Alcohols and polyols; Ethers; Primary alcohols; Organooxygen compounds; Dialkyl ethers; Polyethylene glycols; Hydrocarbon derivatives; Organic oxygen compounds; Chemical entities	848
1_0_540	C28H58O8	[M + H3N + H]+	C28H61NO8	Fatty acids	0.992974	Glycerolipids	0.972209	Monoacylglycerols	0.656312	Polyethylene glycols	0.99492	Dialkyl ethers	0.99959	Ethers	0.999841	Organooxygen compounds	1	Organic oxygen compounds	1	Organic compounds; Alcohols and polyols; Ethers; Primary alcohols; Organooxygen compounds; Dialkyl ethers; Polyethylene glycols; Hydrocarbon derivatives; Organic oxygen compounds; Chemical entities	857
1_0_541	C26H54O7	[M + H3N + H]+	C26H57NO7	Fatty acids	0.985633	Glycerolipids	0.991958	Monoacylglycerols	0.856272	Polyethylene glycols	0.939331	Dialkyl ethers	0.999879	Ethers	0.999965	Organooxygen compounds	1	Organic oxygen compounds	1	Organic compounds; Alcohols and polyols; Ethers; Primary alcohols; Organooxygen compounds; Dialkyl ethers; Polyethylene glycols; Hydrocarbon derivatives; Organic oxygen compounds; Chemical entities	859
1_0_542	C30H62O9	[M + H3N + H]+	C30H65NO9	Fatty acids	0.949038	Linear polyketides	0.14769	Monoacylglycerols	0.125213	Monosaccharides	0.703849	Monosaccharides	0.703849	Carbohydrates and carbohydrate conjugates	0.523091	Organooxygen compounds	1	Organic oxygen compounds	1	Organic compounds; Carbohydrates and carbohydrate conjugates; Lipids and lipid-like molecules; Alcohols and polyols; Ethers; Organic acids and derivatives; Carboxylic acids and derivatives; Primary alcohols; Organooxygen compounds; Monocarboxylic acids and derivatives; Dialkyl ethers; Monosaccharides; Carbonyl compounds; Organic oxides; Hydrocarbon derivatives; Organic oxygen compounds; Chemical …	860
1_0_543	C24H50O6	[M + H3N + H]+	C24H53NO6	Fatty acids	0.992641	Glycerolipids	0.996939	Monoacylglycerols	0.943073	Polyethylene glycols	0.941716	Dialkyl ethers	0.999963	Ethers	0.999991	Organooxygen compounds	1	Organic oxygen compounds	1	Organic compounds; Alcohols and polyols; Ethers; Primary alcohols; Organooxygen compounds; Dialkyl ethers; Polyethylene glycols; Hydrocarbon derivatives; Organic oxygen compounds; Chemical entities	861
1_0_544	C22H46O5	[M + H3N + H]+	C22H49NO5	Fatty acids	0.995413	Glycerolipids	0.998314	Monoacylglycerols	0.975759	Polyethylene glycols	0.96643	Dialkyl ethers	0.999955	Ethers	0.999988	Organooxygen compounds	1	Organic oxygen compounds	1	Organic compounds; Alcohols and polyols; Ethers; Primary alcohols; Organooxygen compounds; Dialkyl ethers; Polyethylene glycols; Hydrocarbon derivatives; Organic oxygen compounds; Chemical entities	863
1_0_545	C22H46O5	[M + H]+	C22H46O5	Fatty acids	0.938597	Glycerolipids	0.897729	Monoacylglycerols	0.737848	Dialkyl ethers	0.993758	Dialkyl ethers	0.993758	Ethers	0.995844	Organooxygen compounds	1	Organic oxygen compounds	1	Organic compounds; Alcohols and polyols; Ethers; Primary alcohols; Organooxygen compounds; Dialkyl ethers; Hydrocarbon derivatives; Organic oxygen compounds; Chemical entities	864
1_0_546	C24H50O6	[M + H3N + H]+	C24H53NO6	Fatty acids	0.934762	Glycerolipids	0.981059	Monoacylglycerols	0.907945	Polyethylene glycols	0.862593	Dialkyl ethers	0.999744	Ethers	0.999734	Organooxygen compounds	1	Organic oxygen compounds	1	Organic compounds; Alcohols and polyols; Ethers; Primary alcohols; Organooxygen compounds; Dialkyl ethers; Polyethylene glycols; Hydrocarbon derivatives; Organic oxygen compounds; Chemical entities	865
1_0_547	C22H46O5	[M + H3N + H]+	C22H49NO5	Fatty acids	0.988562	Glycerolipids	0.997612	Monoacylglycerols	0.973443	Polyethylene glycols	0.923843	Dialkyl ethers	0.999932	Ethers	0.999984	Organooxygen compounds	1	Organic oxygen compounds	1	Organic compounds; Alcohols and polyols; Ethers; Primary alcohols; Organooxygen compounds; Dialkyl ethers; Polyethylene glycols; Hydrocarbon derivatives; Organic oxygen compounds; Chemical entities	866
1_0_548	C14H30N4O5S	[M + H]+	C14H30N4O5S	Amino acids and Peptides	0.344839	Small peptides	0.480074	Tripeptides	0.393705	Peptides	0.507242	Peptides	0.507242	Amino acids, peptides, and analogues	0.817635	Carboxylic acids and derivatives	0.938296	Organic acids and derivatives	0.99977	Organic compounds; Organosulfur compounds; Lipids and lipid-like molecules; Amino acids, peptides, and analogues; Fatty acids and conjugates; Organic acids and derivatives; Carboxylic acids and derivatives; Organonitrogen compounds; Organooxygen compounds; Fatty amides; Amino acids and derivatives; Peptides; Monoalkylamines; Carboxylic acid amides; Carboxylic acid derivatives; N-acyl amines; Mono…	868
1_0_549	C23H48NO7P	[M + H]+	C23H48NO7P	Fatty acids	0.999115	Glycerophospholipids	0.999056	Glycerophosphoethanolamines	0.993638	Amino acids and derivatives	0.994843	Amino acids and derivatives	0.994843	Amino acids, peptides, and analogues	0.994671	Carboxylic acids and derivatives	0.999236	Organic acids and derivatives	0.999994	Organic compounds; Lipids and lipid-like molecules; Amino acids, peptides, and analogues; Alcohols and polyols; Glycerophospholipids; Organic acids and derivatives; Carboxylic acids and derivatives; Organonitrogen compounds; Organooxygen compounds; Fatty acid esters; Amino acids and derivatives; Organic phosphoric acids and derivatives; Phosphate esters; Monoalkylamines; Carboxylic acid derivativ…	869
1_0_550	C22H32O2	[M + H]+	C22H32O2	Fatty acids	0.73056	Diterpenoids	0.432976	Unsaturated fatty acids	0.419044	Diterpenoids	0.566611			Diterpenoids	0.566611	Prenol lipids	0.324396	Lipids and lipid-like molecules	0.885505	Organic compounds; Lipids and lipid-like molecules; Organic acids and derivatives; Carboxylic acids and derivatives; Organooxygen compounds; Carboxylic acid derivatives; Monocarboxylic acids and derivatives; Carboxylic acid esters; Diterpenoids; Carbonyl compounds; Organic oxides; Hydrocarbon derivatives; Acetylides; Organic oxygen compounds; Chemical entities	872
1_0_551	C23H48NO7P	[M + K]+	C23H48NO7P	Fatty acids	0.998736	Glycerophospholipids	0.999924	Glycerophosphocholines	0.996197	1-acyl-sn-glycero-3-phosphocholines	0.920706	Lysophosphatidylcholines	0.935102	Glycerophosphocholines	0.998922	Glycerophospholipids	0.999021	Lipids and lipid-like molecules	0.99895	Organic compounds; Lipids and lipid-like molecules; Alcohols and polyols; Glycerophospholipids; Organic acids and derivatives; Carboxylic acids and derivatives; Organonitrogen compounds; Organooxygen compounds; Fatty acid esters; Organic phosphoric acids and derivatives; Phosphate esters; Quaternary ammonium salts; Cholines; Carboxylic acid derivatives; Monocarboxylic acids and derivatives; Carbo…	873
1_0_552	C23H48NO7P	[M + H]+	C23H48NO7P	Fatty acids	0.99896	Glycerophospholipids	0.998991	Glycerophosphoethanolamines	0.993379	Amino acids and derivatives	0.994941	Amino acids and derivatives	0.994941	Amino acids, peptides, and analogues	0.99479	Carboxylic acids and derivatives	0.999221	Organic acids and derivatives	0.999995	Organic compounds; Lipids and lipid-like molecules; Amino acids, peptides, and analogues; Alcohols and polyols; Glycerophospholipids; Organic acids and derivatives; Carboxylic acids and derivatives; Organonitrogen compounds; Organooxygen compounds; Fatty acid esters; Amino acids and derivatives; Organic phosphoric acids and derivatives; Phosphate esters; Monoalkylamines; Carboxylic acid derivativ…	874
1_0_553	C22H32O2	[M + H]+	C22H32O2	Terpenoids	0.67186	Steroids	0.743373	Pregnane steroids	0.419682	Hydroxysteroids	0.618492			Hydroxysteroids	0.618492	Steroids and steroid derivatives	0.654548	Lipids and lipid-like molecules	0.973343	Organic compounds; Lipids and lipid-like molecules; Steroids and steroid derivatives; Organic acids and derivatives; Carboxylic acids and derivatives; Organooxygen compounds; Monocarboxylic acids and derivatives; Carboxylic acids; Hydroxysteroids; Carbonyl compounds; Organic oxides; Hydrocarbon derivatives; Organic oxygen compounds; Chemical entities	875
1_0_554	C28H42NO6P	[M + H]+	C28H42NO6P	Fatty acids	0.924249	Glycerophospholipids	0.967897	Glycerophosphocholines	0.934084	Lysophosphatidylcholines	0.531386	Lysophosphatidylcholines	0.531386	Glycerophosphocholines	0.408384	Glycerophospholipids	0.586799	Lipids and lipid-like molecules	0.986611	Organic compounds; Lipids and lipid-like molecules; Glycerophospholipids; Organic acids and derivatives; Carboxylic acids and derivatives; Organonitrogen compounds; Organooxygen compounds; Fatty acid esters; Organic phosphoric acids and derivatives; Phosphate esters; Quaternary ammonium salts; Cholines; Carboxylic acid derivatives; Monocarboxylic acids and derivatives; Carboxylic acid esters; Pho…	877
1_0_555	C26H54NO7P	[M + H]+	C26H54NO7P	Fatty acids	0.996326	Glycerophospholipids	0.999917	Glycerophosphocholines	0.999282	1-acyl-sn-glycero-3-phosphocholines	0.943689	Lysophosphatidylcholines	0.885072	Glycerophosphocholines	0.99796	Glycerophospholipids	0.998717	Lipids and lipid-like molecules	0.997381	Organic compounds; Lipids and lipid-like molecules; Alcohols and polyols; Glycerophospholipids; Organic acids and derivatives; Carboxylic acids and derivatives; Organonitrogen compounds; Organooxygen compounds; Fatty acid esters; Organic phosphoric acids and derivatives; Phosphate esters; Quaternary ammonium salts; Cholines; Carboxylic acid derivatives; Monocarboxylic acids and derivatives; Carbo…	878
1_0_556	C26H54NO7P	[M + K]+	C26H54NO7P	Fatty acids	0.999326	Glycerophospholipids	0.999402	Glycerophosphocholines	0.957163	1-alkyl,2-acylglycero-3-phosphocholines	0.77338	1-alkyl,2-acylglycero-3-phosphocholines	0.77338	Glycerophosphocholines	0.972586	Glycerophospholipids	0.998933	Lipids and lipid-like molecules	0.997889	Organic compounds; Lipids and lipid-like molecules; Glycerolipids; Ethers; Glycerophospholipids; Organic acids and derivatives; Carboxylic acids and derivatives; Organonitrogen compounds; Organooxygen compounds; Fatty acid esters; Organic phosphoric acids and derivatives; Phosphate esters; Quaternary ammonium salts; Cholines; Carboxylic acid derivatives; Monocarboxylic acids and derivatives; Dial…	879
1_0_557	C35H46NO7P	[M + Na]+	C35H46NO7P	Fatty acids	0.869794	Glycerophospholipids	0.687857	Glycerophosphocholines	0.351779	Phosphocholines	0.948495	Cholines	0.964929	Quaternary ammonium salts	0.991265	Organonitrogen compounds	0.998873	Organic nitrogen compounds	0.993628	Organic compounds; Lipids and lipid-like molecules; Glycerophospholipids; Organic acids and derivatives; Carboxylic acids and derivatives; Organonitrogen compounds; Organooxygen compounds; Fatty acid esters; Organic phosphoric acids and derivatives; Phosphate esters; Quaternary ammonium salts; Cholines; Carboxylic acid derivatives; Monocarboxylic acids and derivatives; Carboxylic acid esters; Pho…	881
1_0_558	C32H50NO8P	[M + Na]+	C32H50NO8P	Fatty acids	0.986166	Glycerophospholipids	0.986866	Glycerophosphocholines	0.319874	Glycerophosphocholines	0.580964			Glycerophosphocholines	0.580964	Glycerophospholipids	0.969941	Lipids and lipid-like molecules	0.995107	Organic compounds; Lipids and lipid-like molecules; Glycerophospholipids; Organic acids and derivatives; Carboxylic acids and derivatives; Organonitrogen compounds; Organooxygen compounds; Fatty acid esters; Dicarboxylic acids and derivatives; Organic phosphoric acids and derivatives; Phosphate esters; Quaternary ammonium salts; Cholines; Carboxylic acid derivatives; Carboxylic acid esters; Phosp…	882
1_0_559	C26H54NO7P	[M + H]+	C26H54NO7P	Fatty acids	0.996481	Glycerophospholipids	0.999917	Glycerophosphocholines	0.999252	1-acyl-sn-glycero-3-phosphocholines	0.937932	Lysophosphatidylcholines	0.880327	Glycerophosphocholines	0.997878	Glycerophospholipids	0.998802	Lipids and lipid-like molecules	0.997309	Organic compounds; Lipids and lipid-like molecules; Alcohols and polyols; Glycerophospholipids; Organic acids and derivatives; Carboxylic acids and derivatives; Organonitrogen compounds; Organooxygen compounds; Fatty acid esters; Organic phosphoric acids and derivatives; Phosphate esters; Quaternary ammonium salts; Cholines; Carboxylic acid derivatives; Monocarboxylic acids and derivatives; Carbo…	883
1_0_560	C31H48NO6P	[M + H]+	C31H48NO6P	Fatty acids	0.960014	Glycerophospholipids	0.895695	Glycerophosphocholines	0.931819	Glycerophosphocholines	0.510681			Glycerophosphocholines	0.510681	Glycerophospholipids	0.747553	Lipids and lipid-like molecules	0.985567	Organic compounds; Lipids and lipid-like molecules; Glycerophospholipids; Organic acids and derivatives; Carboxylic acids and derivatives; Organonitrogen compounds; Organooxygen compounds; Fatty acid esters; Organic phosphoric acids and derivatives; Phosphate esters; Quaternary ammonium salts; Cholines; Carboxylic acid derivatives; Monocarboxylic acids and derivatives; Carboxylic acid esters; Pho…	884
1_0_561	C35H46NO7P	[M + Na]+	C35H46NO7P	Fatty acids	0.941317	Glycerophospholipids	0.674312	Glycerophosphocholines	0.284094	Phosphocholines	0.951036	Cholines	0.96632	Quaternary ammonium salts	0.991496	Organonitrogen compounds	0.997963	Organic nitrogen compounds	0.985888	Organic compounds; Lipids and lipid-like molecules; Glycerophospholipids; Organic acids and derivatives; Carboxylic acids and derivatives; Organonitrogen compounds; Organooxygen compounds; Fatty acid esters; Organic phosphoric acids and derivatives; Phosphate esters; Quaternary ammonium salts; Cholines; Carboxylic acid derivatives; Monocarboxylic acids and derivatives; Carboxylic acid esters; Pho…	886
1_0_562	C32H50NO8P	[M + Na]+	C32H50NO8P	Fatty acids	0.985606	Glycerophospholipids	0.991139	Glycerophosphocholines	0.47143	1-acyl-sn-glycero-3-phosphocholines	0.6359	Lysophosphatidylcholines	0.578096	Glycerophosphocholines	0.68805	Glycerophospholipids	0.929813	Lipids and lipid-like molecules	0.995065	Organic compounds; Lipids and lipid-like molecules; Glycerophospholipids; Organic acids and derivatives; Carboxylic acids and derivatives; Organonitrogen compounds; Organooxygen compounds; Fatty acid esters; Dicarboxylic acids and derivatives; Organic phosphoric acids and derivatives; Phosphate esters; Quaternary ammonium salts; Cholines; Carboxylic acid derivatives; Carboxylic acid esters; Phosp…	887
1_0_563	C13H32N6S	[M + K]+	C13H32N6S	Alkaloids	0.999206	Ornithine alkaloids	0.991591	Polyamines	0.899415	Guanidines	0.607226			Guanidines	0.607226	Organonitrogen compounds	0.999987	Organic nitrogen compounds	1	Organic compounds; Organosulfur compounds; Organonitrogen compounds; Guanidines; Thioethers; Carboximidamides; Sulfenyl compounds; Organic 1,3-dipolar compounds; Propargyl-type 1,3-dipolar organic compounds; Dialkylthioethers; Hydrocarbon derivatives; Organopnictogen compounds; Organic nitrogen compounds; Chemical entities	888
1_0_564	C32H66O10	[M + H3N + H]+	C32H69NO10	Fatty acids	0.77809	Glycerolipids	0.403147	Monoacylglycerols	0.114838	Hexoses	0.595628	Monosaccharides	0.872169	Carbohydrates and carbohydrate conjugates	0.84847	Organooxygen compounds	1	Organic oxygen compounds	1	Organic compounds; Carbohydrates and carbohydrate conjugates; Lipids and lipid-like molecules; Alcohols and polyols; Ethers; Organic acids and derivatives; Carboxylic acids and derivatives; Primary alcohols; Organooxygen compounds; Monocarboxylic acids and derivatives; Dialkyl ethers; Hexoses; Monosaccharides; Hydrocarbon derivatives; Organic oxygen compounds; Chemical entities	889
1_0_565	C20H32O2	[M + H]+	C20H32O2	Fatty acids	0.99312	Fatty Acids and Conjugates	0.548438	Unsaturated fatty acids	0.696956	Long-chain fatty acids	0.748631	Long-chain fatty acids	0.748631	Fatty acids and conjugates	0.822586	Fatty Acyls	0.901119	Lipids and lipid-like molecules	0.969758	Organic compounds; Lipids and lipid-like molecules; Fatty acids and conjugates; Organic acids and derivatives; Carboxylic acids and derivatives; Organooxygen compounds; Straight chain fatty acids; Unsaturated fatty acids; Monocarboxylic acids and derivatives; Carboxylic acids; Carbonyl compounds; Long-chain fatty acids; Fatty Acyls; Organic oxides; Hydrocarbon derivatives; Organic oxygen compound…	890
1_0_566	C17H30N2O3S	[M + H]+	C17H30N2O3S	Alkaloids	0.241714	Small peptides	0.149692	Dipeptides	0.0978154	Dialkylthioethers	0.824366			Dialkylthioethers	0.824366	Thioethers	0.699783	Organosulfur compounds	0.995002	Organic compounds; Organosulfur compounds; Organic acids and derivatives; Organonitrogen compounds; Organooxygen compounds; Thioethers; Carbonyl compounds; Sulfenyl compounds; Organic 1,3-dipolar compounds; Propargyl-type 1,3-dipolar organic compounds; Dialkylthioethers; Organic oxides; Hydrocarbon derivatives; Organopnictogen compounds; Organic oxygen compounds; Organic nitrogen compounds; Chemi…	891
1_0_567	C20H32O2	[M + H]+	C20H32O2	Fatty acids	0.989488	Fatty Acids and Conjugates	0.378907	Unsaturated fatty acids	0.392566	Long-chain fatty acids	0.601393	Long-chain fatty acids	0.601393	Fatty acids and conjugates	0.576153	Fatty Acyls	0.81967	Lipids and lipid-like molecules	0.94256	Organic compounds; Lipids and lipid-like molecules; Fatty acids and conjugates; Organic acids and derivatives; Carboxylic acids and derivatives; Organooxygen compounds; Straight chain fatty acids; Unsaturated fatty acids; Monocarboxylic acids and derivatives; Carboxylic acids; Carbonyl compounds; Long-chain fatty acids; Fatty Acyls; Organic oxides; Hydrocarbon derivatives; Organic oxygen compound…	893
1_0_568	C20H34O3	[M + H]+	C20H34O3	Fatty acids	0.734154	Diterpenoids	0.554551	Oxo fatty acids	0.462474	Long-chain fatty acids	0.820379	Long-chain fatty acids	0.820379	Fatty acids and conjugates	0.88321	Fatty Acyls	0.973389	Lipids and lipid-like molecules	0.984335	Organic compounds; Lipids and lipid-like molecules; Alcohols and polyols; Fatty acids and conjugates; Organic acids and derivatives; Carboxylic acids and derivatives; Organooxygen compounds; Unsaturated fatty acids; Hydroxy fatty acids; Monocarboxylic acids and derivatives; Carboxylic acids; Carbonyl compounds; Long-chain fatty acids; Fatty Acyls; Organic oxides; Hydrocarbon derivatives; Organic …	895
1_0_569	C21H40O4	[M + K]+	C21H40O4	Fatty acids	0.897739	Glycerolipids	0.598958	Monoacylglycerols	0.530989	Carboxylic acids and derivatives	0.955512					Carboxylic acids and derivatives	0.955512	Organic acids and derivatives	0.963078	Organic compounds; Ethers; Organic acids and derivatives; Carboxylic acids and derivatives; Organooxygen compounds; Carbonyl compounds; Organic oxides; Hydrocarbon derivatives; Organic oxygen compounds; Chemical entities	898
1_0_570	C15H30N2O4	[M + K]+	C15H30N2O4	Amino acids and Peptides	0.779515	Small peptides	0.925548	Dipeptides	0.422925	N-acyl-alpha amino acids	0.567604	Amino acids and derivatives	0.944165	Amino acids, peptides, and analogues	0.950377	Carboxylic acids and derivatives	0.995321	Organic acids and derivatives	0.998244	Organic compounds; Lipids and lipid-like molecules; Amino acids, peptides, and analogues; Alpha amino acids and derivatives; Alcohols and polyols; Fatty acids and conjugates; Organic acids and derivatives; Carboxylic acids and derivatives; Organonitrogen compounds; Organooxygen compounds; Fatty amides; Amino acids and derivatives; Carboxylic acid amides; Carboxylic acid derivatives; N-acyl amines…	902
1_0_571	C14H26N4O2S	[M + Na]+	C14H26N4O2S	Alkaloids	0.941898	Pseudoalkaloids	0.534763	Purine alkaloids	0.510735	Aryl thioethers	0.678102			Aryl thioethers	0.678102	Thioethers	0.655591	Organosulfur compounds	0.993775	Organic compounds; Organoheterocyclic compounds; Organosulfur compounds; Imidazoles; Organonitrogen compounds; Organooxygen compounds; Azoles; Thioethers; Diazines; Carbonyl compounds; Amines; Primary amines; Sulfenyl compounds; Organic oxides; Azacyclic compounds; Heteroaromatic compounds; Hydrocarbon derivatives; Organopnictogen compounds; Organic oxygen compounds; Aryl thioethers; Organic nitr…	903
1_0_572	C14H26N4O2S	[M + Na]+	C14H26N4O2S	Alkaloids	0.843289	Histidine alkaloids	0.242986	Imidazole alkaloids	0.333051	Aminopyrimidines and derivatives	0.842649	Aminopyrimidines and derivatives	0.842649	Pyrimidines and pyrimidine derivatives	0.88682	Diazines	0.937045	Organoheterocyclic compounds	0.993206	Organic compounds; Organoheterocyclic compounds; Pyrimidines and pyrimidine derivatives; Organic acids and derivatives; Organonitrogen compounds; Organooxygen compounds; Aminopyrimidines and derivatives; Diazines; Amines; Primary amines; Imidolactams; Organic oxides; Azacyclic compounds; Heteroaromatic compounds; Hydrocarbon derivatives; Organopnictogen compounds; Organic oxygen compounds; Organi…	908
1_0_573	C10H20N10O2	[M + Na]+	C10H20N10O2	Amino acids and Peptides	0.789077	Small peptides	0.862465	Tripeptides	0.26915	Alpha amino acid amides	0.63395	Amino acids and derivatives	0.934912	Amino acids, peptides, and analogues	0.94357	Carboxylic acids and derivatives	0.785633	Organic acids and derivatives	0.777602	Organic compounds; Lipids and lipid-like molecules; Amino acids, peptides, and analogues; Alpha amino acids and derivatives; Alcohols and polyols; Organic acids and derivatives; Carboxylic acids and derivatives; Organonitrogen compounds; Organooxygen compounds; Amino acids and derivatives; Guanidines; Azoles; Monoalkylamines; Carboxylic acid amides; Carboxylic acids; Secondary carboxylic acid ami…	909
1_0_574	C14H31O9	[M + Na]+	C14H31O9	Fatty acids	0.904968	Fatty acyl glycosides	0.67638	Fatty acyl glycosides of mono- and disaccharides	0.786068	Fatty acyl glycosides of mono- and disaccharides	0.565593	Fatty acyl glycosides of mono- and disaccharides	0.565593	Fatty acyl glycosides	0.636917	Fatty Acyls	0.570454	Lipids and lipid-like molecules	0.818422	Organic compounds; Organoheterocyclic compounds; Carbohydrates and carbohydrate conjugates; Lipids and lipid-like molecules; Alcohols and polyols; Ethers; Primary alcohols; Organooxygen compounds; Disaccharides; Acetals; Secondary alcohols; Fatty acyl glycosides; Oxanes; Glycosyl compounds; O-glycosyl compounds; Polyols; Fatty acyl glycosides of mono- and disaccharides; Fatty Acyls; Oxacyclic com…	911
1_0_575	C28H56NO7P	[M + H]+	C28H56NO7P	Fatty acids	0.999879	Glycerophospholipids	0.999923	Glycerophosphocholines	0.994316	1-acyl-sn-glycero-3-phosphocholines	0.672432	Lysophosphatidylcholines	0.594567	Glycerophosphocholines	0.999137	Glycerophospholipids	0.999621	Lipids and lipid-like molecules	0.999243	Organic compounds; Lipids and lipid-like molecules; Alcohols and polyols; Glycerophospholipids; Organic acids and derivatives; Carboxylic acids and derivatives; Organonitrogen compounds; Organooxygen compounds; Fatty acid esters; Organic phosphoric acids and derivatives; Phosphate esters; Quaternary ammonium salts; Cholines; Carboxylic acid derivatives; Monocarboxylic acids and derivatives; Carbo…	912
1_0_576	C33H50NO6P	[M + H]+	C33H50NO6P	Fatty acids	0.973569	Glycerophospholipids	0.877413	Glycerophosphocholines	0.952026	Phosphocholines	0.951147	Cholines	0.976854	Quaternary ammonium salts	0.997043	Organonitrogen compounds	0.999256	Organic nitrogen compounds	0.996464	Organic compounds; Lipids and lipid-like molecules; Glycerophospholipids; Organic acids and derivatives; Carboxylic acids and derivatives; Organonitrogen compounds; Organooxygen compounds; Fatty acid esters; Organic phosphoric acids and derivatives; Phosphate esters; Quaternary ammonium salts; Cholines; Carboxylic acid derivatives; Monocarboxylic acids and derivatives; Carboxylic acid esters; Pho…	913
1_0_577	C28H56NO7P	[M + H]+	C28H56NO7P	Fatty acids	0.999759	Glycerophospholipids	0.999404	Glycerophosphocholines	0.959752	Glycerophosphocholines	0.993407			Glycerophosphocholines	0.993407	Glycerophospholipids	0.999252	Lipids and lipid-like molecules	0.999235	Organic compounds; Lipids and lipid-like molecules; Glycerophospholipids; Organic acids and derivatives; Carboxylic acids and derivatives; Organonitrogen compounds; Organooxygen compounds; Fatty acid esters; Organic phosphoric acids and derivatives; Phosphate esters; Quaternary ammonium salts; Cholines; Carboxylic acid derivatives; Monocarboxylic acids and derivatives; Dialkyl ethers; Carboxylic …	914
1_0_578	C33H50NO6P	[M + H]+	C33H50NO6P	Fatty acids	0.961249	Glycerophospholipids	0.871397	Glycerophosphocholines	0.941463	Phosphocholines	0.947985	Cholines	0.973397	Quaternary ammonium salts	0.997533	Organonitrogen compounds	0.999136	Organic nitrogen compounds	0.996014	Organic compounds; Lipids and lipid-like molecules; Glycerophospholipids; Organic acids and derivatives; Carboxylic acids and derivatives; Organonitrogen compounds; Organooxygen compounds; Fatty acid esters; Organic phosphoric acids and derivatives; Phosphate esters; Quaternary ammonium salts; Cholines; Carboxylic acid derivatives; Monocarboxylic acids and derivatives; Carboxylic acid esters; Pho…	915
1_0_579	C22H43NO4	[M + K]+	C22H43NO4	Fatty acids	0.988078	Fatty amides	0.696544	N-acyl amines	0.636137	N-acyl amines	0.818616	N-acyl amines	0.818616	Fatty amides	0.785016	Fatty Acyls	0.950401	Lipids and lipid-like molecules	0.961587	Organic compounds; Lipids and lipid-like molecules; Organic acids and derivatives; Carboxylic acids and derivatives; Organonitrogen compounds; Organooxygen compounds; Fatty amides; Carboxylic acid amides; Carboxylic acid derivatives; N-acyl amines; Monocarboxylic acids and derivatives; Carboxylic acid salts; Carboxylic acids; Carboxylic acid esters; Carbonyl compounds; Amines; Organic salts; Fatt…	916
1_0_580	C13H25NO2	[M + H]+	C13H25NO2	Fatty acids	0.791327	Fatty Acids and Conjugates	0.401638	Amino fatty acids	0.254981	Amino acids	0.703375	Amino acids and derivatives	0.965345	Amino acids, peptides, and analogues	0.964432	Carboxylic acids and derivatives	0.98052	Organic acids and derivatives	0.993295	Organic compounds; Lipids and lipid-like molecules; Amino acids, peptides, and analogues; Fatty acids and conjugates; Organic acids and derivatives; Carboxylic acids and derivatives; Organonitrogen compounds; Organooxygen compounds; Amino acids and derivatives; Monoalkylamines; Amino fatty acids; Monocarboxylic acids and derivatives; Carboxylic acids; Carbonyl compounds; Amines; Primary amines; F…	917
1_0_581	C22H43NO4	[M + Na]+	C22H43NO4	Fatty acids	0.970657	Fatty amides	0.527765	N-acyl amines	0.091681	N-acyl amines	0.712322	N-acyl amines	0.712322	Fatty amides	0.877687	Fatty Acyls	0.984488	Lipids and lipid-like molecules	0.989903	Organic compounds; Lipids and lipid-like molecules; Organic acids and derivatives; Carboxylic acids and derivatives; Organonitrogen compounds; Organooxygen compounds; Fatty amides; Carboxylic acid amides; Carboxylic acid derivatives; N-acyl amines; Monocarboxylic acids and derivatives; Carboxylic acids; Carbonyl compounds; Amines; Fatty Acyls; Organic oxides; Hydrocarbon derivatives; Organopnicto…	918
1_0_582	C22H43NO4	[M + K]+	C22H43NO4	Fatty acids	0.99239	Fatty amides	0.806952	N-acyl amines	0.733507	N-acyl amines	0.847146	N-acyl amines	0.847146	Fatty amides	0.861502	Fatty Acyls	0.974831	Lipids and lipid-like molecules	0.978332	Organic compounds; Lipids and lipid-like molecules; Organic acids and derivatives; Carboxylic acids and derivatives; Organonitrogen compounds; Organooxygen compounds; Fatty amides; Carboxylic acid amides; Carboxylic acid derivatives; N-acyl amines; Monocarboxylic acids and derivatives; Carboxylic acid salts; Carboxylic acids; Secondary carboxylic acid amides; Carbonyl compounds; Amines; Fatty Acy…	919
1_0_583	C22H34O2	[M + K]+	C22H34O2	Polyketides	0.696723	Meroterpenoids	0.339334	Catechols with side chains	0.655794	Phenols	0.705454					Phenols	0.705454	Benzenoids	0.745677	Organic compounds; Phenols; Prenol lipids; Organooxygen compounds; Carbonyl compounds; Benzene and substituted derivatives; Benzenoids; Organic oxides; Hydrocarbon derivatives; Organic oxygen compounds; Chemical entities	920
1_0_584	C13H25NO2	[M + H]+	C13H25NO2	Fatty acids	0.762984	Fatty amides	0.251727	Primary amides	0.114412	Amino acids and derivatives	0.849031	Amino acids and derivatives	0.849031	Amino acids, peptides, and analogues	0.847327	Carboxylic acids and derivatives	0.962993	Organic acids and derivatives	0.974489	Organic compounds; Lipids and lipid-like molecules; Amino acids, peptides, and analogues; Organic acids and derivatives; Carboxylic acids and derivatives; Organonitrogen compounds; Organooxygen compounds; Amino acids and derivatives; Monoalkylamines; Carboxylic acid derivatives; Monocarboxylic acids and derivatives; Carbonyl compounds; Amines; Primary amines; Fatty Acyls; Organic oxides; Hydrocar…	921
1_0_585	C16H38N5OP	[M + H]+	C16H38N5OP	Alkaloids	0.598833	Ornithine alkaloids	0.336066	Polyamines	0.415229	Quaternary ammonium salts	0.502755			Quaternary ammonium salts	0.502755	Organonitrogen compounds	0.999997	Organic nitrogen compounds	1	Organic compounds; Organonitrogen compounds; Organophosphorus compounds; Quaternary ammonium salts; Amines; Organic oxides; Hydrocarbon derivatives; Organopnictogen compounds; Organic oxygen compounds; Organic nitrogen compounds; Chemical entities	923
1_0_586	C22H34O2	[M + H]+	C22H34O2	Terpenoids	0.731707	Steroids	0.843357	Pregnane steroids	0.46001	Lipids and lipid-like molecules	0.983314							Lipids and lipid-like molecules	0.983314	Organic compounds; Lipids and lipid-like molecules; Ketones; Organic acids and derivatives; Carboxylic acids and derivatives; Organooxygen compounds; Monocarboxylic acids and derivatives; Carbonyl compounds; Organic oxides; Hydrocarbon derivatives; Organic oxygen compounds; Chemical entities	924
1_0_587	C22H34O2	[M + K]+	C22H34O2	Terpenoids	0.777109	Diterpenoids	0.142581	Catechols with side chains	0.242005	Phenols	0.571157					Phenols	0.571157	Benzenoids	0.803554	Organic compounds; Lipids and lipid-like molecules; Phenols; Prenol lipids; Organooxygen compounds; Monocarboxylic acids and derivatives; Carbonyl compounds; Benzene and substituted derivatives; Benzenoids; Organic oxides; Hydrocarbon derivatives; Organic oxygen compounds; Chemical entities	925
1_0_588	C18H40N2O2P	[M + H]+	C18H40N2O2P	Fatty acids	0.789004	Ornithine alkaloids	0.187138	Polyamines	0.449011	Amines	0.767511			Amines	0.767511	Organonitrogen compounds	0.999686	Organic nitrogen compounds	0.999997	Organic compounds; Organonitrogen compounds; Organooxygen compounds; Organophosphorus compounds; Amines; Organic oxides; Hydrocarbon derivatives; Organic oxygen compounds; Organic nitrogen compounds; Chemical entities	926
1_0_589	C22H34O2	[M + H]+	C22H34O2	Terpenoids	0.704683	Steroids	0.739438	Pregnane steroids	0.542452	Lipids and lipid-like molecules	0.996121							Lipids and lipid-like molecules	0.996121	Organic compounds; Lipids and lipid-like molecules; Ketones; Organic acids and derivatives; Carboxylic acids and derivatives; Organooxygen compounds; Monocarboxylic acids and derivatives; Carbonyl compounds; Organic oxides; Hydrocarbon derivatives; Organic oxygen compounds; Chemical entities	927
1_0_590	C23H48NO6P	[M + H]+	C23H48NO6P	Fatty acids	0.999966	Glycerophospholipids	0.785149	Glycerophosphoglycerols	0.802111	Glycero-3-phospho-N-acyl-ethanolamines	0.923545	Glycero-3-phospho-N-acyl-ethanolamines	0.923545	Glycerophosphoethanolamines	0.852439	Glycerophospholipids	0.690313	Lipids and lipid-like molecules	0.999992	Organic compounds; Lipids and lipid-like molecules; Alcohols and polyols; Glycerophospholipids; Organic acids and derivatives; Carboxylic acids and derivatives; Organonitrogen compounds; Organooxygen compounds; Fatty amides; Organic phosphoric acids and derivatives; Phosphate esters; Monoalkylamines; Carboxylic acid amides; Carboxylic acid derivatives; N-acyl amines; Phosphoethanolamines; Seconda…	931
1_0_591	C11H30N5O7	[M + H]+	C11H30N5O7	Carbohydrates	0.193494	Ornithine alkaloids	0.669092	Polyamines	0.595419	Aminocyclitols and derivatives	0.531926	Cyclic alcohols and derivatives	0.00152086	Alcohols and polyols	0.98023	Organooxygen compounds	0.999999	Organic oxygen compounds	1	Organic compounds; Carbohydrates and carbohydrate conjugates; Alcohols and polyols; Organonitrogen compounds; Primary alcohols; Organooxygen compounds; Organic sulfuric acids and derivatives; Monoalkylamines; Monosaccharides; Secondary alcohols; 1,2-aminoalcohols; Amines; Primary amines; Alkanolamines; Aminocyclitols and derivatives; Hydrocarbon derivatives; Tetraalkylammonium salts; Organopnicto…	932
1_0_592	C14H27NO2	[M + H]+	C14H27NO2	Fatty acids	0.744233	Fatty amides	0.438774	N-acyl ethanolamines (endocannabinoids)	0.538864	Fatty Acyls	0.613706					Fatty Acyls	0.613706	Lipids and lipid-like molecules	0.829446	Organic compounds; Lipids and lipid-like molecules; Organic acids and derivatives; Carboxylic acids and derivatives; Organonitrogen compounds; Organooxygen compounds; Carboxylic acid amides; Carboxylic acid derivatives; Monocarboxylic acids and derivatives; Carbonyl compounds; Amines; Fatty Acyls; Organic oxides; Hydrocarbon derivatives; Organopnictogen compounds; Organic oxygen compounds; Organi…	933
1_0_593	C15H36N3OS	[M + K]+	C15H36N3OS	Alkaloids	0.795651	Ornithine alkaloids	0.119255	Polyamines	0.115175	Ethers	0.501721			Ethers	0.501721	Organooxygen compounds	0.889628	Organic oxygen compounds	0.999984	Organic compounds; Organosulfur compounds; Ethers; Organonitrogen compounds; Organooxygen compounds; Amines; Primary amines; Hydrocarbon derivatives; Organopnictogen compounds; Organic oxygen compounds; Organic nitrogen compounds; Chemical entities	934
1_0_594	C22H46S	[M + H]+	C22H46S	Fatty acids	0.984535	Fatty acyls	0.986249	Hydrocarbons	0.994831	Dialkylthioethers	0.705283			Dialkylthioethers	0.705283	Thioethers	0.736503	Organosulfur compounds	0.999945	Organic compounds; Organosulfur compounds; Thioethers; Sulfenyl compounds; Dialkylthioethers; Hydrocarbon derivatives; Chemical entities	936
1_0_595	C22H39NO	[M + H]+	C22H39NO	Fatty acids	0.999185	Fatty amides	0.990503	N-acyl amines	0.940287	N-acyl amines	0.887286	N-acyl amines	0.887286	Fatty amides	0.931032	Fatty Acyls	0.976233	Lipids and lipid-like molecules	0.961814	Organic compounds; Lipids and lipid-like molecules; Organic acids and derivatives; Carboxylic acids and derivatives; Organonitrogen compounds; Organooxygen compounds; Fatty amides; Carboxylic acid amides; Carboxylic acid derivatives; N-acyl amines; Secondary carboxylic acid amides; Carbonyl compounds; Fatty Acyls; Organic oxides; Hydrocarbon derivatives; Organopnictogen compounds; Organic oxygen …	939
1_0_596	C15H36N4O2S	[M + K]+	C15H36N4O2S	Alkaloids	0.757108	Ornithine alkaloids	0.236015	Polyamines	0.223754	Azoles	0.646663					Azoles	0.646663	Organoheterocyclic compounds	0.171245	Organic compounds; Organonitrogen compounds; Organooxygen compounds; Azoles; Amines; Organic oxides; Hydrocarbon derivatives; Organopnictogen compounds; Organic oxygen compounds; Organic nitrogen compounds; Chemical entities	941
1_0_597	C22H39NO	[M + H]+	C22H39NO	Fatty acids	0.995331	Fatty amides	0.965778	N-acyl amines	0.776155	N-acyl amines	0.848827	N-acyl amines	0.848827	Fatty amides	0.965842	Fatty Acyls	0.951585	Lipids and lipid-like molecules	0.959192	Organic compounds; Lipids and lipid-like molecules; Organic acids and derivatives; Carboxylic acids and derivatives; Organonitrogen compounds; Organooxygen compounds; Fatty amides; Carboxylic acid amides; Carboxylic acid derivatives; N-acyl amines; Secondary carboxylic acid amides; Carbonyl compounds; Fatty Acyls; Organic oxides; Hydrocarbon derivatives; Organopnictogen compounds; Organic oxygen …	948
1_0_598	C19H34O5S	[M + H]+	C19H34O5S	Fatty acids	0.448402	Fatty esters	0.203933	Wax monoesters	0.436857	Benzenoids	0.629018							Benzenoids	0.629018	Organic compounds; Organosulfur compounds; Alcohols and polyols; Organic acids and derivatives; Carboxylic acids and derivatives; Organooxygen compounds; Carboxylic acid derivatives; Carboxylic acid esters; Benzenoids; Organic oxides; Hydrocarbon derivatives; Organic oxygen compounds; Chemical entities	949
1_0_599	C22H46S	[M + H]+	C22H46S	Fatty acids	0.981083	Fatty acyls	0.984688	Hydrocarbons	0.992049	Sulfenyl compounds	0.996728					Sulfenyl compounds	0.996728	Organosulfur compounds	0.999915	Organic compounds; Organosulfur compounds; Sulfenyl compounds; Hydrocarbon derivatives; Chemical entities	950
1_0_600	C18H37NO	[M + H]+	C18H37NO	Fatty acids	0.954604	Fatty amides	0.948033	Primary amides	0.915238	Fatty amides	0.563142			Fatty amides	0.563142	Fatty Acyls	0.555479	Lipids and lipid-like molecules	0.64341	Organic compounds; Lipids and lipid-like molecules; Organic acids and derivatives; Carboxylic acids and derivatives; Organonitrogen compounds; Organooxygen compounds; Fatty amides; Carboxylic acid amides; Carboxylic acid derivatives; Carbonyl compounds; Fatty Acyls; Organic oxides; Hydrocarbon derivatives; Organopnictogen compounds; Organic oxygen compounds; Organic nitrogen compounds; Chemical e…	952
1_0_601	C18H37NO	[M + H]+	C18H37NO	Fatty acids	0.955163	Fatty amides	0.947302	Primary amides	0.913367	Fatty amides	0.598028			Fatty amides	0.598028	Fatty Acyls	0.588575	Lipids and lipid-like molecules	0.667847	Organic compounds; Lipids and lipid-like molecules; Organic acids and derivatives; Carboxylic acids and derivatives; Organonitrogen compounds; Organooxygen compounds; Fatty amides; Carboxylic acid amides; Carboxylic acid derivatives; Carbonyl compounds; Fatty Acyls; Organic oxides; Hydrocarbon derivatives; Organopnictogen compounds; Organic oxygen compounds; Organic nitrogen compounds; Chemical e…	955
1_0_602	C26H56NO6P	[M + H]+	C26H56NO6P	Fatty acids	0.999984	Glycerophospholipids	0.999393	Glycerophosphocholines	0.998014	Glycerophosphocholines	0.949645			Glycerophosphocholines	0.949645	Glycerophospholipids	0.931076	Lipids and lipid-like molecules	0.887737	Organic compounds; Lipids and lipid-like molecules; Alcohols and polyols; Glycerolipids; Ethers; Glycerophospholipids; Organic acids and derivatives; Organonitrogen compounds; Organooxygen compounds; Organic phosphoric acids and derivatives; Phosphate esters; Quaternary ammonium salts; Cholines; Dialkyl ethers; Phosphocholines; Secondary alcohols; Glycerophosphocholines; Glycerol ethers; Amines; …	957
1_0_603	C20H39NO	[M + H]+	C20H39NO	Fatty acids	0.94947	Fatty amides	0.944443	N-acyl amines	0.824365	Secondary carboxylic acid amides	0.952433	Carboxylic acid amides	0.98184	Carboxylic acid derivatives	0.983352	Carboxylic acids and derivatives	0.992932	Organic acids and derivatives	0.998874	Organic compounds; Organic acids and derivatives; Carboxylic acids and derivatives; Organonitrogen compounds; Organooxygen compounds; Carboxylic acid amides; Carboxylic acid derivatives; Secondary carboxylic acid amides; Carbonyl compounds; Organic oxides; Hydrocarbon derivatives; Organopnictogen compounds; Organic oxygen compounds; Organic nitrogen compounds; Chemical entities	960
1_0_604	C14H28N4O2S	[M + Na]+	C14H28N4O2S	Alkaloids	0.595489	Histidine alkaloids	0.360072	Imidazole alkaloids	0.455752	Amino acids and derivatives	0.656761	Amino acids and derivatives	0.656761	Amino acids, peptides, and analogues	0.63446	Carboxylic acids and derivatives	0.255261	Organic acids and derivatives	0.1704	Organic compounds; Organoheterocyclic compounds; Organosulfur compounds; Amino acids, peptides, and analogues; Organonitrogen compounds; Organooxygen compounds; Amino acids and derivatives; Azoles; Monoalkylamines; Amines; Primary amines; Tertiary amines; Imidolactams; Organic oxides; Azacyclic compounds; Heteroaromatic compounds; Hydrocarbon derivatives; Organopnictogen compounds; Organic oxygen…	963
1_0_605	C20H39NO	[M + H]+	C20H39NO	Fatty acids	0.943452	Fatty amides	0.943056	N-acyl amines	0.790977	Lipids and lipid-like molecules	0.502389							Lipids and lipid-like molecules	0.502389	Organic compounds; Lipids and lipid-like molecules; Organic acids and derivatives; Carboxylic acids and derivatives; Organonitrogen compounds; Organooxygen compounds; Carboxylic acid amides; Carboxylic acid derivatives; Secondary carboxylic acid amides; Carbonyl compounds; Organic oxides; Hydrocarbon derivatives; Organopnictogen compounds; Organic oxygen compounds; Organic nitrogen compounds; Che…	964
1_0_606	C18H34O2	[M + H]+	C18H34O2	Fatty acids	0.992761	Fatty Acids and Conjugates	0.930625	Unsaturated fatty acids	0.969285	Long-chain fatty acids	0.89301	Long-chain fatty acids	0.89301	Fatty acids and conjugates	0.994214	Fatty Acyls	0.997123	Lipids and lipid-like molecules	0.992685	Organic compounds; Lipids and lipid-like molecules; Fatty acids and conjugates; Organic acids and derivatives; Carboxylic acids and derivatives; Organooxygen compounds; Straight chain fatty acids; Unsaturated fatty acids; Monocarboxylic acids and derivatives; Carboxylic acids; Carbonyl compounds; Long-chain fatty acids; Fatty Acyls; Organic oxides; Hydrocarbon derivatives; Organic oxygen compound…	967
1_0_607	C32H63ClN4O3S	[M + H]+	C32H63ClN4O3S	Fatty acids	0.97721	Fatty amides	0.83353	N-acyl amines	0.870323	N-acyl amines	0.998061	N-acyl amines	0.998061	Fatty amides	0.980542	Fatty Acyls	0.993872	Lipids and lipid-like molecules	0.980545	Organic compounds; Organoheterocyclic compounds; Organosulfur compounds; Lipids and lipid-like molecules; Triazoles; Organic acids and derivatives; Carboxylic acids and derivatives; Organohalogen compounds; Organonitrogen compounds; Organooxygen compounds; Fatty amides; Azoles; Carboxylic acid amides; Alkyl chlorides; Carboxylic acid derivatives; N-acyl amines; Thioethers; Organochlorides; Second…	969
1_0_608	C15H32N2O3S	[M + K]+	C15H32N2O3S	Fatty acids	0.547535	Small peptides	0.320655	Dipeptides	0.0812123	N-acyl-alpha amino acids	0.519141	Amino acids and derivatives	0.738805	Amino acids, peptides, and analogues	0.76339	Carboxylic acids and derivatives	0.856982	Organic acids and derivatives	0.988383	Organic compounds; Organosulfur compounds; Lipids and lipid-like molecules; Amino acids, peptides, and analogues; Alpha amino acids and derivatives; Organic acids and derivatives; Carboxylic acids and derivatives; Organonitrogen compounds; Organooxygen compounds; Fatty amides; Amino acids and derivatives; Carboxylic acid amides; Carboxylic acid derivatives; N-acyl amines; Monocarboxylic acids and…	970
1_0_609	C18H34O2	[M + H]+	C18H34O2	Fatty acids	0.993397	Fatty Acids and Conjugates	0.937824	Unsaturated fatty acids	0.97331	Long-chain fatty acids	0.897266	Long-chain fatty acids	0.897266	Fatty acids and conjugates	0.995148	Fatty Acyls	0.997406	Lipids and lipid-like molecules	0.993283	Organic compounds; Lipids and lipid-like molecules; Fatty acids and conjugates; Organic acids and derivatives; Carboxylic acids and derivatives; Organooxygen compounds; Straight chain fatty acids; Unsaturated fatty acids; Monocarboxylic acids and derivatives; Carboxylic acids; Carbonyl compounds; Long-chain fatty acids; Fatty Acyls; Organic oxides; Hydrocarbon derivatives; Organic oxygen compound…	971
1_0_610	C16H34N4OS	[M + K]+	C16H34N4OS	Alkaloids	0.926888	Histidine alkaloids	0.0925315	Imidazole alkaloids	0.0538514	Azoles	0.727589					Azoles	0.727589	Organoheterocyclic compounds	0.773445	Organic compounds; Organoheterocyclic compounds; Organonitrogen compounds; Organooxygen compounds; Azoles; Amines; Sulfenyl compounds; Azacyclic compounds; Heteroaromatic compounds; Hydrocarbon derivatives; Organopnictogen compounds; Organic oxygen compounds; Organic nitrogen compounds; Chemical entities	973
1_0_611	C22H41NO	[M + H]+	C22H41NO	Fatty acids	0.996646	Fatty amides	0.977654	N-acyl amines	0.820052	Fatty amides	0.693011			Fatty amides	0.693011	Fatty Acyls	0.80026	Lipids and lipid-like molecules	0.776196	Organic compounds; Lipids and lipid-like molecules; Organic acids and derivatives; Carboxylic acids and derivatives; Organonitrogen compounds; Organooxygen compounds; Fatty amides; Carboxylic acid amides; Carboxylic acid derivatives; Secondary carboxylic acid amides; Carbonyl compounds; Fatty Acyls; Organic oxides; Hydrocarbon derivatives; Organopnictogen compounds; Organic oxygen compounds; Orga…	977
1_0_612	C22H41NO	[M + H]+	C22H41NO	Fatty acids	0.99702	Fatty amides	0.984718	N-acyl amines	0.881757	Fatty amides	0.842968			Fatty amides	0.842968	Fatty Acyls	0.891553	Lipids and lipid-like molecules	0.912769	Organic compounds; Lipids and lipid-like molecules; Organic acids and derivatives; Carboxylic acids and derivatives; Organonitrogen compounds; Organooxygen compounds; Fatty amides; Carboxylic acid amides; Carboxylic acid derivatives; Secondary carboxylic acid amides; Carbonyl compounds; Fatty Acyls; Organic oxides; Hydrocarbon derivatives; Organopnictogen compounds; Organic oxygen compounds; Orga…	980
1_0_613	C24H38O4	[M + H]+	C24H38O4	Shikimates and Phenylpropanoids	0.974951	Phenolic acids (C6-C1)	0.95251	Simple phenolic acids	0.922189	Benzoic acid esters	0.996183	Benzoic acid esters	0.996183	Benzoic acids and derivatives	0.997645	Benzene and substituted derivatives	0.996362	Benzenoids	0.996942	Organic compounds; Benzoic acids and derivatives; Organic acids and derivatives; Carboxylic acids and derivatives; Benzoyl derivatives; Organooxygen compounds; Dicarboxylic acids and derivatives; Carboxylic acid derivatives; Carboxylic acid esters; Benzoic acid esters; Benzene and substituted derivatives; Benzenoids; Organic oxides; Hydrocarbon derivatives; Organic oxygen compounds; Chemical enti…	983
1_0_614	C24H38O4	[M + Na]+	C24H38O4	Shikimates and Phenylpropanoids	0.984976	Phenolic acids (C6-C1)	0.973129	Simple phenolic acids	0.939492	Benzoic acid esters	0.996316	Benzoic acid esters	0.996316	Benzoic acids and derivatives	0.998604	Benzene and substituted derivatives	0.997918	Benzenoids	0.996926	Organic compounds; Benzoic acids and derivatives; Organic acids and derivatives; Carboxylic acids and derivatives; Benzoyl derivatives; Organooxygen compounds; Dicarboxylic acids and derivatives; Carboxylic acid derivatives; Carboxylic acid esters; Benzoic acid esters; Benzene and substituted derivatives; Benzenoids; Organic oxides; Hydrocarbon derivatives; Organic oxygen compounds; Chemical enti…	984
1_0_615	C24H38O4	[M + H]+	C24H38O4	Shikimates and Phenylpropanoids	0.972494	Phenolic acids (C6-C1)	0.946995	Simple phenolic acids	0.915543	Benzoic acid esters	0.995013	Benzoic acid esters	0.995013	Benzoic acids and derivatives	0.997361	Benzene and substituted derivatives	0.997105	Benzenoids	0.997421	Organic compounds; Benzoic acids and derivatives; Organic acids and derivatives; Carboxylic acids and derivatives; Benzoyl derivatives; Organooxygen compounds; Dicarboxylic acids and derivatives; Carboxylic acid derivatives; Carboxylic acid esters; Benzoic acid esters; Benzene and substituted derivatives; Benzenoids; Organic oxides; Hydrocarbon derivatives; Organic oxygen compounds; Chemical enti…	987
1_0_616	C24H38O4	[M + Na]+	C24H38O4	Shikimates and Phenylpropanoids	0.98299	Phenolic acids (C6-C1)	0.969207	Simple phenolic acids	0.933331	Benzoic acid esters	0.995896	Benzoic acid esters	0.995896	Benzoic acids and derivatives	0.998314	Benzene and substituted derivatives	0.997433	Benzenoids	0.996221	Organic compounds; Benzoic acids and derivatives; Organic acids and derivatives; Carboxylic acids and derivatives; Benzoyl derivatives; Organooxygen compounds; Dicarboxylic acids and derivatives; Carboxylic acid derivatives; Carboxylic acid esters; Benzoic acid esters; Benzene and substituted derivatives; Benzenoids; Organic oxides; Hydrocarbon derivatives; Organic oxygen compounds; Chemical enti…	988
1_0_617	C22H44N2O4	[M + K]+	C22H44N2O4	Fatty acids	0.628241	Fatty amides	0.57078	N-acyl amines	0.148481	Amino acids and derivatives	0.592661	Amino acids and derivatives	0.592661	Amino acids, peptides, and analogues	0.592638	Carboxylic acids and derivatives	0.987144	Organic acids and derivatives	0.995293	Organic compounds; Lipids and lipid-like molecules; Amino acids, peptides, and analogues; Organic acids and derivatives; Carboxylic acids and derivatives; Organonitrogen compounds; Organooxygen compounds; Fatty amides; Amino acids and derivatives; Carboxylic acid amides; Carboxylic acid derivatives; N-acyl amines; Dialkyl ethers; Carboxylic acids; Secondary carboxylic acid amides; Carbonyl compou…	989
1_0_618	C22H44N2O4	[M + K]+	C22H44N2O4	Alkaloids	0.190193	Fatty amides	0.319032	Piperidine alkaloids	0.382999	Amino acids and derivatives	0.762734	Amino acids and derivatives	0.762734	Amino acids, peptides, and analogues	0.762524	Carboxylic acids and derivatives	0.992283	Organic acids and derivatives	0.996315	Organic compounds; Organoheterocyclic compounds; Lipids and lipid-like molecules; Amino acids, peptides, and analogues; Ethers; Organic acids and derivatives; Carboxylic acids and derivatives; Organonitrogen compounds; Organooxygen compounds; Fatty amides; Amino acids and derivatives; Carboxylic acid amides; Carboxylic acid derivatives; N-acyl amines; Monocarboxylic acids and derivatives; Dialkyl…	990
1_0_619	C38H53N3O	[M + H]+	C38H53N3O	Terpenoids	0.58118	Triterpenoids	0.696977	Lupane triterpenoids	0.378953	Triterpenoids	0.869297			Triterpenoids	0.869297	Prenol lipids	0.955872	Lipids and lipid-like molecules	0.981374	Organic compounds; Organoheterocyclic compounds; Lipids and lipid-like molecules; Steroids and steroid derivatives; Prenol lipids; Organonitrogen compounds; Organooxygen compounds; Triterpenoids; Benzenoids; Amines; Organic oxides; Azacyclic compounds; Heteroaromatic compounds; Hydrocarbon derivatives; Organopnictogen compounds; Organic oxygen compounds; Organic nitrogen compounds; Chemical entit…	992
1_0_620	C40H55O2	[M + H]+	C40H55O2	Terpenoids	0.99893	Carotenoids (C40)	0.975641	Carotenoids (C40, ÃŽÂ²-ÃŽÂ²)	0.90889	Xanthophylls	0.957576	Carotenoids	0.94631	Tetraterpenoids	0.931482	Prenol lipids	0.997654	Lipids and lipid-like molecules	0.996526	Organic compounds; Lipids and lipid-like molecules; Alcohols and polyols; Prenol lipids; Organooxygen compounds; Carotenoids; Xanthophylls; Tetraterpenoids; Secondary alcohols; Carbonyl compounds; Hydrocarbon derivatives; Organic oxygen compounds; Chemical entities	994
[truncated: 259 more rows]

## Sheet: Gut2Brain_Fecal chem classes
id	molecularFormula	adduct	precursorFormula	NPC#pathway	NPC#pathway Probability	NPC#superclass	NPC#superclass Probability	NPC#class	NPC#class Probability	ClassyFire#most specific class	ClassyFire#most specific class Probability	ClassyFire#level 5	ClassyFire#level 5 Probability	ClassyFire#subclass	ClassyFire#subclass Probability	ClassyFire#class	ClassyFire#class Probability	ClassyFire#superclass	ClassyFire#superclass probability	ClassyFire#all classifications	featureId
[truncated: 315 more rows]

[truncated: 2 more sheets: Food4Gut_Plasma chem classes, Food4Gut_Fecal chem classes]
