# Supplementary material for: Comparison of fecal and plasma metabolite correlations following nutrition or exercise interventions
Source: Metabolomics. 2026 May 24;22(3):87. doi: 10.1007/s11306-026-02463-z (PMC13199186; doi:10.1007/s11306-026-02463-z)
Supplement: Supplementary file 3 — Supplementary file3 (XLSX 499 KB) [file 11306_2026_2463_MOESM3_ESM.xlsx]

## Sheet: Gut2Brain_Baseline_corr
Plasma metabolite	Fecal metabolite	Spearman rs	p-value
AC.04.0..Butanoylcarnitine.	X.4.Trimethylammoniobutanoic.acid	-0.187738	0.221566
AC.04.0..Butanoylcarnitine.	X1.3.Dicyclohexylurea	0.0153629	0.921177
AC.04.0..Butanoylcarnitine.	X1.3.Dimethylurate	-0.282593	0.0633897
AC.04.0..Butanoylcarnitine.	Choline	0.299648	0.0485554
AC.04.0..Butanoylcarnitine.	X13.Docosenamide	0.133897	0.384951
AC.04.0..Butanoylcarnitine.	X3..3.Hydroxyphenyl.propionic.acid	0.00958421	0.950915
AC.04.0..Butanoylcarnitine.	X4.Hydroxybenzoylcholine	0.0186047	0.904539
AC.04.0..Butanoylcarnitine.	X5..2.Hydroxyethyl..4.methylthiazole	0.286258	0.0599285
AC.04.0..Butanoylcarnitine.	X5.AVAB	0.0466526	0.763016
AC.04.0..Butanoylcarnitine.	Azelaic.acid	-0.0773784	0.616538
AC.04.0..Butanoylcarnitine.	BA...9.04	-0.106554	0.489917
AC.04.0..Butanoylcarnitine.	BA.7.85	-0.0894996	0.562254
AC.04.0..Butanoylcarnitine.	C24H32O7	-0.111487	0.469942
AC.04.0..Butanoylcarnitine.	C6H11NO	-0.126427	0.412209
AC.04.0..Butanoylcarnitine.	C7H16N2O	0.0776603	0.61525
AC.04.0..Butanoylcarnitine.	Chenodeoxycholic.acid	0.035518	0.81855
AC.04.0..Butanoylcarnitine.	Cholic.acid	0.105426	0.494544
AC.04.0..Butanoylcarnitine.	Citric.acid	0.196476	0.200502
AC.04.0..Butanoylcarnitine.	Creatinine	0.13277	0.388995
AC.04.0..Butanoylcarnitine.	X4.amino.5.formamidomethyl.2.methylpyrimidine	0.316984	0.0365107
AC.04.0..Butanoylcarnitine.	Deoxycholic.acid	0.00408739	0.979265
AC.04.0..Butanoylcarnitine.	Enterolactone	-0.180268	0.240756
AC.04.0..Butanoylcarnitine.	FA.16.0..Palmitic.acid.	0.294856	0.0524042
AC.04.0..Butanoylcarnitine.	Dimethylphenylamine	-0.319239	0.0351438
AC.04.0..Butanoylcarnitine.	FA.18.0..Stearic.acid.	0.29401	0.0531084
AC.04.0..Butanoylcarnitine.	FA.18.0.O	-0.263002	0.0847044
AC.04.0..Butanoylcarnitine.	FA.18.1..Octadecenoic.acid.	-0.219309	0.152266
AC.04.0..Butanoylcarnitine.	FA.18.1.O..Hydroxyoctadecenoic.acid.	-0.122763	0.425977
AC.04.0..Butanoylcarnitine.	FA.18.2..Linoleic.acid.	-0.160677	0.296382
AC.04.0..Butanoylcarnitine.	Glutaric.acid	-0.0933051	0.545687
AC.04.0..Butanoylcarnitine.	Histamine	-0.266385	0.0806681
AC.04.0..Butanoylcarnitine.	Hypoxanthine	0.0653982	0.672276
AC.04.0..Butanoylcarnitine.	X3.Indoleacetic.acid	-0.2179	0.154968
AC.04.0..Butanoylcarnitine.	Ketodeoxycholic.acid	0.00225511	0.988722
AC.04.0..Butanoylcarnitine.	Leucine	-0.0479211	0.756759
AC.04.0..Butanoylcarnitine.	Arginine	-0.131783	0.392555
AC.04.0..Butanoylcarnitine.	X4.amino.5.aminomethyl.2.methylpyrimidine	0.332629	0.027874
AC.04.0..Butanoylcarnitine.	L.Carnitine	0.143058	0.353028
AC.04.0..Butanoylcarnitine.	Leucine.Proline	0.0965469	0.531763
AC.04.0..Butanoylcarnitine.	Aniline	-0.334743	0.0268504
AC.04.0..Butanoylcarnitine.	Glutamic.acid	-0.260888	0.0873066
AC.04.0..Butanoylcarnitine.	X2.x.Dimethylpyridine	-0.336152	0.0261856
AC.04.0..Butanoylcarnitine.	Histidinol	-0.220014	0.150928
AC.04.0..Butanoylcarnitine.	Lithocholic.acid	0.0389006	0.801572
AC.04.0..Butanoylcarnitine.	LysoPC.16.0.0.0	0.0414376	0.788897
AC.04.0..Butanoylcarnitine.	LysoPE.15.0	-0.149824	0.330534
AC.04.0..Butanoylcarnitine.	Phenylalanine	0.0714588	0.643836
AC.04.0..Butanoylcarnitine.	Tryptophan	0.0400282	0.795932
AC.04.0..Butanoylcarnitine.	Valine	-0.0628612	0.684322
AC.04.0..Butanoylcarnitine.	Mesobilirubinogen	0.226498	0.139024
AC.04.0..Butanoylcarnitine.	Methylimidazoleacetic.acid	0.0266385	0.863496
AC.04.0..Butanoylcarnitine.	N8.Acetylspermidine	-0.200141	0.192107
AC.04.0..Butanoylcarnitine.	N.Methyl.2.pyrrolidone	0.0958421	0.534775
AC.04.0..Butanoylcarnitine.	Nutriacholic.acid.isomer.1	0.112192	0.467125
AC.04.0..Butanoylcarnitine.	Nutriacholic.acid.isomer.2	0.0555321	0.719551
AC.04.0..Butanoylcarnitine.	Oxindole.3.acetic.acid	-0.198309	0.196273
AC.04.0..Butanoylcarnitine.	N.Methyl.proline	-0.00747005	0.961813
AC.04.0..Butanoylcarnitine.	Proline.betaine	0.00789288	0.959633
AC.04.0..Butanoylcarnitine.	X4.Pyridoxic.acid	0.354616	0.0186775
AC.04.0..Butanoylcarnitine.	Pyridoxine	0.356307	0.0180921
AC.04.0..Butanoylcarnitine.	Pyrophosphoric acid	0.259056	0.0896122
AC.04.0..Butanoylcarnitine.	Saccharopine	-0.111769	0.468814
AC.04.0..Butanoylcarnitine.	Sebacic.acid	-0.106977	0.488188
AC.04.0..Butanoylcarnitine.	Indole.3.butyric.acid	-0.363636	0.0157321
AC.04.0..Butanoylcarnitine.	Solanidine	-0.037914	0.806515
AC.04.0..Butanoylcarnitine.	Sphinganine	0.0747005	0.628826
AC.04.0..Butanoylcarnitine.	Thiamine.isomer.2	0.369415	0.0140616
AC.04.0..Butanoylcarnitine.	Stercobilin	0.146723	0.340729
AC.04.0..Butanoylcarnitine.	Tetrapyrrole.derivative	0.146159	0.342604
AC.04.0..Butanoylcarnitine.	Thiamine.isomer.1	0.28203	0.0639361
AC.04.0..Butanoylcarnitine.	Trigonelline	0.0677942	0.660975
AC.04.0..Butanoylcarnitine.	Quinic.acid	-0.387174	0.00984408
AC.04.0..Butanoylcarnitine.	Trimethyluric.acid	-0.237068	0.121144
AC.04.0..Butanoylcarnitine.	Urobilin	-0.0293164	0.849889
AC.04.0..Butanoylcarnitine.	Urocanic.acid	-0.123326	0.423842
AC.04.0..Butanoylcarnitine.	Zeatin	-0.12534	0.421909
AC.04.0..Butanoylcarnitine.	Caffeine	-0.06418	0.681728
AC.04.0..Butanoylcarnitine.	X4.Amino.5.hydroxymethyl.2.methylpyrimidine	0.403946	0.00691366
AC.04.0..Butanoylcarnitine.	Triacetin	0.00761099	0.961087
AC.04.0..Butanoylcarnitine.	LysoPC.18.2.0.0	-0.152643	0.321434
AC.04.0..Butanoylcarnitine.	Methionine	0.0878083	0.569692
AC.04.0..Butanoylcarnitine.	Venlafaxine	0.00761099	0.961087
AC.04.0..Butanoylcarnitine.	X4.aminophenol	-0.421564	0.00468406
AC.04.0..Butanoylcarnitine.	LysoPE.16.0	-0.153911	0.317391
AC.04.0..Butanoylcarnitine.	Proline	0.296124	0.051362
AC.04.0..Butanoylcarnitine.	Metformin	-0.0830162	0.59101
AC.04.0..Butanoylcarnitine.	Pyridoxamine	0.216913	0.156881
AC.04.0..Butanoylcarnitine.	Ne.Ne.Ne.Trimethyllysine	0.208879	0.173108
AC.04.0..Butanoylcarnitine.	Pantothenate	0.158703	0.302414
AC.04.0..Butanoylcarnitine.	Phosphoric.acid	0.0577872	0.708645
AC.05.0..Isovalerylcarnitine.	X.4.Trimethylammoniobutanoic.acid	-0.0283298	0.854897
AC.05.0..Isovalerylcarnitine.	X1.3.Dicyclohexylurea	-0.162932	0.289584
AC.05.0..Isovalerylcarnitine.	X1.3.Dimethylurate	-0.0918957	0.551795
AC.05.0..Isovalerylcarnitine.	X13.Docosenamide	-0.0363636	0.814298
AC.05.0..Isovalerylcarnitine.	X2.x.Dimethylpyridine	-0.262016	0.0859111
AC.05.0..Isovalerylcarnitine.	X3..3.Hydroxyphenyl.propionic.acid	0.0122622	0.937123
AC.05.0..Isovalerylcarnitine.	X4.amino.5.aminomethyl.2.methylpyrimidine	-0.148414	0.335144
AC.05.0..Isovalerylcarnitine.	X4.amino.5.formamidomethyl.2.methylpyrimidine	-0.154475	0.315605
AC.05.0..Isovalerylcarnitine.	X4.Amino.5.hydroxymethyl.2.methylpyrimidine	-0.124313	0.420121
AC.05.0..Isovalerylcarnitine.	X4.Hydroxybenzoylcholine	-0.0311487	0.840603
AC.05.0..Isovalerylcarnitine.	X4.aminophenol	-0.306272	0.043618
AC.05.0..Isovalerylcarnitine.	X4.Pyridoxic.acid	-0.179845	0.241875
AC.05.0..Isovalerylcarnitine.	X5..2.Hydroxyethyl..4.methylthiazole	-0.15814	0.304152
AC.05.0..Isovalerylcarnitine.	Dimethylphenylamine	-0.307681	0.0426225
AC.05.0..Isovalerylcarnitine.	X5.AVAB	-0.0611698	0.692396
AC.05.0..Isovalerylcarnitine.	Aniline	-0.287385	0.0588948
AC.05.0..Isovalerylcarnitine.	Azelaic.acid	-0.0287526	0.85275
AC.05.0..Isovalerylcarnitine.	BA...9.04	0.185483	0.227243
AC.05.0..Isovalerylcarnitine.	BA.7.85	0.0782241	0.612679
AC.05.0..Isovalerylcarnitine.	C24H32O7	-0.0907681	0.556705
AC.05.0..Isovalerylcarnitine.	C6H11NO	-0.0718816	0.64187
AC.05.0..Isovalerylcarnitine.	C7H16N2O	0.142777	0.353985
AC.05.0..Isovalerylcarnitine.	Chenodeoxycholic.acid	-0.0766737	0.619762
AC.05.0..Isovalerylcarnitine.	Cholic.acid	0.0197322	0.898761
AC.05.0..Isovalerylcarnitine.	Choline	-0.0539817	0.727081
AC.05.0..Isovalerylcarnitine.	Citric.acid	0.0780832	0.613321
AC.05.0..Isovalerylcarnitine.	Creatinine	-0.0669486	0.664955
AC.05.0..Isovalerylcarnitine.	Deoxycholic.acid	0.00408739	0.979265
AC.05.0..Isovalerylcarnitine.	Enterolactone	-0.0969697	0.52996
AC.05.0..Isovalerylcarnitine.	FA.16.0..Palmitic.acid.	-0.0539817	0.727081
AC.05.0..Isovalerylcarnitine.	FA.18.0..Stearic.acid.	0.0563777	0.715455
AC.05.0..Isovalerylcarnitine.	FA.18.0.O	-0.208175	0.174587
AC.05.0..Isovalerylcarnitine.	FA.18.1..Octadecenoic.acid.	-0.181959	0.236315
AC.05.0..Isovalerylcarnitine.	FA.18.1.O..Hydroxyoctadecenoic.acid.	-0.167019	0.277527
AC.05.0..Isovalerylcarnitine.	FA.18.2..Linoleic.acid.	-0.163495	0.287901
AC.05.0..Isovalerylcarnitine.	Glutaric.acid	-0.218887	0.153073
AC.05.0..Isovalerylcarnitine.	Histamine	-0.00972516	0.950189
AC.05.0..Isovalerylcarnitine.	Hypoxanthine	-0.0648344	0.674946
AC.05.0..Isovalerylcarnitine.	Indole.3.butyric.acid	-0.277942	0.0680119
AC.05.0..Isovalerylcarnitine.	X3.Indoleacetic.acid	-0.260465	0.0878345
AC.05.0..Isovalerylcarnitine.	Ketodeoxycholic.acid	-0.110359	0.474469
AC.05.0..Isovalerylcarnitine.	Leucine	-0.216068	0.158534
AC.05.0..Isovalerylcarnitine.	Arginine	0.224806	0.142059
AC.05.0..Isovalerylcarnitine.	L.Carnitine	-0.0438337	0.776976
AC.05.0..Isovalerylcarnitine.	Leucine.Proline	0.00465116	0.976355
AC.05.0..Isovalerylcarnitine.	Glutamic.acid	-0.000281889	0.998909
AC.05.0..Isovalerylcarnitine.	Histidinol	0.0341085	0.82565
AC.05.0..Isovalerylcarnitine.	Lithocholic.acid	0.115856	0.452623
AC.05.0..Isovalerylcarnitine.	LysoPC.16.0.0.0	0.040592	0.793116
AC.05.0..Isovalerylcarnitine.	LysoPE.15.0	0.111064	0.471637
AC.05.0..Isovalerylcarnitine.	Phenylalanine	-0.0122622	0.937123
AC.05.0..Isovalerylcarnitine.	Tryptophan	0.0992248	0.520395
AC.05.0..Isovalerylcarnitine.	Valine	-0.0188865	0.903094
AC.05.0..Isovalerylcarnitine.	Mesobilirubinogen	0.105708	0.493385
AC.05.0..Isovalerylcarnitine.	Methylimidazoleacetic.acid	0.085976	0.577801
AC.05.0..Isovalerylcarnitine.	N8.Acetylspermidine	-0.00775194	0.96036
AC.05.0..Isovalerylcarnitine.	N.Methyl.2.pyrrolidone	-0.0432699	0.779776
AC.05.0..Isovalerylcarnitine.	Nutriacholic.acid.isomer.1	-0.0470754	0.760929
AC.05.0..Isovalerylcarnitine.	Nutriacholic.acid.isomer.2	-0.0828753	0.591643
AC.05.0..Isovalerylcarnitine.	Oxindole.3.acetic.acid	0.158703	0.302414
AC.05.0..Isovalerylcarnitine.	N.Methyl.proline	-0.203101	0.185512
AC.05.0..Isovalerylcarnitine.	Proline.betaine	-0.19704	0.199194
AC.05.0..Isovalerylcarnitine.	Pyridoxine	-0.0761099	0.622346
AC.05.0..Isovalerylcarnitine.	Pyrophosphoric acid	-0.0794926	0.60691
AC.05.0..Isovalerylcarnitine.	Quinic.acid	-0.114024	0.459843
AC.05.0..Isovalerylcarnitine.	Saccharopine	-0.053277	0.730513
AC.05.0..Isovalerylcarnitine.	Sebacic.acid	-0.00803383	0.958906
AC.05.0..Isovalerylcarnitine.	Solanidine	-0.0520085	0.736703
AC.05.0..Isovalerylcarnitine.	Sphinganine	-0.00972516	0.950189
AC.05.0..Isovalerylcarnitine.	Stercobilin	-0.0391825	0.800161
AC.05.0..Isovalerylcarnitine.	Tetrapyrrole.derivative	0.0517266	0.73808
AC.05.0..Isovalerylcarnitine.	Thiamine.isomer.1	-0.18661	0.224392
AC.05.0..Isovalerylcarnitine.	Thiamine.isomer.2	-0.153206	0.319633
AC.05.0..Isovalerylcarnitine.	Trigonelline	-0.197322	0.198542
AC.05.0..Isovalerylcarnitine.	Trimethyluric.acid	-0.00591966	0.96981
AC.05.0..Isovalerylcarnitine.	Urobilin	0.0778013	0.614607
AC.05.0..Isovalerylcarnitine.	Urocanic.acid	-0.278929	0.0670095
AC.05.0..Isovalerylcarnitine.	Zeatin	0.0457566	0.770185
AC.05.0..Isovalerylcarnitine.	Caffeine	-0.0711265	0.649379
AC.05.0..Isovalerylcarnitine.	Triacetin	0.0411557	0.790303
AC.05.0..Isovalerylcarnitine.	LysoPC.18.2.0.0	-0.266385	0.0806681
AC.05.0..Isovalerylcarnitine.	Methionine	0.151797	0.324147
AC.05.0..Isovalerylcarnitine.	Venlafaxine	0.0301621	0.845601
AC.05.0..Isovalerylcarnitine.	LysoPE.16.0	0.176603	0.250575
AC.05.0..Isovalerylcarnitine.	Proline	0.156871	0.308085
AC.05.0..Isovalerylcarnitine.	Metformin	0.136857	0.374455
AC.05.0..Isovalerylcarnitine.	Pyridoxamine	0.10444	0.498612
AC.05.0..Isovalerylcarnitine.	Ne.Ne.Ne.Trimethyllysine	0.226216	0.139526
AC.05.0..Isovalerylcarnitine.	Pantothenate	0.147569	0.33793
AC.05.0..Isovalerylcarnitine.	Phosphoric.acid	0.0400282	0.795932
AC.06.0..Hexanoylcarnitine.	X.4.Trimethylammoniobutanoic.acid	0.0515856	0.738769
AC.06.0..Hexanoylcarnitine.	X1.3.Dicyclohexylurea	-0.148414	0.335144
AC.06.0..Hexanoylcarnitine.	X1.3.Dimethylurate	-0.0565187	0.714773
AC.06.0..Hexanoylcarnitine.	X13.Docosenamide	0.260888	0.0873066
AC.06.0..Hexanoylcarnitine.	X2.x.Dimethylpyridine	-0.0806202	0.601802
AC.06.0..Hexanoylcarnitine.	X3..3.Hydroxyphenyl.propionic.acid	-0.219027	0.152804
AC.06.0..Hexanoylcarnitine.	X4.amino.5.aminomethyl.2.methylpyrimidine	0.0391825	0.800161
AC.06.0..Hexanoylcarnitine.	X4.amino.5.formamidomethyl.2.methylpyrimidine	0.0403101	0.794524
AC.06.0..Hexanoylcarnitine.	X4.Amino.5.hydroxymethyl.2.methylpyrimidine	0.171388	0.265011
AC.06.0..Hexanoylcarnitine.	X4.aminophenol	-0.106836	0.488764
AC.06.0..Hexanoylcarnitine.	X4.Hydroxybenzoylcholine	-0.0441156	0.775577
AC.06.0..Hexanoylcarnitine.	X4.Pyridoxic.acid	0.160958	0.295526
AC.06.0..Hexanoylcarnitine.	X5..2.Hydroxyethyl..4.methylthiazole	0.0930233	0.546906
AC.06.0..Hexanoylcarnitine.	X5.AVAB	0.100916	0.513278
AC.06.0..Hexanoylcarnitine.	Ne.Ne.Ne.Trimethyllysine	0.308245	0.0422296
AC.06.0..Hexanoylcarnitine.	Aniline	-0.0868217	0.574051
AC.06.0..Hexanoylcarnitine.	Azelaic.acid	-0.103735	0.501527
AC.06.0..Hexanoylcarnitine.	BA...9.04	0.157012	0.307647
AC.06.0..Hexanoylcarnitine.	BA.7.85	0.0993658	0.5198
AC.06.0..Hexanoylcarnitine.	Trigonelline	-0.309937	0.0410687
AC.06.0..Hexanoylcarnitine.	C24H32O7	-0.0183228	0.905984
AC.06.0..Hexanoylcarnitine.	C6H11NO	-0.133051	0.387982
AC.06.0..Hexanoylcarnitine.	C7H16N2O	-0.0920366	0.551183
AC.06.0..Hexanoylcarnitine.	Chenodeoxycholic.acid	0.0131078	0.932772
AC.06.0..Hexanoylcarnitine.	Cholic.acid	0.137844	0.370995
AC.06.0..Hexanoylcarnitine.	Choline	-0.0297393	0.847744
AC.06.0..Hexanoylcarnitine.	Citric.acid	-0.202819	0.186133
AC.06.0..Hexanoylcarnitine.	Creatinine	0.207047	0.176974
AC.06.0..Hexanoylcarnitine.	Deoxycholic.acid	0.260465	0.0878345
AC.06.0..Hexanoylcarnitine.	Dimethylphenylamine	-0.0676533	0.661638
AC.06.0..Hexanoylcarnitine.	Enterolactone	-0.0655391	0.671609
AC.06.0..Hexanoylcarnitine.	FA.16.0..Palmitic.acid.	0.166314	0.279581
AC.06.0..Hexanoylcarnitine.	FA.18.0..Stearic.acid.	0.131924	0.392045
AC.06.0..Hexanoylcarnitine.	FA.18.0.O	-0.0770965	0.617826
AC.06.0..Hexanoylcarnitine.	FA.18.1..Octadecenoic.acid.	-0.285553	0.060582
AC.06.0..Hexanoylcarnitine.	FA.18.1.O..Hydroxyoctadecenoic.acid.	0.0263566	0.864931
AC.06.0..Hexanoylcarnitine.	FA.18.2..Linoleic.acid.	-0.262861	0.0848759
AC.06.0..Hexanoylcarnitine.	Glutaric.acid	-0.27611	0.0699051
AC.06.0..Hexanoylcarnitine.	Histamine	-0.121635	0.430266
AC.06.0..Hexanoylcarnitine.	Hypoxanthine	-0.0590557	0.702536
AC.06.0..Hexanoylcarnitine.	Indole.3.butyric.acid	-0.0239605	0.877143
AC.06.0..Hexanoylcarnitine.	X3.Indoleacetic.acid	-0.188724	0.219113
AC.06.0..Hexanoylcarnitine.	Ketodeoxycholic.acid	0.005074	0.974173
AC.06.0..Hexanoylcarnitine.	Leucine	-0.0370684	0.810758
AC.06.0..Hexanoylcarnitine.	Arginine	-0.0587738	0.703892
AC.06.0..Hexanoylcarnitine.	L.Carnitine	0.24172	0.113854
AC.06.0..Hexanoylcarnitine.	Leucine.Proline	0.0796335	0.60627
AC.06.0..Hexanoylcarnitine.	Glutamic.acid	-0.121212	0.43188
AC.06.0..Hexanoylcarnitine.	Histidinol	-0.110923	0.472203
AC.06.0..Hexanoylcarnitine.	Lithocholic.acid	0.193658	0.207136
AC.06.0..Hexanoylcarnitine.	LysoPC.16.0.0.0	-0.172798	0.261055
AC.06.0..Hexanoylcarnitine.	LysoPE.15.0	-0.103876	0.500944
AC.06.0..Hexanoylcarnitine.	Phenylalanine	0.0386187	0.802983
AC.06.0..Hexanoylcarnitine.	Tryptophan	0.0291755	0.850604
AC.06.0..Hexanoylcarnitine.	Valine	0.140944	0.360246
AC.06.0..Hexanoylcarnitine.	Mesobilirubinogen	0.0139535	0.928422
AC.06.0..Hexanoylcarnitine.	Methylimidazoleacetic.acid	0.0155039	0.920453
AC.06.0..Hexanoylcarnitine.	N8.Acetylspermidine	-0.102185	0.507973
AC.06.0..Hexanoylcarnitine.	N.Methyl.2.pyrrolidone	-0.135447	0.379432
AC.06.0..Hexanoylcarnitine.	Nutriacholic.acid.isomer.1	0.10599	0.492228
AC.06.0..Hexanoylcarnitine.	Nutriacholic.acid.isomer.2	0.0193094	0.900927
AC.06.0..Hexanoylcarnitine.	Oxindole.3.acetic.acid	-0.0548273	0.722971
AC.06.0..Hexanoylcarnitine.	N.Methyl.proline	0.0102889	0.947284
AC.06.0..Hexanoylcarnitine.	Pyridoxine	0.166596	0.278758
AC.06.0..Hexanoylcarnitine.	Pyrophosphoric acid	-0.107822	0.484739
AC.06.0..Hexanoylcarnitine.	Quinic.acid	-0.147287	0.338861
AC.06.0..Hexanoylcarnitine.	Saccharopine	0.104158	0.499777
AC.06.0..Hexanoylcarnitine.	Sebacic.acid	0.0411557	0.790303
AC.06.0..Hexanoylcarnitine.	Solanidine	0.14475	0.347318
AC.06.0..Hexanoylcarnitine.	Sphinganine	-0.0661029	0.668945
AC.06.0..Hexanoylcarnitine.	Proline.betaine	-0.366596	0.0148565
AC.06.0..Hexanoylcarnitine.	Stercobilin	-0.106695	0.48934
AC.06.0..Hexanoylcarnitine.	Tetrapyrrole.derivative	-0.0500352	0.746364
AC.06.0..Hexanoylcarnitine.	Thiamine.isomer.1	0.0723044	0.639906
AC.06.0..Hexanoylcarnitine.	Thiamine.isomer.2	0.0814658	0.597983
AC.06.0..Hexanoylcarnitine.	Trimethyluric.acid	0.106554	0.489917
AC.06.0..Hexanoylcarnitine.	Urobilin	0.1284	0.404903
AC.06.0..Hexanoylcarnitine.	Urocanic.acid	0.0166314	0.914662
AC.06.0..Hexanoylcarnitine.	Zeatin	-0.0409242	0.793931
AC.06.0..Hexanoylcarnitine.	Caffeine	-0.236484	0.126644
AC.06.0..Hexanoylcarnitine.	Triacetin	0.154616	0.31516
AC.06.0..Hexanoylcarnitine.	LysoPC.18.2.0.0	-0.0787879	0.610112
AC.06.0..Hexanoylcarnitine.	Methionine	0.138407	0.369026
AC.06.0..Hexanoylcarnitine.	Venlafaxine	0.26723	0.0796832
AC.06.0..Hexanoylcarnitine.	LysoPE.16.0	0.053277	0.730513
AC.06.0..Hexanoylcarnitine.	Proline	0.185483	0.227243
AC.06.0..Hexanoylcarnitine.	Metformin	0.0219873	0.887221
AC.06.0..Hexanoylcarnitine.	Pyridoxamine	0.227202	0.137774
AC.06.0..Hexanoylcarnitine.	Pantothenate	0.0775194	0.615894
AC.06.0..Hexanoylcarnitine.	Phosphoric.acid	0.18802	0.220863
AC.08.0..Octanoylcarnitine.	X.4.Trimethylammoniobutanoic.acid	0.0580691	0.707286
AC.08.0..Octanoylcarnitine.	X1.3.Dicyclohexylurea	-0.0828753	0.591643
AC.08.0..Octanoylcarnitine.	X1.3.Dimethylurate	-0.186892	0.223683
AC.08.0..Octanoylcarnitine.	X13.Docosenamide	0.040592	0.793116
AC.08.0..Octanoylcarnitine.	X2.x.Dimethylpyridine	0.0210007	0.892267
AC.08.0..Octanoylcarnitine.	X4.amino.5.aminomethyl.2.methylpyrimidine	0.0410148	0.791006
AC.08.0..Octanoylcarnitine.	X4.amino.5.formamidomethyl.2.methylpyrimidine	0.000140944	0.999636
AC.08.0..Octanoylcarnitine.	X4.Amino.5.hydroxymethyl.2.methylpyrimidine	0.118111	0.443823
AC.08.0..Octanoylcarnitine.	X4.aminophenol	0.0350951	0.820679
AC.08.0..Octanoylcarnitine.	X4.Hydroxybenzoylcholine	0.0545455	0.72434
AC.08.0..Octanoylcarnitine.	X4.Pyridoxic.acid	0.136011	0.377436
AC.08.0..Octanoylcarnitine.	X5..2.Hydroxyethyl..4.methylthiazole	0.0869626	0.573428
AC.08.0..Octanoylcarnitine.	X5.AVAB	0.274982	0.0710909
AC.08.0..Octanoylcarnitine.	Aniline	0.0360817	0.815715
AC.08.0..Octanoylcarnitine.	Azelaic.acid	0.032981	0.83134
AC.08.0..Octanoylcarnitine.	BA...9.04	0.0536998	0.728453
AC.08.0..Octanoylcarnitine.	BA.7.85	-0.00831572	0.957453
AC.08.0..Octanoylcarnitine.	C24H32O7	0.176885	0.24981
AC.08.0..Octanoylcarnitine.	C6H11NO	-0.221283	0.148541
AC.08.0..Octanoylcarnitine.	C7H16N2O	-0.161804	0.29297
AC.08.0..Octanoylcarnitine.	Chenodeoxycholic.acid	-0.0476392	0.758148
AC.08.0..Octanoylcarnitine.	Cholic.acid	0.0997886	0.518017
AC.08.0..Octanoylcarnitine.	Choline	0.0140944	0.927697
AC.08.0..Octanoylcarnitine.	Pyridoxamine	0.314306	0.0381907
AC.08.0..Octanoylcarnitine.	Citric.acid	-0.158985	0.301547
AC.08.0..Octanoylcarnitine.	Creatinine	0.110641	0.473335
AC.08.0..Octanoylcarnitine.	Deoxycholic.acid	0.224524	0.14257
AC.08.0..Octanoylcarnitine.	Dimethylphenylamine	-0.0470754	0.760929
AC.08.0..Octanoylcarnitine.	Enterolactone	-0.0156448	0.919729
AC.08.0..Octanoylcarnitine.	FA.16.0..Palmitic.acid.	0.107681	0.485313
AC.08.0..Octanoylcarnitine.	FA.18.0..Stearic.acid.	0.037914	0.806515
AC.08.0..Octanoylcarnitine.	FA.18.0.O	-0.0918957	0.551795
AC.08.0..Octanoylcarnitine.	FA.18.1..Octadecenoic.acid.	-0.252713	0.097963
AC.08.0..Octanoylcarnitine.	FA.18.1.O..Hydroxyoctadecenoic.acid.	0.139112	0.366575
AC.08.0..Octanoylcarnitine.	FA.18.2..Linoleic.acid.	-0.230162	0.132614
AC.08.0..Octanoylcarnitine.	X3..3.Hydroxyphenyl.propionic.acid	-0.323185	0.0328539
AC.08.0..Octanoylcarnitine.	Glutaric.acid	-0.178013	0.246767
AC.08.0..Octanoylcarnitine.	Histamine	-0.115715	0.453176
AC.08.0..Octanoylcarnitine.	Hypoxanthine	-0.0692037	0.654362
AC.08.0..Octanoylcarnitine.	Indole.3.butyric.acid	0.0591966	0.701858
AC.08.0..Octanoylcarnitine.	X3.Indoleacetic.acid	-0.237773	0.120017
AC.08.0..Octanoylcarnitine.	Ketodeoxycholic.acid	0.0435518	0.778376
AC.08.0..Octanoylcarnitine.	Leucine	0.0288936	0.852035
AC.08.0..Octanoylcarnitine.	Arginine	0.0849894	0.582189
AC.08.0..Octanoylcarnitine.	L.Carnitine	0.236505	0.122051
AC.08.0..Octanoylcarnitine.	Leucine.Proline	0.0830162	0.59101
AC.08.0..Octanoylcarnitine.	Glutamic.acid	-0.0803383	0.603077
AC.08.0..Octanoylcarnitine.	Histidinol	-0.038055	0.805808
AC.08.0..Octanoylcarnitine.	Lithocholic.acid	0.240451	0.115808
AC.08.0..Octanoylcarnitine.	LysoPC.16.0.0.0	-0.206906	0.177273
AC.08.0..Octanoylcarnitine.	LysoPE.15.0	-0.230585	0.131889
AC.08.0..Octanoylcarnitine.	Phenylalanine	-0.0655391	0.671609
AC.08.0..Octanoylcarnitine.	Tryptophan	-0.0997886	0.518017
AC.08.0..Octanoylcarnitine.	Valine	0.206765	0.177574
AC.08.0..Octanoylcarnitine.	Mesobilirubinogen	0.002537	0.987267
AC.08.0..Octanoylcarnitine.	Methylimidazoleacetic.acid	0.122481	0.427047
AC.08.0..Octanoylcarnitine.	N8.Acetylspermidine	-0.075828	0.623639
AC.08.0..Octanoylcarnitine.	N.Methyl.2.pyrrolidone	-0.158985	0.301547
AC.08.0..Octanoylcarnitine.	Nutriacholic.acid.isomer.1	0.0959831	0.534172
AC.08.0..Octanoylcarnitine.	Nutriacholic.acid.isomer.2	0.032981	0.83134
AC.08.0..Octanoylcarnitine.	Oxindole.3.acetic.acid	-0.0414376	0.788897
AC.08.0..Octanoylcarnitine.	N.Methyl.proline	0.0887949	0.565347
AC.08.0..Octanoylcarnitine.	Proline.betaine	-0.251163	0.100093
AC.08.0..Octanoylcarnitine.	Pyridoxine	0.114165	0.459285
AC.08.0..Octanoylcarnitine.	Pyrophosphoric acid	-0.130233	0.398186
AC.08.0..Octanoylcarnitine.	Quinic.acid	-0.159267	0.300682
AC.08.0..Octanoylcarnitine.	Saccharopine	0.172657	0.261449
AC.08.0..Octanoylcarnitine.	Sebacic.acid	0.0162086	0.916833
AC.08.0..Octanoylcarnitine.	Solanidine	0.116138	0.451518
AC.08.0..Octanoylcarnitine.	Sphinganine	-0.0786469	0.610753
AC.08.0..Octanoylcarnitine.	Stercobilin	0.0350951	0.820679
AC.08.0..Octanoylcarnitine.	Tetrapyrrole.derivative	0.0666667	0.666284
AC.08.0..Octanoylcarnitine.	Thiamine.isomer.1	0.00775194	0.96036
AC.08.0..Octanoylcarnitine.	Thiamine.isomer.2	0.0603242	0.696445
AC.08.0..Octanoylcarnitine.	Trigonelline	-0.22988	0.133099
AC.08.0..Octanoylcarnitine.	Trimethyluric.acid	0.0448203	0.772082
AC.08.0..Octanoylcarnitine.	Urobilin	0.0284708	0.854181
AC.08.0..Octanoylcarnitine.	Urocanic.acid	-0.0128259	0.934222
AC.08.0..Octanoylcarnitine.	Zeatin	0.0709755	0.650075
AC.08.0..Octanoylcarnitine.	Caffeine	-0.258381	0.094421
AC.08.0..Octanoylcarnitine.	Triacetin	0.12093	0.432958
AC.08.0..Octanoylcarnitine.	LysoPC.18.2.0.0	-0.147287	0.338861
AC.08.0..Octanoylcarnitine.	Methionine	0.231149	0.130927
AC.08.0..Octanoylcarnitine.	Venlafaxine	0.225793	0.140283
AC.08.0..Octanoylcarnitine.	LysoPE.16.0	0.0958421	0.534775
AC.08.0..Octanoylcarnitine.	Proline	0.24327	0.111501
AC.08.0..Octanoylcarnitine.	Metformin	0.0129669	0.933497
AC.08.0..Octanoylcarnitine.	Ne.Ne.Ne.Trimethyllysine	0.285553	0.060582
AC.08.0..Octanoylcarnitine.	Pantothenate	0.133897	0.384951
AC.08.0..Octanoylcarnitine.	Phosphoric.acid	0.231008	0.131167
AC.08.1..Octenoyl.L.carnitine.	X.4.Trimethylammoniobutanoic.acid	-0.0326991	0.832763
AC.08.1..Octenoyl.L.carnitine.	X1.3.Dicyclohexylurea	-0.0923185	0.549959
AC.08.1..Octenoyl.L.carnitine.	X1.3.Dimethylurate	0.0996476	0.518611
AC.08.1..Octenoyl.L.carnitine.	X13.Docosenamide	-0.147851	0.336999
AC.08.1..Octenoyl.L.carnitine.	X2.x.Dimethylpyridine	0.0312896	0.83989
AC.08.1..Octenoyl.L.carnitine.	X3..3.Hydroxyphenyl.propionic.acid	0.00817477	0.95818
AC.08.1..Octenoyl.L.carnitine.	X4.amino.5.aminomethyl.2.methylpyrimidine	0.0572234	0.711366
AC.08.1..Octenoyl.L.carnitine.	X4.amino.5.formamidomethyl.2.methylpyrimidine	0.0573643	0.710686
AC.08.1..Octenoyl.L.carnitine.	X4.Amino.5.hydroxymethyl.2.methylpyrimidine	0.108668	0.481302
AC.08.1..Octenoyl.L.carnitine.	X4.aminophenol	-0.0145173	0.925523
AC.08.1..Octenoyl.L.carnitine.	X4.Hydroxybenzoylcholine	-0.0412967	0.7896
AC.08.1..Octenoyl.L.carnitine.	X4.Pyridoxic.acid	0.213813	0.163006
AC.08.1..Octenoyl.L.carnitine.	X5..2.Hydroxyethyl..4.methylthiazole	0.0766737	0.619762
AC.08.1..Octenoyl.L.carnitine.	X5.AVAB	0.0553911	0.720235
AC.08.1..Octenoyl.L.carnitine.	Aniline	0.0229739	0.88218
AC.08.1..Octenoyl.L.carnitine.	Azelaic.acid	0.0765328	0.620407
AC.08.1..Octenoyl.L.carnitine.	BA...9.04	-0.0334038	0.829205
AC.08.1..Octenoyl.L.carnitine.	BA.7.85	0.147428	0.338395
AC.08.1..Octenoyl.L.carnitine.	C24H32O7	0.0474982	0.758843
AC.08.1..Octenoyl.L.carnitine.	C6H11NO	-0.0668076	0.665619
AC.08.1..Octenoyl.L.carnitine.	Chenodeoxycholic.acid	-0.143481	0.351595
AC.08.1..Octenoyl.L.carnitine.	Cholic.acid	-0.015222	0.921901
AC.08.1..Octenoyl.L.carnitine.	Choline	0.00634249	0.967629
AC.08.1..Octenoyl.L.carnitine.	Citric.acid	0.177872	0.247146
AC.08.1..Octenoyl.L.carnitine.	Creatinine	0.161804	0.29297
AC.08.1..Octenoyl.L.carnitine.	Deoxycholic.acid	-0.0452431	0.769987
AC.08.1..Octenoyl.L.carnitine.	Dimethylphenylamine	0.0345314	0.823519
AC.08.1..Octenoyl.L.carnitine.	Enterolactone	-0.0243834	0.874985
AC.08.1..Octenoyl.L.carnitine.	FA.16.0..Palmitic.acid.	0.275546	0.070496
AC.08.1..Octenoyl.L.carnitine.	FA.18.0..Stearic.acid.	0.0873855	0.571558
AC.08.1..Octenoyl.L.carnitine.	FA.18.0.O	-0.0349542	0.821389
AC.08.1..Octenoyl.L.carnitine.	FA.18.1..Octadecenoic.acid.	-0.098802	0.522182
AC.08.1..Octenoyl.L.carnitine.	FA.18.1.O..Hydroxyoctadecenoic.acid.	-0.0463707	0.764409
AC.08.1..Octenoyl.L.carnitine.	FA.18.2..Linoleic.acid.	-0.202678	0.186444
AC.08.1..Octenoyl.L.carnitine.	Glutaric.acid	0.0959831	0.534172
AC.08.1..Octenoyl.L.carnitine.	Histamine	-0.243975	0.110443
AC.08.1..Octenoyl.L.carnitine.	Hypoxanthine	0.12234	0.427583
AC.08.1..Octenoyl.L.carnitine.	C7H16N2O	0.327696	0.0303902
AC.08.1..Octenoyl.L.carnitine.	Indole.3.butyric.acid	-0.002537	0.987267
AC.08.1..Octenoyl.L.carnitine.	X3.Indoleacetic.acid	-0.0169133	0.913215
AC.08.1..Octenoyl.L.carnitine.	Ketodeoxycholic.acid	-0.045525	0.768591
AC.08.1..Octenoyl.L.carnitine.	Leucine	-0.113319	0.462636
AC.08.1..Octenoyl.L.carnitine.	Arginine	-0.187033	0.223329
AC.08.1..Octenoyl.L.carnitine.	L.Carnitine	0.063284	0.682308
AC.08.1..Octenoyl.L.carnitine.	Leucine.Proline	-0.00718816	0.963267
AC.08.1..Octenoyl.L.carnitine.	Phenylalanine	-0.335307	0.0265828
AC.08.1..Octenoyl.L.carnitine.	Glutamic.acid	0.180409	0.240384
AC.08.1..Octenoyl.L.carnitine.	Histidinol	-0.241156	0.11472
AC.08.1..Octenoyl.L.carnitine.	Lithocholic.acid	0.00958421	0.950915
AC.08.1..Octenoyl.L.carnitine.	LysoPC.16.0.0.0	-0.104158	0.499777
AC.08.1..Octenoyl.L.carnitine.	LysoPE.15.0	-0.0529951	0.731887
AC.08.1..Octenoyl.L.carnitine.	Tryptophan	-0.276956	0.0690261
AC.08.1..Octenoyl.L.carnitine.	Valine	0.0818887	0.596078
AC.08.1..Octenoyl.L.carnitine.	Mesobilirubinogen	0.262438	0.0853923
AC.08.1..Octenoyl.L.carnitine.	Methylimidazoleacetic.acid	0.0982382	0.524569
AC.08.1..Octenoyl.L.carnitine.	N8.Acetylspermidine	-0.0562368	0.716137
AC.08.1..Octenoyl.L.carnitine.	N.Methyl.2.pyrrolidone	0.022833	0.8829
AC.08.1..Octenoyl.L.carnitine.	Nutriacholic.acid.isomer.1	0.0138125	0.929147
AC.08.1..Octenoyl.L.carnitine.	Nutriacholic.acid.isomer.2	0.0539817	0.727081
AC.08.1..Octenoyl.L.carnitine.	Oxindole.3.acetic.acid	0.216209	0.158258
AC.08.1..Octenoyl.L.carnitine.	N.Methyl.proline	0.0359408	0.816423
AC.08.1..Octenoyl.L.carnitine.	Proline.betaine	0.112615	0.465439
AC.08.1..Octenoyl.L.carnitine.	Pyridoxine	0.042988	0.781178
AC.08.1..Octenoyl.L.carnitine.	Pyrophosphoric acid	0.101198	0.512097
AC.08.1..Octenoyl.L.carnitine.	Quinic.acid	0.140944	0.360246
AC.08.1..Octenoyl.L.carnitine.	Saccharopine	0.0899225	0.560401
AC.08.1..Octenoyl.L.carnitine.	Sebacic.acid	0.0613108	0.691721
AC.08.1..Octenoyl.L.carnitine.	Solanidine	0.0286117	0.853466
AC.08.1..Octenoyl.L.carnitine.	Sphinganine	-0.0596195	0.699827
AC.08.1..Octenoyl.L.carnitine.	Stercobilin	0.101339	0.511507
AC.08.1..Octenoyl.L.carnitine.	Tetrapyrrole.derivative	-0.0587738	0.703892
AC.08.1..Octenoyl.L.carnitine.	Thiamine.isomer.1	0.0428471	0.781878
AC.08.1..Octenoyl.L.carnitine.	Thiamine.isomer.2	0.0600423	0.697797
AC.08.1..Octenoyl.L.carnitine.	Trigonelline	0.0720226	0.641215
AC.08.1..Octenoyl.L.carnitine.	Trimethyluric.acid	0.0940099	0.542645
AC.08.1..Octenoyl.L.carnitine.	Urobilin	-0.0204369	0.895152
AC.08.1..Octenoyl.L.carnitine.	Urocanic.acid	-0.232276	0.129019
AC.08.1..Octenoyl.L.carnitine.	Zeatin	0.0576865	0.712493
AC.08.1..Octenoyl.L.carnitine.	Caffeine	0.0598007	0.702424
AC.08.1..Octenoyl.L.carnitine.	Triacetin	-0.0465116	0.763713
AC.08.1..Octenoyl.L.carnitine.	LysoPC.18.2.0.0	0.102185	0.507973
AC.08.1..Octenoyl.L.carnitine.	Methionine	0.027766	0.857762
AC.08.1..Octenoyl.L.carnitine.	Venlafaxine	-0.0486258	0.753289
AC.08.1..Octenoyl.L.carnitine.	LysoPE.16.0	0.128259	0.405422
AC.08.1..Octenoyl.L.carnitine.	Proline	0.107681	0.485313
AC.08.1..Octenoyl.L.carnitine.	Metformin	0.000281889	0.998909
AC.08.1..Octenoyl.L.carnitine.	Pyridoxamine	0.0825934	0.592908
AC.08.1..Octenoyl.L.carnitine.	Ne.Ne.Ne.Trimethyllysine	-0.0494715	0.749132
AC.08.1..Octenoyl.L.carnitine.	Pantothenate	-0.160536	0.29681
AC.08.1..Octenoyl.L.carnitine.	Phosphoric.acid	-0.0837209	0.587853
AC.09.0..Nonanoylcarnitine.	X.4.Trimethylammoniobutanoic.acid	0.192953	0.208818
AC.09.0..Nonanoylcarnitine.	X1.3.Dicyclohexylurea	-0.138548	0.368535
AC.09.0..Nonanoylcarnitine.	X1.3.Dimethylurate	0.176603	0.250575
AC.09.0..Nonanoylcarnitine.	X13.Docosenamide	-0.0804792	0.602439
AC.09.0..Nonanoylcarnitine.	X2.x.Dimethylpyridine	-0.0590557	0.702536
AC.09.0..Nonanoylcarnitine.	X3..3.Hydroxyphenyl.propionic.acid	0.106413	0.490494
AC.09.0..Nonanoylcarnitine.	X4.amino.5.aminomethyl.2.methylpyrimidine	0.144609	0.347792
AC.09.0..Nonanoylcarnitine.	X4.amino.5.formamidomethyl.2.methylpyrimidine	0.0589147	0.703214
AC.09.0..Nonanoylcarnitine.	X4.Amino.5.hydroxymethyl.2.methylpyrimidine	-0.0383369	0.804395
AC.09.0..Nonanoylcarnitine.	X4.aminophenol	0.00789288	0.959633
AC.09.0..Nonanoylcarnitine.	X4.Hydroxybenzoylcholine	0.278506	0.0674376
AC.09.0..Nonanoylcarnitine.	X4.Pyridoxic.acid	0.151092	0.326419
AC.09.0..Nonanoylcarnitine.	X5..2.Hydroxyethyl..4.methylthiazole	0.075969	0.622992
AC.09.0..Nonanoylcarnitine.	X5.AVAB	0.0138125	0.929147
AC.09.0..Nonanoylcarnitine.	Aniline	-0.0257928	0.867801
AC.09.0..Nonanoylcarnitine.	Azelaic.acid	0.0146582	0.924799
AC.09.0..Nonanoylcarnitine.	BA...9.04	0.0312896	0.83989
AC.09.0..Nonanoylcarnitine.	BA.7.85	0.0951374	0.537795
AC.09.0..Nonanoylcarnitine.	C6H11NO	0.0491896	0.750517
AC.09.0..Nonanoylcarnitine.	Valine	-0.313037	0.0390086
AC.09.0..Nonanoylcarnitine.	Chenodeoxycholic.acid	0.0369274	0.811465
AC.09.0..Nonanoylcarnitine.	Cholic.acid	0.136011	0.377436
AC.09.0..Nonanoylcarnitine.	Choline	0.176462	0.250958
AC.09.0..Nonanoylcarnitine.	Citric.acid	0.272163	0.0741256
AC.09.0..Nonanoylcarnitine.	Creatinine	0.135447	0.379432
AC.09.0..Nonanoylcarnitine.	Deoxycholic.acid	0.0766737	0.619762
AC.09.0..Nonanoylcarnitine.	Dimethylphenylamine	-0.109514	0.477879
AC.09.0..Nonanoylcarnitine.	Enterolactone	-0.00155039	0.99236
AC.09.0..Nonanoylcarnitine.	FA.16.0..Palmitic.acid.	-0.104863	0.496866
AC.09.0..Nonanoylcarnitine.	FA.18.0..Stearic.acid.	-0.208739	0.173403
AC.09.0..Nonanoylcarnitine.	FA.18.0.O	0.109937	0.476173
AC.09.0..Nonanoylcarnitine.	FA.18.1..Octadecenoic.acid.	0.0425652	0.783281
AC.09.0..Nonanoylcarnitine.	FA.18.1.O..Hydroxyoctadecenoic.acid.	0.189288	0.217721
AC.09.0..Nonanoylcarnitine.	C7H16N2O	0.322622	0.0331732
AC.09.0..Nonanoylcarnitine.	FA.18.2..Linoleic.acid.	-0.0121212	0.937849
AC.09.0..Nonanoylcarnitine.	Glutaric.acid	0.259619	0.0888978
AC.09.0..Nonanoylcarnitine.	Histamine	0.116138	0.451518
AC.09.0..Nonanoylcarnitine.	Hypoxanthine	0.162086	0.292121
AC.09.0..Nonanoylcarnitine.	Indole.3.butyric.acid	-0.127977	0.406462
AC.09.0..Nonanoylcarnitine.	X3.Indoleacetic.acid	-0.181818	0.236682
AC.09.0..Nonanoylcarnitine.	Ketodeoxycholic.acid	0.160113	0.298097
AC.09.0..Nonanoylcarnitine.	Leucine	0.0899225	0.560401
AC.09.0..Nonanoylcarnitine.	Arginine	0.0923185	0.549959
AC.09.0..Nonanoylcarnitine.	L.Carnitine	0.176603	0.250575
AC.09.0..Nonanoylcarnitine.	Leucine.Proline	0.250881	0.100485
AC.09.0..Nonanoylcarnitine.	Glutamic.acid	0.134743	0.381935
AC.09.0..Nonanoylcarnitine.	C24H32O7	0.336293	0.0261199
AC.09.0..Nonanoylcarnitine.	Histidinol	-0.0262156	0.865648
AC.09.0..Nonanoylcarnitine.	Lithocholic.acid	0.146582	0.341197
AC.09.0..Nonanoylcarnitine.	LysoPC.16.0.0.0	0.0739958	0.632076
AC.09.0..Nonanoylcarnitine.	LysoPE.15.0	-0.0104299	0.946558
AC.09.0..Nonanoylcarnitine.	Phenylalanine	0.179281	0.243373
AC.09.0..Nonanoylcarnitine.	Tryptophan	0.214235	0.16216
AC.09.0..Nonanoylcarnitine.	Mesobilirubinogen	0.203383	0.184892
AC.09.0..Nonanoylcarnitine.	Methylimidazoleacetic.acid	-0.0985201	0.523375
AC.09.0..Nonanoylcarnitine.	N8.Acetylspermidine	0.112474	0.466001
AC.09.0..Nonanoylcarnitine.	N.Methyl.2.pyrrolidone	0.186892	0.223683
AC.09.0..Nonanoylcarnitine.	Nutriacholic.acid.isomer.1	0.115715	0.453176
AC.09.0..Nonanoylcarnitine.	Nutriacholic.acid.isomer.2	0.126286	0.412734
AC.09.0..Nonanoylcarnitine.	Oxindole.3.acetic.acid	0.0162086	0.916833
AC.09.0..Nonanoylcarnitine.	N.Methyl.proline	-0.0398872	0.796636
AC.09.0..Nonanoylcarnitine.	Proline.betaine	0.26568	0.0814962
AC.09.0..Nonanoylcarnitine.	Pyridoxine	0.0441156	0.775577
AC.09.0..Nonanoylcarnitine.	Pyrophosphoric acid	0.0948555	0.539006
AC.09.0..Nonanoylcarnitine.	Quinic.acid	0.147851	0.336999
AC.09.0..Nonanoylcarnitine.	Saccharopine	-0.0294574	0.849174
AC.09.0..Nonanoylcarnitine.	Sebacic.acid	-0.00098661	0.99527
AC.09.0..Nonanoylcarnitine.	Solanidine	0.0341085	0.82565
AC.09.0..Nonanoylcarnitine.	Sphinganine	0.0335447	0.828494
AC.09.0..Nonanoylcarnitine.	Stercobilin	0.115715	0.453176
AC.09.0..Nonanoylcarnitine.	Tetrapyrrole.derivative	0.145736	0.344014
AC.09.0..Nonanoylcarnitine.	Thiamine.isomer.1	0.117548	0.446014
AC.09.0..Nonanoylcarnitine.	Thiamine.isomer.2	0.085976	0.577801
AC.09.0..Nonanoylcarnitine.	Trimethyluric.acid	-0.194503	0.20513
AC.09.0..Nonanoylcarnitine.	Urobilin	-0.0462297	0.765106
AC.09.0..Nonanoylcarnitine.	Urocanic.acid	-0.23129	0.130688
AC.09.0..Nonanoylcarnitine.	Zeatin	0.0567804	0.716824
AC.09.0..Nonanoylcarnitine.	Caffeine	-0.090003	0.564794
AC.09.0..Nonanoylcarnitine.	Triacetin	-0.116138	0.451518
AC.09.0..Nonanoylcarnitine.	LysoPC.18.2.0.0	0.0222692	0.88578
AC.09.0..Nonanoylcarnitine.	Methionine	0.0504581	0.74429
AC.09.0..Nonanoylcarnitine.	Venlafaxine	-0.100775	0.513869
AC.09.0..Nonanoylcarnitine.	LysoPE.16.0	0.157153	0.307208
AC.09.0..Nonanoylcarnitine.	Proline	0.0452431	0.769987
AC.09.0..Nonanoylcarnitine.	Metformin	-0.0477801	0.757453
AC.09.0..Nonanoylcarnitine.	Pyridoxamine	0.168851	0.272231
AC.09.0..Nonanoylcarnitine.	Trigonelline	0.4537	0.00218843
AC.09.0..Nonanoylcarnitine.	Ne.Ne.Ne.Trimethyllysine	-0.0990839	0.52099
AC.09.0..Nonanoylcarnitine.	Pantothenate	0.0360817	0.815715
AC.09.0..Nonanoylcarnitine.	Phosphoric.acid	-0.221705	0.147752
AC.10.0..Decanoylcarnitine.	X.4.Trimethylammoniobutanoic.acid	0.0754052	0.625582
AC.10.0..Decanoylcarnitine.	X1.3.Dicyclohexylurea	-0.078506	0.611395
AC.10.0..Decanoylcarnitine.	X1.3.Dimethylurate	-0.195349	0.203137
AC.10.0..Decanoylcarnitine.	X13.Docosenamide	0.0852713	0.580933
AC.10.0..Decanoylcarnitine.	Proline.betaine	-0.299648	0.0485554
AC.10.0..Decanoylcarnitine.	X2.x.Dimethylpyridine	0.063284	0.682308
AC.10.0..Decanoylcarnitine.	X4.amino.5.aminomethyl.2.methylpyrimidine	0.0700493	0.650406
AC.10.0..Decanoylcarnitine.	X4.amino.5.formamidomethyl.2.methylpyrimidine	0.0420014	0.786088
AC.10.0..Decanoylcarnitine.	X4.Amino.5.hydroxymethyl.2.methylpyrimidine	0.149683	0.330993
AC.10.0..Decanoylcarnitine.	X4.aminophenol	0.0755462	0.624934
AC.10.0..Decanoylcarnitine.	X4.Hydroxybenzoylcholine	0.0121212	0.937849
AC.10.0..Decanoylcarnitine.	X4.Pyridoxic.acid	0.170543	0.267403
AC.10.0..Decanoylcarnitine.	X5..2.Hydroxyethyl..4.methylthiazole	0.115715	0.453176
AC.10.0..Decanoylcarnitine.	X5.AVAB	0.264553	0.0828351
AC.10.0..Decanoylcarnitine.	Aniline	0.0799154	0.604992
AC.10.0..Decanoylcarnitine.	Azelaic.acid	0.0542636	0.72571
AC.10.0..Decanoylcarnitine.	BA...9.04	0.0513037	0.740148
AC.10.0..Decanoylcarnitine.	BA.7.85	0.000563777	0.997453
AC.10.0..Decanoylcarnitine.	C24H32O7	0.171952	0.263424
AC.10.0..Decanoylcarnitine.	C6H11NO	-0.199154	0.194342
AC.10.0..Decanoylcarnitine.	C7H16N2O	-0.204228	0.183042
AC.10.0..Decanoylcarnitine.	Chenodeoxycholic.acid	-0.0490486	0.751209
AC.10.0..Decanoylcarnitine.	Cholic.acid	0.0917548	0.552408
AC.10.0..Decanoylcarnitine.	Choline	0.0195913	0.899483
AC.10.0..Decanoylcarnitine.	Citric.acid	-0.186187	0.225458
AC.10.0..Decanoylcarnitine.	Creatinine	0.132347	0.390518
AC.10.0..Decanoylcarnitine.	Deoxycholic.acid	0.255814	0.0938079
AC.10.0..Decanoylcarnitine.	Dimethylphenylamine	-0.0186047	0.904539
AC.10.0..Decanoylcarnitine.	Enterolactone	0.0187456	0.903817
AC.10.0..Decanoylcarnitine.	FA.16.0..Palmitic.acid.	0.109232	0.479019
AC.10.0..Decanoylcarnitine.	FA.18.0..Stearic.acid.	0.0294574	0.849174
AC.10.0..Decanoylcarnitine.	FA.18.0.O	-0.0889359	0.564728
AC.10.0..Decanoylcarnitine.	FA.18.1..Octadecenoic.acid.	-0.226638	0.138773
AC.10.0..Decanoylcarnitine.	FA.18.1.O..Hydroxyoctadecenoic.acid.	0.167301	0.276708
AC.10.0..Decanoylcarnitine.	FA.18.2..Linoleic.acid.	-0.202396	0.187067
AC.10.0..Decanoylcarnitine.	X3..3.Hydroxyphenyl.propionic.acid	-0.324031	0.0323797
AC.10.0..Decanoylcarnitine.	Glutaric.acid	-0.196195	0.201159
AC.10.0..Decanoylcarnitine.	Histamine	-0.119521	0.438372
AC.10.0..Decanoylcarnitine.	Hypoxanthine	-0.0618746	0.689027
AC.10.0..Decanoylcarnitine.	Pyridoxamine	0.32685	0.03084
AC.10.0..Decanoylcarnitine.	Indole.3.butyric.acid	0.088513	0.566587
AC.10.0..Decanoylcarnitine.	X3.Indoleacetic.acid	-0.191261	0.212894
AC.10.0..Decanoylcarnitine.	Ketodeoxycholic.acid	0.0374912	0.808636
AC.10.0..Decanoylcarnitine.	Leucine	0.0373502	0.809343
AC.10.0..Decanoylcarnitine.	Arginine	0.0799154	0.604992
AC.10.0..Decanoylcarnitine.	L.Carnitine	0.257364	0.0917826
AC.10.0..Decanoylcarnitine.	Leucine.Proline	0.070895	0.646461
AC.10.0..Decanoylcarnitine.	Glutamic.acid	-0.0715997	0.64318
AC.10.0..Decanoylcarnitine.	Histidinol	-0.0174771	0.910322
AC.10.0..Decanoylcarnitine.	Lithocholic.acid	0.243834	0.110654
AC.10.0..Decanoylcarnitine.	LysoPC.16.0.0.0	-0.210571	0.169594
AC.10.0..Decanoylcarnitine.	LysoPE.15.0	-0.231431	0.130448
AC.10.0..Decanoylcarnitine.	Phenylalanine	-0.0831572	0.590378
AC.10.0..Decanoylcarnitine.	Tryptophan	-0.113178	0.463196
AC.10.0..Decanoylcarnitine.	Valine	0.245525	0.108144
AC.10.0..Decanoylcarnitine.	Mesobilirubinogen	0.00183228	0.990905
AC.10.0..Decanoylcarnitine.	Methylimidazoleacetic.acid	0.0997886	0.518017
AC.10.0..Decanoylcarnitine.	N8.Acetylspermidine	-0.075828	0.623639
AC.10.0..Decanoylcarnitine.	N.Methyl.2.pyrrolidone	-0.180691	0.23964
AC.10.0..Decanoylcarnitine.	Nutriacholic.acid.isomer.1	0.0878083	0.569692
AC.10.0..Decanoylcarnitine.	Nutriacholic.acid.isomer.2	0.0458069	0.767197
AC.10.0..Decanoylcarnitine.	Oxindole.3.acetic.acid	-0.0624383	0.686337
AC.10.0..Decanoylcarnitine.	N.Methyl.proline	0.102748	0.505624
AC.10.0..Decanoylcarnitine.	Pyridoxine	0.150106	0.329617
AC.10.0..Decanoylcarnitine.	Pyrophosphoric acid	-0.1074	0.486462
AC.10.0..Decanoylcarnitine.	Quinic.acid	-0.153347	0.319184
AC.10.0..Decanoylcarnitine.	Saccharopine	0.145736	0.344014
AC.10.0..Decanoylcarnitine.	Sebacic.acid	0.0374912	0.808636
AC.10.0..Decanoylcarnitine.	Solanidine	0.13728	0.37297
AC.10.0..Decanoylcarnitine.	Sphinganine	-0.075828	0.623639
AC.10.0..Decanoylcarnitine.	Stercobilin	0.0335447	0.828494
AC.10.0..Decanoylcarnitine.	Tetrapyrrole.derivative	0.050599	0.7436
AC.10.0..Decanoylcarnitine.	Thiamine.isomer.1	0.0493305	0.749824
AC.10.0..Decanoylcarnitine.	Thiamine.isomer.2	0.0862579	0.57655
AC.10.0..Decanoylcarnitine.	Trigonelline	-0.244257	0.110023
AC.10.0..Decanoylcarnitine.	Trimethyluric.acid	0.0511628	0.740838
AC.10.0..Decanoylcarnitine.	Urobilin	0.0359408	0.816423
AC.10.0..Decanoylcarnitine.	Urocanic.acid	0.0139535	0.928422
AC.10.0..Decanoylcarnitine.	Zeatin	0.0460586	0.768708
AC.10.0..Decanoylcarnitine.	Caffeine	-0.257928	0.0950157
AC.10.0..Decanoylcarnitine.	Triacetin	0.0969697	0.52996
AC.10.0..Decanoylcarnitine.	LysoPC.18.2.0.0	-0.113883	0.460401
AC.10.0..Decanoylcarnitine.	Methionine	0.224947	0.141804
AC.10.0..Decanoylcarnitine.	Venlafaxine	0.215222	0.1602
AC.10.0..Decanoylcarnitine.	LysoPE.16.0	0.102326	0.507385
AC.10.0..Decanoylcarnitine.	Proline	0.216631	0.157431
AC.10.0..Decanoylcarnitine.	Metformin	0.0349542	0.821389
AC.10.0..Decanoylcarnitine.	Ne.Ne.Ne.Trimethyllysine	0.289359	0.0571203
AC.10.0..Decanoylcarnitine.	Pantothenate	0.143622	0.351119
AC.10.0..Decanoylcarnitine.	Phosphoric.acid	0.218887	0.153073
AC.10.1..Decenoylcarnitine.	X.4.Trimethylammoniobutanoic.acid	-0.0129669	0.933497
AC.10.1..Decenoylcarnitine.	X1.3.Dicyclohexylurea	0.0800564	0.604353
AC.10.1..Decenoylcarnitine.	X13.Docosenamide	-0.0665257	0.666949
AC.10.1..Decenoylcarnitine.	X2.x.Dimethylpyridine	0.022692	0.88362
AC.10.1..Decenoylcarnitine.	X4.amino.5.aminomethyl.2.methylpyrimidine	0.0608879	0.693745
AC.10.1..Decenoylcarnitine.	X1.3.Dimethylurate	-0.302185	0.0466132
AC.10.1..Decenoylcarnitine.	X4.amino.5.formamidomethyl.2.methylpyrimidine	0.0677942	0.660975
AC.10.1..Decenoylcarnitine.	X4.Amino.5.hydroxymethyl.2.methylpyrimidine	0.0983791	0.523972
AC.10.1..Decenoylcarnitine.	X4.aminophenol	0.0190275	0.902372
AC.10.1..Decenoylcarnitine.	X4.Hydroxybenzoylcholine	0.0608879	0.693745
AC.10.1..Decenoylcarnitine.	X4.Pyridoxic.acid	0.162791	0.290006
AC.10.1..Decenoylcarnitine.	X5..2.Hydroxyethyl..4.methylthiazole	0.088513	0.566587
AC.10.1..Decenoylcarnitine.	X5.AVAB	0.108527	0.481874
AC.10.1..Decenoylcarnitine.	Aniline	0.0603242	0.696445
AC.10.1..Decenoylcarnitine.	Azelaic.acid	0.15828	0.303716
AC.10.1..Decenoylcarnitine.	BA...9.04	0.0546864	0.723655
AC.10.1..Decenoylcarnitine.	BA.7.85	0.0129669	0.933497
AC.10.1..Decenoylcarnitine.	C6H11NO	-0.151092	0.326419
AC.10.1..Decenoylcarnitine.	Chenodeoxycholic.acid	-0.0387597	0.802277
AC.10.1..Decenoylcarnitine.	Cholic.acid	0.118816	0.441093
AC.10.1..Decenoylcarnitine.	Choline	0.111487	0.469942
AC.10.1..Decenoylcarnitine.	Citric.acid	-0.163777	0.287062
AC.10.1..Decenoylcarnitine.	Creatinine	0.109937	0.476173
AC.10.1..Decenoylcarnitine.	Deoxycholic.acid	0.100211	0.516237
AC.10.1..Decenoylcarnitine.	Dimethylphenylamine	-0.0577872	0.708645
AC.10.1..Decenoylcarnitine.	Enterolactone	0.0590557	0.702536
AC.10.1..Decenoylcarnitine.	FA.16.0..Palmitic.acid.	0.223397	0.144626
AC.10.1..Decenoylcarnitine.	FA.18.0..Stearic.acid.	0.0762509	0.621699
AC.10.1..Decenoylcarnitine.	FA.18.0.O	-0.136716	0.374951
AC.10.1..Decenoylcarnitine.	FA.18.1..Octadecenoic.acid.	-0.0233968	0.88002
AC.10.1..Decenoylcarnitine.	FA.18.1.O..Hydroxyoctadecenoic.acid.	0.203524	0.184583
AC.10.1..Decenoylcarnitine.	FA.18.2..Linoleic.acid.	-0.0473573	0.759538
AC.10.1..Decenoylcarnitine.	Glutaric.acid	-0.078365	0.612037
AC.10.1..Decenoylcarnitine.	Histamine	-0.283016	0.0629823
AC.10.1..Decenoylcarnitine.	Hypoxanthine	-0.0363636	0.814298
AC.10.1..Decenoylcarnitine.	C24H32O7	0.328118	0.0301673
AC.10.1..Decenoylcarnitine.	Indole.3.butyric.acid	0.0761099	0.622346
AC.10.1..Decenoylcarnitine.	X3.Indoleacetic.acid	-0.152925	0.320533
AC.10.1..Decenoylcarnitine.	Ketodeoxycholic.acid	0.0978154	0.526363
AC.10.1..Decenoylcarnitine.	Leucine	-0.0847075	0.583445
AC.10.1..Decenoylcarnitine.	Arginine	0.195067	0.2038
AC.10.1..Decenoylcarnitine.	L.Carnitine	0.236082	0.122734
AC.10.1..Decenoylcarnitine.	Leucine.Proline	0.0689218	0.655682
AC.10.1..Decenoylcarnitine.	Glutamic.acid	-0.0641297	0.678289
AC.10.1..Decenoylcarnitine.	Histidinol	0.118393	0.44273
AC.10.1..Decenoylcarnitine.	Lithocholic.acid	0.109796	0.476741
AC.10.1..Decenoylcarnitine.	LysoPC.16.0.0.0	-0.0611698	0.692396
AC.10.1..Decenoylcarnitine.	LysoPE.15.0	-0.106131	0.49165
AC.10.1..Decenoylcarnitine.	Phenylalanine	-0.156025	0.310726
AC.10.1..Decenoylcarnitine.	Tryptophan	-0.194926	0.204132
AC.10.1..Decenoylcarnitine.	Valine	0.0170543	0.912492
AC.10.1..Decenoylcarnitine.	Mesobilirubinogen	0.268076	0.0787077
AC.10.1..Decenoylcarnitine.	Methylimidazoleacetic.acid	0.0924595	0.549348
AC.10.1..Decenoylcarnitine.	N8.Acetylspermidine	-0.168992	0.271827
AC.10.1..Decenoylcarnitine.	N.Methyl.2.pyrrolidone	-0.234672	0.125034
AC.10.1..Decenoylcarnitine.	Nutriacholic.acid.isomer.1	0.153347	0.319184
AC.10.1..Decenoylcarnitine.	Nutriacholic.acid.isomer.2	0.086117	0.577175
AC.10.1..Decenoylcarnitine.	Oxindole.3.acetic.acid	-0.032981	0.83134
AC.10.1..Decenoylcarnitine.	N.Methyl.proline	-0.0501762	0.745673
AC.10.1..Decenoylcarnitine.	Proline.betaine	-0.0744186	0.630125
AC.10.1..Decenoylcarnitine.	Pyridoxine	0.027766	0.857762
AC.10.1..Decenoylcarnitine.	Pyrophosphoric acid	0.0129669	0.933497
AC.10.1..Decenoylcarnitine.	Quinic.acid	-0.175617	0.253264
AC.10.1..Decenoylcarnitine.	Saccharopine	0.269063	0.0775817
AC.10.1..Decenoylcarnitine.	Sebacic.acid	0.0906272	0.55732
AC.10.1..Decenoylcarnitine.	Solanidine	-0.0628612	0.684322
AC.10.1..Decenoylcarnitine.	Sphinganine	0.20155	0.188946
AC.10.1..Decenoylcarnitine.	Stercobilin	0.132065	0.391536
AC.10.1..Decenoylcarnitine.	Tetrapyrrole.derivative	0.16561	0.281646
AC.10.1..Decenoylcarnitine.	Thiamine.isomer.1	0.0300211	0.846315
AC.10.1..Decenoylcarnitine.	Thiamine.isomer.2	0.0869626	0.573428
AC.10.1..Decenoylcarnitine.	Trigonelline	-0.276392	0.0696111
AC.10.1..Decenoylcarnitine.	C7H16N2O	-0.389147	0.00945126
AC.10.1..Decenoylcarnitine.	Trimethyluric.acid	-0.143199	0.35255
AC.10.1..Decenoylcarnitine.	Urobilin	0.0568006	0.71341
AC.10.1..Decenoylcarnitine.	Urocanic.acid	0.0518675	0.737391
AC.10.1..Decenoylcarnitine.	Zeatin	-0.0818484	0.600703
AC.10.1..Decenoylcarnitine.	Caffeine	0.00120809	0.994223
AC.10.1..Decenoylcarnitine.	Triacetin	-0.0918957	0.551795
AC.10.1..Decenoylcarnitine.	LysoPC.18.2.0.0	0.000563777	0.997453
AC.10.1..Decenoylcarnitine.	Methionine	0.147992	0.336535
AC.10.1..Decenoylcarnitine.	Venlafaxine	-0.0398872	0.796636
AC.10.1..Decenoylcarnitine.	LysoPE.16.0	0.253559	0.0968159
AC.10.1..Decenoylcarnitine.	Proline	0.03284	0.832051
AC.10.1..Decenoylcarnitine.	X3..3.Hydroxyphenyl.propionic.acid	-0.435518	0.00339411
AC.10.1..Decenoylcarnitine.	Metformin	0.0290345	0.851319
AC.10.1..Decenoylcarnitine.	Pyridoxamine	0.272586	0.0736639
AC.10.1..Decenoylcarnitine.	Ne.Ne.Ne.Trimethyllysine	0.163214	0.288742
AC.10.1..Decenoylcarnitine.	Pantothenate	0.208739	0.173403
AC.10.1..Decenoylcarnitine.	Phosphoric.acid	0.193517	0.207471
AC.10.2..Decadienoylcarnitine.	X.4.Trimethylammoniobutanoic.acid	0.0879493	0.56907
AC.10.2..Decadienoylcarnitine.	X1.3.Dicyclohexylurea	-0.137984	0.370502
AC.10.2..Decadienoylcarnitine.	X1.3.Dimethylurate	-0.194785	0.204464
AC.10.2..Decadienoylcarnitine.	L.Carnitine	0.299507	0.0486652
AC.10.2..Decadienoylcarnitine.	X13.Docosenamide	0.0938689	0.543253
AC.10.2..Decadienoylcarnitine.	X2.x.Dimethylpyridine	-0.129105	0.402312
AC.10.2..Decadienoylcarnitine.	X4.amino.5.aminomethyl.2.methylpyrimidine	0.0539817	0.727081
AC.10.2..Decadienoylcarnitine.	X4.amino.5.formamidomethyl.2.methylpyrimidine	0.00761099	0.961087
AC.10.2..Decadienoylcarnitine.	X4.Amino.5.hydroxymethyl.2.methylpyrimidine	0.112051	0.467688
AC.10.2..Decadienoylcarnitine.	X4.aminophenol	-0.125159	0.416946
AC.10.2..Decadienoylcarnitine.	X4.Hydroxybenzoylcholine	0.0880902	0.568449
AC.10.2..Decadienoylcarnitine.	X4.Pyridoxic.acid	0.183932	0.231204
AC.10.2..Decadienoylcarnitine.	X5..2.Hydroxyethyl..4.methylthiazole	0.0982382	0.524569
AC.10.2..Decadienoylcarnitine.	X5.AVAB	0.216631	0.157431
AC.10.2..Decadienoylcarnitine.	Aniline	-0.110923	0.472203
AC.10.2..Decadienoylcarnitine.	Azelaic.acid	0.017759	0.908876
AC.10.2..Decadienoylcarnitine.	BA...9.04	0.140521	0.361701
AC.10.2..Decadienoylcarnitine.	BA.7.85	0.127977	0.406462
AC.10.2..Decadienoylcarnitine.	C24H32O7	0.219732	0.151462
AC.10.2..Decadienoylcarnitine.	C6H11NO	-0.196617	0.200175
AC.10.2..Decadienoylcarnitine.	C7H16N2O	-0.0420014	0.786088
AC.10.2..Decadienoylcarnitine.	Chenodeoxycholic.acid	-0.0418605	0.78679
AC.10.2..Decadienoylcarnitine.	Cholic.acid	0.122763	0.425977
AC.10.2..Decadienoylcarnitine.	Choline	0.0869626	0.573428
AC.10.2..Decadienoylcarnitine.	Citric.acid	-0.0630021	0.68365
AC.10.2..Decadienoylcarnitine.	Creatinine	0.230726	0.131648
AC.10.2..Decadienoylcarnitine.	Deoxycholic.acid	0.220296	0.150395
AC.10.2..Decadienoylcarnitine.	Dimethylphenylamine	-0.200282	0.191789
AC.10.2..Decadienoylcarnitine.	Enterolactone	0.00112755	0.994543
AC.10.2..Decadienoylcarnitine.	FA.16.0..Palmitic.acid.	0.122622	0.426512
AC.10.2..Decadienoylcarnitine.	FA.18.0..Stearic.acid.	0.0827343	0.592275
AC.10.2..Decadienoylcarnitine.	FA.18.0.O	-0.0696265	0.652383
AC.10.2..Decadienoylcarnitine.	FA.18.1..Octadecenoic.acid.	-0.252995	0.0975794
AC.10.2..Decadienoylcarnitine.	FA.18.1.O..Hydroxyoctadecenoic.acid.	0.0854123	0.580306
AC.10.2..Decadienoylcarnitine.	Glutaric.acid	-0.144609	0.347792
AC.10.2..Decadienoylcarnitine.	Histamine	-0.172657	0.261449
AC.10.2..Decadienoylcarnitine.	Hypoxanthine	-0.0290345	0.851319
AC.10.2..Decadienoylcarnitine.	Indole.3.butyric.acid	-0.093728	0.543861
AC.10.2..Decadienoylcarnitine.	Ketodeoxycholic.acid	-0.0167724	0.913939
AC.10.2..Decadienoylcarnitine.	Leucine	-0.055673	0.718868
AC.10.2..Decadienoylcarnitine.	Arginine	0.155321	0.312938
AC.10.2..Decadienoylcarnitine.	Leucine.Proline	0.181395	0.237789
AC.10.2..Decadienoylcarnitine.	Glutamic.acid	-0.0672304	0.663627
AC.10.2..Decadienoylcarnitine.	Histidinol	-0.0975335	0.527561
AC.10.2..Decadienoylcarnitine.	Lithocholic.acid	0.287385	0.0588948
AC.10.2..Decadienoylcarnitine.	LysoPC.16.0.0.0	-0.0918957	0.551795
AC.10.2..Decadienoylcarnitine.	FA.18.2..Linoleic.acid.	-0.34179	0.023663
AC.10.2..Decadienoylcarnitine.	LysoPE.15.0	-0.266244	0.0808332
AC.10.2..Decadienoylcarnitine.	Phenylalanine	0.00775194	0.96036
AC.10.2..Decadienoylcarnitine.	Tryptophan	-0.0565187	0.714773
AC.10.2..Decadienoylcarnitine.	Valine	0.0721635	0.64056
AC.10.2..Decadienoylcarnitine.	Mesobilirubinogen	0.0460888	0.765802
AC.10.2..Decadienoylcarnitine.	Methylimidazoleacetic.acid	0.0301621	0.845601
AC.10.2..Decadienoylcarnitine.	N8.Acetylspermidine	-0.157717	0.305459
AC.10.2..Decadienoylcarnitine.	N.Methyl.2.pyrrolidone	-0.075969	0.622992
AC.10.2..Decadienoylcarnitine.	Nutriacholic.acid.isomer.1	0.0493305	0.749824
AC.10.2..Decadienoylcarnitine.	Nutriacholic.acid.isomer.2	0.0383369	0.804395
AC.10.2..Decadienoylcarnitine.	Oxindole.3.acetic.acid	0.0831572	0.590378
AC.10.2..Decadienoylcarnitine.	N.Methyl.proline	0.0727273	0.637945
AC.10.2..Decadienoylcarnitine.	Proline.betaine	-0.220437	0.150129
AC.10.2..Decadienoylcarnitine.	Pyridoxine	0.191966	0.211189
AC.10.2..Decadienoylcarnitine.	Pyrophosphoric acid	0.000281889	0.998909
AC.10.2..Decadienoylcarnitine.	Quinic.acid	-0.226357	0.139275
AC.10.2..Decadienoylcarnitine.	Saccharopine	0.244397	0.109813
AC.10.2..Decadienoylcarnitine.	Sebacic.acid	0.00422833	0.978537
AC.10.2..Decadienoylcarnitine.	Solanidine	0.0902044	0.559168
AC.10.2..Decadienoylcarnitine.	Sphinganine	0.0139535	0.928422
AC.10.2..Decadienoylcarnitine.	Stercobilin	0.0427061	0.78258
AC.10.2..Decadienoylcarnitine.	Tetrapyrrole.derivative	0.0899225	0.560401
AC.10.2..Decadienoylcarnitine.	Thiamine.isomer.1	0.0432699	0.779776
AC.10.2..Decadienoylcarnitine.	Thiamine.isomer.2	0.0893587	0.562872
AC.10.2..Decadienoylcarnitine.	Trigonelline	-0.0872445	0.572181
AC.10.2..Decadienoylcarnitine.	X3..3.Hydroxyphenyl.propionic.acid	-0.38365	0.0105807
AC.10.2..Decadienoylcarnitine.	X3.Indoleacetic.acid	-0.389429	0.00939626
AC.10.2..Decadienoylcarnitine.	Trimethyluric.acid	-0.0625793	0.685665
AC.10.2..Decadienoylcarnitine.	Urobilin	0.0243834	0.874985
AC.10.2..Decadienoylcarnitine.	Urocanic.acid	-0.0926004	0.548737
AC.10.2..Decadienoylcarnitine.	Zeatin	0.012383	0.937288
AC.10.2..Decadienoylcarnitine.	Caffeine	-0.160526	0.302698
AC.10.2..Decadienoylcarnitine.	Triacetin	0.121494	0.430804
AC.10.2..Decadienoylcarnitine.	LysoPC.18.2.0.0	-0.236364	0.122278
AC.10.2..Decadienoylcarnitine.	Methionine	0.176744	0.250192
AC.10.2..Decadienoylcarnitine.	Venlafaxine	0.0880902	0.568449
AC.10.2..Decadienoylcarnitine.	LysoPE.16.0	0.0542636	0.72571
AC.10.2..Decadienoylcarnitine.	Proline	0.258351	0.0905116
AC.10.2..Decadienoylcarnitine.	Metformin	-0.0112755	0.942202
AC.10.2..Decadienoylcarnitine.	Pyridoxamine	0.192953	0.208818
AC.10.2..Decadienoylcarnitine.	Ne.Ne.Ne.Trimethyllysine	0.147569	0.33793
AC.10.2..Decadienoylcarnitine.	Pantothenate	0.103735	0.501527
AC.10.2..Decadienoylcarnitine.	Phosphoric.acid	0.204087	0.18335
AC.10.3..Decatrienoylcarnitine.	X.4.Trimethylammoniobutanoic.acid	-0.0085976	0.956
AC.10.3..Decatrienoylcarnitine.	X1.3.Dicyclohexylurea	-0.0940099	0.542645
AC.10.3..Decatrienoylcarnitine.	X1.3.Dimethylurate	0.0600423	0.697797
AC.10.3..Decatrienoylcarnitine.	X13.Docosenamide	-0.18661	0.224392
AC.10.3..Decatrienoylcarnitine.	X2.x.Dimethylpyridine	-0.0641297	0.678289
AC.10.3..Decatrienoylcarnitine.	X3..3.Hydroxyphenyl.propionic.acid	0.0644116	0.676951
AC.10.3..Decatrienoylcarnitine.	X4.amino.5.aminomethyl.2.methylpyrimidine	0.0587738	0.703892
AC.10.3..Decatrienoylcarnitine.	X4.amino.5.formamidomethyl.2.methylpyrimidine	0.0604651	0.69577
AC.10.3..Decatrienoylcarnitine.	X4.Amino.5.hydroxymethyl.2.methylpyrimidine	0.0466526	0.763016
AC.10.3..Decatrienoylcarnitine.	X4.aminophenol	-0.124031	0.421182
AC.10.3..Decatrienoylcarnitine.	X4.Hydroxybenzoylcholine	-0.0959831	0.534172
AC.10.3..Decatrienoylcarnitine.	X4.Pyridoxic.acid	0.163777	0.287062
AC.10.3..Decatrienoylcarnitine.	X5..2.Hydroxyethyl..4.methylthiazole	0.0940099	0.542645
AC.10.3..Decatrienoylcarnitine.	X5.AVAB	-0.0900634	0.559784
AC.10.3..Decatrienoylcarnitine.	Aniline	-0.0555321	0.719551
AC.10.3..Decatrienoylcarnitine.	Azelaic.acid	-0.0178999	0.908153
AC.10.3..Decatrienoylcarnitine.	BA...9.04	-0.0377731	0.807222
AC.10.3..Decatrienoylcarnitine.	BA.7.85	0.106695	0.48934
AC.10.3..Decatrienoylcarnitine.	C24H32O7	-0.020155	0.896596
AC.10.3..Decatrienoylcarnitine.	C6H11NO	-0.0346723	0.822808
AC.10.3..Decatrienoylcarnitine.	Chenodeoxycholic.acid	-0.0741367	0.631426
AC.10.3..Decatrienoylcarnitine.	Cholic.acid	-0.0838619	0.587222
AC.10.3..Decatrienoylcarnitine.	Choline	0.0584919	0.705249
AC.10.3..Decatrienoylcarnitine.	Citric.acid	0.256801	0.0925151
AC.10.3..Decatrienoylcarnitine.	Creatinine	0.0670895	0.664291
AC.10.3..Decatrienoylcarnitine.	Deoxycholic.acid	-0.0876674	0.570313
AC.10.3..Decatrienoylcarnitine.	Dimethylphenylamine	-0.109796	0.476741
AC.10.3..Decatrienoylcarnitine.	Enterolactone	-0.005074	0.974173
AC.10.3..Decatrienoylcarnitine.	FA.16.0..Palmitic.acid.	0.134743	0.381935
AC.10.3..Decatrienoylcarnitine.	FA.18.0..Stearic.acid.	-0.0680761	0.65965
AC.10.3..Decatrienoylcarnitine.	FA.18.0.O	-0.0673714	0.662964
AC.10.3..Decatrienoylcarnitine.	FA.18.1..Octadecenoic.acid.	-0.0982382	0.524569
AC.10.3..Decatrienoylcarnitine.	FA.18.1.O..Hydroxyoctadecenoic.acid.	-0.169979	0.269006
AC.10.3..Decatrienoylcarnitine.	FA.18.2..Linoleic.acid.	-0.164482	0.284971
AC.10.3..Decatrienoylcarnitine.	Glutaric.acid	0.131783	0.392555
AC.10.3..Decatrienoylcarnitine.	Histamine	-0.104581	0.49803
AC.10.3..Decatrienoylcarnitine.	Hypoxanthine	0.214094	0.162442
AC.10.3..Decatrienoylcarnitine.	Indole.3.butyric.acid	-0.101762	0.509738
AC.10.3..Decatrienoylcarnitine.	X3.Indoleacetic.acid	-0.0248062	0.872829
AC.10.3..Decatrienoylcarnitine.	Ketodeoxycholic.acid	-0.108809	0.480731
AC.10.3..Decatrienoylcarnitine.	Leucine	-0.0577872	0.708645
AC.10.3..Decatrienoylcarnitine.	Arginine	-0.0198732	0.898039
AC.10.3..Decatrienoylcarnitine.	L.Carnitine	0.0801973	0.603715
AC.10.3..Decatrienoylcarnitine.	Leucine.Proline	-0.0149401	0.92335
AC.10.3..Decatrienoylcarnitine.	Glutamic.acid	0.160113	0.298097
AC.10.3..Decatrienoylcarnitine.	Histidinol	-0.122763	0.425977
AC.10.3..Decatrienoylcarnitine.	Lithocholic.acid	-0.0350951	0.820679
AC.10.3..Decatrienoylcarnitine.	LysoPC.16.0.0.0	-0.058351	0.705928
AC.10.3..Decatrienoylcarnitine.	LysoPE.15.0	0.0173362	0.911045
AC.10.3..Decatrienoylcarnitine.	Phenylalanine	-0.208316	0.174291
AC.10.3..Decatrienoylcarnitine.	Tryptophan	-0.145736	0.344014
AC.10.3..Decatrienoylcarnitine.	Valine	-0.0904863	0.557936
AC.10.3..Decatrienoylcarnitine.	Mesobilirubinogen	0.2895	0.0569953
AC.10.3..Decatrienoylcarnitine.	Methylimidazoleacetic.acid	-0.0565187	0.714773
AC.10.3..Decatrienoylcarnitine.	N8.Acetylspermidine	-0.0157858	0.919005
AC.10.3..Decatrienoylcarnitine.	N.Methyl.2.pyrrolidone	0.0766737	0.619762
AC.10.3..Decatrienoylcarnitine.	Nutriacholic.acid.isomer.1	-0.0824524	0.593542
AC.10.3..Decatrienoylcarnitine.	Nutriacholic.acid.isomer.2	-0.00436927	0.97781
AC.10.3..Decatrienoylcarnitine.	Oxindole.3.acetic.acid	0.253418	0.0970063
AC.10.3..Decatrienoylcarnitine.	N.Methyl.proline	-0.0909091	0.55609
AC.10.3..Decatrienoylcarnitine.	Proline.betaine	0.222551	0.146183
AC.10.3..Decatrienoylcarnitine.	Pyridoxine	0.0336857	0.827783
AC.10.3..Decatrienoylcarnitine.	Pyrophosphoric acid	0.174489	0.256361
AC.10.3..Decatrienoylcarnitine.	Quinic.acid	0.0887949	0.565347
AC.10.3..Decatrienoylcarnitine.	Saccharopine	0.17463	0.255973
AC.10.3..Decatrienoylcarnitine.	Sebacic.acid	0.0762509	0.621699
AC.10.3..Decatrienoylcarnitine.	Solanidine	0.00958421	0.950915
AC.10.3..Decatrienoylcarnitine.	Sphinganine	0.0264975	0.864213
AC.10.3..Decatrienoylcarnitine.	Stercobilin	0.101762	0.509738
AC.10.3..Decatrienoylcarnitine.	Tetrapyrrole.derivative	0.00958421	0.950915
AC.10.3..Decatrienoylcarnitine.	Thiamine.isomer.1	0.0599013	0.698474
AC.10.3..Decatrienoylcarnitine.	Thiamine.isomer.2	0.0792107	0.60819
AC.10.3..Decatrienoylcarnitine.	Trigonelline	0.131924	0.392045
AC.10.3..Decatrienoylcarnitine.	Trimethyluric.acid	-0.0624383	0.686337
AC.10.3..Decatrienoylcarnitine.	Urobilin	-0.0917548	0.552408
AC.10.3..Decatrienoylcarnitine.	Urocanic.acid	-0.27611	0.0699051
AC.10.3..Decatrienoylcarnitine.	Zeatin	-0.105406	0.499848
AC.10.3..Decatrienoylcarnitine.	Caffeine	0.0557233	0.721887
AC.10.3..Decatrienoylcarnitine.	Triacetin	0.0269204	0.862062
AC.10.3..Decatrienoylcarnitine.	LysoPC.18.2.0.0	-0.0225511	0.88434
AC.10.3..Decatrienoylcarnitine.	Methionine	0.040451	0.79382
AC.10.3..Decatrienoylcarnitine.	Venlafaxine	-0.136152	0.376938
AC.10.3..Decatrienoylcarnitine.	LysoPE.16.0	0.184778	0.229038
AC.10.3..Decatrienoylcarnitine.	C7H16N2O	0.423256	0.00450766
AC.10.3..Decatrienoylcarnitine.	Proline	0.0501762	0.745673
AC.10.3..Decatrienoylcarnitine.	Metformin	-0.0536998	0.728453
AC.10.3..Decatrienoylcarnitine.	Pyridoxamine	-0.0225511	0.88434
AC.10.3..Decatrienoylcarnitine.	Ne.Ne.Ne.Trimethyllysine	-0.0971106	0.52936
AC.10.3..Decatrienoylcarnitine.	Pantothenate	-0.21339	0.163854
AC.10.3..Decatrienoylcarnitine.	Phosphoric.acid	-0.113037	0.463756
AC.11.1..Undecenoylcarnitine.	X.4.Trimethylammoniobutanoic.acid	0.111064	0.471637
AC.11.1..Undecenoylcarnitine.	X1.3.Dicyclohexylurea	-0.240169	0.116246
AC.11.1..Undecenoylcarnitine.	X1.3.Dimethylurate	0.140662	0.361216
AC.11.1..Undecenoylcarnitine.	X13.Docosenamide	-0.122903	0.425443
AC.11.1..Undecenoylcarnitine.	X2.x.Dimethylpyridine	0.102044	0.508561
AC.11.1..Undecenoylcarnitine.	X3..3.Hydroxyphenyl.propionic.acid	-0.140099	0.363159
AC.11.1..Undecenoylcarnitine.	X4.amino.5.aminomethyl.2.methylpyrimidine	0.125722	0.414837
AC.11.1..Undecenoylcarnitine.	X4.amino.5.formamidomethyl.2.methylpyrimidine	0.0959831	0.534172
AC.11.1..Undecenoylcarnitine.	X4.Amino.5.hydroxymethyl.2.methylpyrimidine	0.0754052	0.625582
AC.11.1..Undecenoylcarnitine.	X4.aminophenol	0.0985201	0.523375
AC.11.1..Undecenoylcarnitine.	X4.Hydroxybenzoylcholine	0.171811	0.26382
AC.11.1..Undecenoylcarnitine.	X4.Pyridoxic.acid	0.0976744	0.526962
AC.11.1..Undecenoylcarnitine.	X5..2.Hydroxyethyl..4.methylthiazole	0.111346	0.470507
AC.11.1..Undecenoylcarnitine.	X5.AVAB	-0.0195913	0.899483
AC.11.1..Undecenoylcarnitine.	Aniline	0.138407	0.369026
AC.11.1..Undecenoylcarnitine.	Azelaic.acid	0.00239605	0.987994
AC.11.1..Undecenoylcarnitine.	BA...9.04	0.0586328	0.70457
AC.11.1..Undecenoylcarnitine.	BA.7.85	0.144609	0.347792
AC.11.1..Undecenoylcarnitine.	C24H32O7	0.0825934	0.592908
AC.11.1..Undecenoylcarnitine.	C6H11NO	-0.130092	0.398701
AC.11.1..Undecenoylcarnitine.	C7H16N2O	0.19098	0.213579
AC.11.1..Undecenoylcarnitine.	Chenodeoxycholic.acid	0.0267794	0.862779
AC.11.1..Undecenoylcarnitine.	Cholic.acid	0.0871036	0.572804
AC.11.1..Undecenoylcarnitine.	Choline	0.19098	0.213579
AC.11.1..Undecenoylcarnitine.	Citric.acid	0.198309	0.196273
AC.11.1..Undecenoylcarnitine.	Creatinine	0.0677942	0.660975
AC.11.1..Undecenoylcarnitine.	Deoxycholic.acid	0.137703	0.371488
AC.11.1..Undecenoylcarnitine.	Dimethylphenylamine	-0.0477801	0.757453
AC.11.1..Undecenoylcarnitine.	Enterolactone	-0.0780832	0.613321
AC.11.1..Undecenoylcarnitine.	FA.16.0..Palmitic.acid.	0.0246653	0.873548
AC.11.1..Undecenoylcarnitine.	FA.18.0..Stearic.acid.	-0.130233	0.398186
AC.11.1..Undecenoylcarnitine.	FA.18.0.O	-0.104581	0.49803
AC.11.1..Undecenoylcarnitine.	FA.18.1..Octadecenoic.acid.	-0.163214	0.288742
AC.11.1..Undecenoylcarnitine.	FA.18.1.O..Hydroxyoctadecenoic.acid.	0.0539817	0.727081
AC.11.1..Undecenoylcarnitine.	FA.18.2..Linoleic.acid.	-0.174207	0.25714
AC.11.1..Undecenoylcarnitine.	Glutaric.acid	0.0387597	0.802277
AC.11.1..Undecenoylcarnitine.	Histamine	-0.146864	0.340262
AC.11.1..Undecenoylcarnitine.	Hypoxanthine	0.171388	0.265011
AC.11.1..Undecenoylcarnitine.	Indole.3.butyric.acid	0.0982382	0.524569
AC.11.1..Undecenoylcarnitine.	X3.Indoleacetic.acid	-0.233827	0.12643
AC.11.1..Undecenoylcarnitine.	Ketodeoxycholic.acid	0.162227	0.291697
AC.11.1..Undecenoylcarnitine.	Leucine	0.0489077	0.751902
AC.11.1..Undecenoylcarnitine.	Arginine	0.178154	0.246388
AC.11.1..Undecenoylcarnitine.	L.Carnitine	0.244257	0.110023
AC.11.1..Undecenoylcarnitine.	Leucine.Proline	0.13728	0.37297
AC.11.1..Undecenoylcarnitine.	Glutamic.acid	0.0322763	0.8349
AC.11.1..Undecenoylcarnitine.	Histidinol	-0.0250881	0.871392
AC.11.1..Undecenoylcarnitine.	Lithocholic.acid	0.185483	0.227243
AC.11.1..Undecenoylcarnitine.	LysoPC.16.0.0.0	0.0214235	0.890104
AC.11.1..Undecenoylcarnitine.	LysoPE.15.0	0.0701903	0.649748
AC.11.1..Undecenoylcarnitine.	Phenylalanine	0.00789288	0.959633
AC.11.1..Undecenoylcarnitine.	Tryptophan	0.0756871	0.624287
AC.11.1..Undecenoylcarnitine.	Valine	-0.114024	0.459843
AC.11.1..Undecenoylcarnitine.	Mesobilirubinogen	0.145595	0.344485
AC.11.1..Undecenoylcarnitine.	Methylimidazoleacetic.acid	0.0221283	0.886501
AC.11.1..Undecenoylcarnitine.	N8.Acetylspermidine	-0.173362	0.259484
AC.11.1..Undecenoylcarnitine.	N.Methyl.2.pyrrolidone	-0.0589147	0.703214
AC.11.1..Undecenoylcarnitine.	Nutriacholic.acid.isomer.1	0.120366	0.435119
AC.11.1..Undecenoylcarnitine.	Nutriacholic.acid.isomer.2	0.161945	0.292545
AC.11.1..Undecenoylcarnitine.	Oxindole.3.acetic.acid	0.197886	0.197243
AC.11.1..Undecenoylcarnitine.	N.Methyl.proline	-0.189147	0.218068
AC.11.1..Undecenoylcarnitine.	Proline.betaine	0.196758	0.199848
AC.11.1..Undecenoylcarnitine.	Pyridoxine	-0.0263566	0.864931
AC.11.1..Undecenoylcarnitine.	Pyrophosphoric acid	0.0687808	0.656343
AC.11.1..Undecenoylcarnitine.	Quinic.acid	0.096265	0.532967
AC.11.1..Undecenoylcarnitine.	Saccharopine	0.286963	0.0592807
AC.11.1..Undecenoylcarnitine.	Sebacic.acid	0.231149	0.130927
AC.11.1..Undecenoylcarnitine.	Solanidine	-0.17463	0.255973
AC.11.1..Undecenoylcarnitine.	Sphinganine	0.0745595	0.629475
AC.11.1..Undecenoylcarnitine.	Stercobilin	0.0580691	0.707286
AC.11.1..Undecenoylcarnitine.	Tetrapyrrole.derivative	0.233827	0.12643
AC.11.1..Undecenoylcarnitine.	Thiamine.isomer.1	0.0964059	0.532365
AC.11.1..Undecenoylcarnitine.	Thiamine.isomer.2	0.151797	0.324147
AC.11.1..Undecenoylcarnitine.	Trigonelline	0.0739958	0.632076
AC.11.1..Undecenoylcarnitine.	Trimethyluric.acid	-0.0863989	0.575925
AC.11.1..Undecenoylcarnitine.	Urobilin	-0.0415786	0.788194
AC.11.1..Undecenoylcarnitine.	Urocanic.acid	-0.151233	0.325964
AC.11.1..Undecenoylcarnitine.	Zeatin	0.077318	0.621075
AC.11.1..Undecenoylcarnitine.	Caffeine	-0.107822	0.490022
AC.11.1..Undecenoylcarnitine.	Triacetin	-0.0576462	0.709325
AC.11.1..Undecenoylcarnitine.	LysoPC.18.2.0.0	-0.0899225	0.560401
AC.11.1..Undecenoylcarnitine.	Methionine	0.116561	0.449863
AC.11.1..Undecenoylcarnitine.	Venlafaxine	-0.0157858	0.919005
AC.11.1..Undecenoylcarnitine.	LysoPE.16.0	0.261452	0.0866066
AC.11.1..Undecenoylcarnitine.	Proline	0.0410148	0.791006
AC.11.1..Undecenoylcarnitine.	Metformin	0.0563777	0.715455
AC.11.1..Undecenoylcarnitine.	Pyridoxamine	0.151938	0.323694
AC.11.1..Undecenoylcarnitine.	Ne.Ne.Ne.Trimethyllysine	-0.111064	0.471637
AC.11.1..Undecenoylcarnitine.	Pantothenate	0.0138125	0.929147
AC.11.1..Undecenoylcarnitine.	Phosphoric.acid	-0.0138125	0.929147
AC.12.0..Dodecanoylcarnitine.	X.4.Trimethylammoniobutanoic.acid	0.101198	0.512097
AC.12.0..Dodecanoylcarnitine.	X1.3.Dicyclohexylurea	-0.0527132	0.733262
AC.12.0..Dodecanoylcarnitine.	X1.3.Dimethylurate	-0.177449	0.248285
AC.12.0..Dodecanoylcarnitine.	X13.Docosenamide	0.204087	0.18335
AC.12.0..Dodecanoylcarnitine.	X2.x.Dimethylpyridine	0.12389	0.421713
AC.12.0..Dodecanoylcarnitine.	X3..3.Hydroxyphenyl.propionic.acid	-0.281748	0.0642108
AC.12.0..Dodecanoylcarnitine.	X4.amino.5.aminomethyl.2.methylpyrimidine	0.218605	0.153613
AC.12.0..Dodecanoylcarnitine.	X4.amino.5.formamidomethyl.2.methylpyrimidine	0.225511	0.140789
AC.12.0..Dodecanoylcarnitine.	X4.Amino.5.hydroxymethyl.2.methylpyrimidine	0.256237	0.0932521
AC.12.0..Dodecanoylcarnitine.	X4.aminophenol	0.103171	0.503866
AC.12.0..Dodecanoylcarnitine.	X4.Hydroxybenzoylcholine	0.0357999	0.817132
AC.12.0..Dodecanoylcarnitine.	X4.Pyridoxic.acid	0.233968	0.126197
AC.12.0..Dodecanoylcarnitine.	X5..2.Hydroxyethyl..4.methylthiazole	0.222692	0.145923
AC.12.0..Dodecanoylcarnitine.	X5.AVAB	0.0989429	0.521586
AC.12.0..Dodecanoylcarnitine.	Aniline	0.155321	0.312938
AC.12.0..Dodecanoylcarnitine.	Azelaic.acid	0.101903	0.50915
AC.12.0..Dodecanoylcarnitine.	BA...9.04	0.118534	0.442184
AC.12.0..Dodecanoylcarnitine.	Glutaric.acid	-0.30895	0.0417427
AC.12.0..Dodecanoylcarnitine.	BA.7.85	0.0883721	0.567207
AC.12.0..Dodecanoylcarnitine.	C24H32O7	0.193517	0.207471
AC.12.0..Dodecanoylcarnitine.	C6H11NO	-0.144045	0.34969
AC.12.0..Dodecanoylcarnitine.	C7H16N2O	-0.29105	0.055634
AC.12.0..Dodecanoylcarnitine.	Chenodeoxycholic.acid	-0.00422833	0.978537
AC.12.0..Dodecanoylcarnitine.	Cholic.acid	0.105708	0.493385
AC.12.0..Dodecanoylcarnitine.	Choline	0.109655	0.47731
AC.12.0..Dodecanoylcarnitine.	Methionine	0.314165	0.0382809
AC.12.0..Dodecanoylcarnitine.	Citric.acid	-0.239183	0.117787
AC.12.0..Dodecanoylcarnitine.	Creatinine	0.173643	0.258701
AC.12.0..Dodecanoylcarnitine.	Deoxycholic.acid	0.21945	0.151998
AC.12.0..Dodecanoylcarnitine.	Dimethylphenylamine	0.0300211	0.846315
AC.12.0..Dodecanoylcarnitine.	Enterolactone	0.0751233	0.626879
AC.12.0..Dodecanoylcarnitine.	FA.16.0..Palmitic.acid.	0.216913	0.156881
AC.12.0..Dodecanoylcarnitine.	FA.18.0..Stearic.acid.	0.192812	0.209155
AC.12.0..Dodecanoylcarnitine.	FA.18.0.O	-0.152502	0.321885
AC.12.0..Dodecanoylcarnitine.	FA.18.1..Octadecenoic.acid.	-0.0769556	0.618471
AC.12.0..Dodecanoylcarnitine.	FA.18.1.O..Hydroxyoctadecenoic.acid.	0.234954	0.124572
AC.12.0..Dodecanoylcarnitine.	FA.18.2..Linoleic.acid.	-0.0548273	0.722971
AC.12.0..Dodecanoylcarnitine.	Histamine	-0.204933	0.181511
AC.12.0..Dodecanoylcarnitine.	Hypoxanthine	-0.0687808	0.656343
AC.12.0..Dodecanoylcarnitine.	Indole.3.butyric.acid	0.121353	0.431342
AC.12.0..Dodecanoylcarnitine.	X3.Indoleacetic.acid	-0.213672	0.163288
AC.12.0..Dodecanoylcarnitine.	Ketodeoxycholic.acid	-0.0195913	0.899483
AC.12.0..Dodecanoylcarnitine.	Leucine	-0.100634	0.514461
AC.12.0..Dodecanoylcarnitine.	Arginine	0.118393	0.44273
AC.12.0..Dodecanoylcarnitine.	L.Carnitine	0.266385	0.0806681
AC.12.0..Dodecanoylcarnitine.	Leucine.Proline	0.0606061	0.695094
AC.12.0..Dodecanoylcarnitine.	Glutamic.acid	-0.196899	0.199521
AC.12.0..Dodecanoylcarnitine.	Histidinol	0.0878083	0.569692
AC.12.0..Dodecanoylcarnitine.	Lithocholic.acid	0.133192	0.387476
AC.12.0..Dodecanoylcarnitine.	LysoPC.16.0.0.0	-0.0995067	0.519205
AC.12.0..Dodecanoylcarnitine.	LysoPE.15.0	-0.159408	0.30025
AC.12.0..Dodecanoylcarnitine.	Phenylalanine	-0.0817477	0.596713
AC.12.0..Dodecanoylcarnitine.	Tryptophan	-0.100493	0.515053
AC.12.0..Dodecanoylcarnitine.	Valine	0.208457	0.173994
AC.12.0..Dodecanoylcarnitine.	Mesobilirubinogen	-0.0868217	0.574051
AC.12.0..Dodecanoylcarnitine.	Methylimidazoleacetic.acid	-0.0136716	0.929872
AC.12.0..Dodecanoylcarnitine.	N8.Acetylspermidine	-0.18661	0.224392
AC.12.0..Dodecanoylcarnitine.	N.Methyl.2.pyrrolidone	-0.19845	0.19595
AC.12.0..Dodecanoylcarnitine.	Nutriacholic.acid.isomer.1	0.0321353	0.835612
AC.12.0..Dodecanoylcarnitine.	Nutriacholic.acid.isomer.2	0.00310078	0.984357
AC.12.0..Dodecanoylcarnitine.	Oxindole.3.acetic.acid	-0.176462	0.250958
AC.12.0..Dodecanoylcarnitine.	N.Methyl.proline	0.0205779	0.894431
AC.12.0..Dodecanoylcarnitine.	Pyridoxine	0.227061	0.138023
AC.12.0..Dodecanoylcarnitine.	Pyrophosphoric acid	0.0319944	0.836325
AC.12.0..Dodecanoylcarnitine.	Quinic.acid	-0.154334	0.316051
AC.12.0..Dodecanoylcarnitine.	Saccharopine	0.0224101	0.88506
AC.12.0..Dodecanoylcarnitine.	Sebacic.acid	0.204933	0.181511
AC.12.0..Dodecanoylcarnitine.	Solanidine	0.0129669	0.933497
AC.12.0..Dodecanoylcarnitine.	Sphinganine	-0.0484848	0.753983
AC.12.0..Dodecanoylcarnitine.	Pyridoxamine	0.368288	0.0143751
AC.12.0..Dodecanoylcarnitine.	Stercobilin	0.00366455	0.981447
AC.12.0..Dodecanoylcarnitine.	Ne.Ne.Ne.Trimethyllysine	0.371247	0.0135647
AC.12.0..Dodecanoylcarnitine.	Tetrapyrrole.derivative	0.0445384	0.773479
AC.12.0..Dodecanoylcarnitine.	Thiamine.isomer.1	0.224665	0.142314
AC.12.0..Dodecanoylcarnitine.	Thiamine.isomer.2	0.250881	0.100485
AC.12.0..Dodecanoylcarnitine.	Trigonelline	-0.237491	0.120467
AC.12.0..Dodecanoylcarnitine.	Trimethyluric.acid	0.0311487	0.840603
AC.12.0..Dodecanoylcarnitine.	Proline.betaine	-0.391966	0.00891365
AC.12.0..Dodecanoylcarnitine.	Urobilin	0.037914	0.806515
AC.12.0..Dodecanoylcarnitine.	Urocanic.acid	0.012685	0.934947
AC.12.0..Dodecanoylcarnitine.	Zeatin	0.0309574	0.843476
AC.12.0..Dodecanoylcarnitine.	Caffeine	-0.197523	0.203534
AC.12.0..Dodecanoylcarnitine.	Triacetin	-0.0222692	0.88578
AC.12.0..Dodecanoylcarnitine.	LysoPC.18.2.0.0	0.0208598	0.892988
AC.12.0..Dodecanoylcarnitine.	Venlafaxine	0.10599	0.492228
AC.12.0..Dodecanoylcarnitine.	LysoPE.16.0	0.0222692	0.88578
AC.12.0..Dodecanoylcarnitine.	Proline	0.193376	0.207807
AC.12.0..Dodecanoylcarnitine.	Metformin	0.170402	0.267803
AC.12.0..Dodecanoylcarnitine.	Pantothenate	0.286963	0.0592807
AC.12.0..Dodecanoylcarnitine.	Phosphoric.acid	0.128118	0.405942
AC.12.1..Dodecenoylcarnitine.	X.4.Trimethylammoniobutanoic.acid	0.0191684	0.901649
AC.12.1..Dodecenoylcarnitine.	X1.3.Dicyclohexylurea	-0.107259	0.487037
AC.12.1..Dodecenoylcarnitine.	X1.3.Dimethylurate	-0.265962	0.0811642
AC.12.1..Dodecenoylcarnitine.	C7H16N2O	-0.298943	0.0491065
AC.12.1..Dodecenoylcarnitine.	X13.Docosenamide	0.137703	0.371488
AC.12.1..Dodecenoylcarnitine.	X2.x.Dimethylpyridine	0.0782241	0.612679
AC.12.1..Dodecenoylcarnitine.	X4.amino.5.aminomethyl.2.methylpyrimidine	-0.0173362	0.911045
AC.12.1..Dodecenoylcarnitine.	N.Methyl.2.pyrrolidone	-0.302326	0.0465072
AC.12.1..Dodecenoylcarnitine.	X4.amino.5.formamidomethyl.2.methylpyrimidine	0.0204369	0.895152
AC.12.1..Dodecenoylcarnitine.	X4.Amino.5.hydroxymethyl.2.methylpyrimidine	0.106272	0.491072
AC.12.1..Dodecenoylcarnitine.	X4.aminophenol	0.0321353	0.835612
AC.12.1..Dodecenoylcarnitine.	X4.Hydroxybenzoylcholine	-0.0614517	0.691047
AC.12.1..Dodecenoylcarnitine.	X4.Pyridoxic.acid	0.0934461	0.545078
AC.12.1..Dodecenoylcarnitine.	X5..2.Hydroxyethyl..4.methylthiazole	0.0694856	0.653042
AC.12.1..Dodecenoylcarnitine.	X5.AVAB	0.12389	0.421713
AC.12.1..Dodecenoylcarnitine.	Aniline	0.0866808	0.574675
AC.12.1..Dodecenoylcarnitine.	Azelaic.acid	0.12389	0.421713
AC.12.1..Dodecenoylcarnitine.	BA...9.04	0.0335447	0.828494
AC.12.1..Dodecenoylcarnitine.	BA.7.85	-0.0153629	0.921177
AC.12.1..Dodecenoylcarnitine.	C24H32O7	0.0548273	0.722971
AC.12.1..Dodecenoylcarnitine.	C6H11NO	-0.202678	0.186444
AC.12.1..Dodecenoylcarnitine.	Chenodeoxycholic.acid	-0.0639887	0.678958
AC.12.1..Dodecenoylcarnitine.	Cholic.acid	0.0180409	0.90743
AC.12.1..Dodecenoylcarnitine.	Choline	-0.0527132	0.733262
AC.12.1..Dodecenoylcarnitine.	Citric.acid	-0.243975	0.110443
AC.12.1..Dodecenoylcarnitine.	Creatinine	0.136011	0.377436
AC.12.1..Dodecenoylcarnitine.	Deoxycholic.acid	0.213813	0.163006
AC.12.1..Dodecenoylcarnitine.	Dimethylphenylamine	-0.0243834	0.874985
AC.12.1..Dodecenoylcarnitine.	Enterolactone	0.0848485	0.582817
AC.12.1..Dodecenoylcarnitine.	FA.16.0..Palmitic.acid.	0.146582	0.341197
AC.12.1..Dodecenoylcarnitine.	FA.18.0..Stearic.acid.	0.096265	0.532967
AC.12.1..Dodecenoylcarnitine.	FA.18.0.O	-0.160677	0.296382
AC.12.1..Dodecenoylcarnitine.	FA.18.1..Octadecenoic.acid.	-0.167865	0.275074
AC.12.1..Dodecenoylcarnitine.	FA.18.1.O..Hydroxyoctadecenoic.acid.	0.065821	0.670277
AC.12.1..Dodecenoylcarnitine.	FA.18.2..Linoleic.acid.	-0.123608	0.422777
AC.12.1..Dodecenoylcarnitine.	Glutaric.acid	-0.271177	0.0752117
AC.12.1..Dodecenoylcarnitine.	Histamine	-0.214799	0.161038
AC.12.1..Dodecenoylcarnitine.	Hypoxanthine	-0.155321	0.312938
AC.12.1..Dodecenoylcarnitine.	Indole.3.butyric.acid	0.0545455	0.72434
AC.12.1..Dodecenoylcarnitine.	X3.Indoleacetic.acid	-0.129669	0.400246
AC.12.1..Dodecenoylcarnitine.	Ketodeoxycholic.acid	0.00295983	0.985084
AC.12.1..Dodecenoylcarnitine.	Leucine	-0.0477801	0.757453
AC.12.1..Dodecenoylcarnitine.	Arginine	0.163073	0.289163
AC.12.1..Dodecenoylcarnitine.	Ne.Ne.Ne.Trimethyllysine	0.333051	0.0276667
AC.12.1..Dodecenoylcarnitine.	L.Carnitine	0.240028	0.116465
AC.12.1..Dodecenoylcarnitine.	Leucine.Proline	0.017618	0.909599
AC.12.1..Dodecenoylcarnitine.	Glutamic.acid	-0.112192	0.467125
AC.12.1..Dodecenoylcarnitine.	Histidinol	0.0396054	0.798046
AC.12.1..Dodecenoylcarnitine.	Lithocholic.acid	0.168569	0.273041
AC.12.1..Dodecenoylcarnitine.	LysoPC.16.0.0.0	-0.210994	0.168724
AC.12.1..Dodecenoylcarnitine.	Pyridoxamine	0.341367	0.0238448
AC.12.1..Dodecenoylcarnitine.	Proline.betaine	-0.341931	0.0236027
AC.12.1..Dodecenoylcarnitine.	LysoPE.15.0	-0.129951	0.399215
AC.12.1..Dodecenoylcarnitine.	Phenylalanine	-0.0856942	0.579053
AC.12.1..Dodecenoylcarnitine.	Tryptophan	-0.102185	0.507973
AC.12.1..Dodecenoylcarnitine.	Valine	0.247357	0.105475
AC.12.1..Dodecenoylcarnitine.	Mesobilirubinogen	0.0287526	0.85275
AC.12.1..Dodecenoylcarnitine.	Methylimidazoleacetic.acid	0.0486258	0.753289
AC.12.1..Dodecenoylcarnitine.	N8.Acetylspermidine	-0.196899	0.199521
AC.12.1..Dodecenoylcarnitine.	Nutriacholic.acid.isomer.1	0.0325581	0.833475
AC.12.1..Dodecenoylcarnitine.	Nutriacholic.acid.isomer.2	0.0170543	0.912492
AC.12.1..Dodecenoylcarnitine.	Oxindole.3.acetic.acid	0.022833	0.8829
AC.12.1..Dodecenoylcarnitine.	N.Methyl.proline	-0.00169133	0.991632
AC.12.1..Dodecenoylcarnitine.	Pyridoxine	0.0723044	0.639906
AC.12.1..Dodecenoylcarnitine.	Pyrophosphoric acid	-0.0842847	0.585332
AC.12.1..Dodecenoylcarnitine.	Quinic.acid	-0.190839	0.213922
AC.12.1..Dodecenoylcarnitine.	Saccharopine	0.0823115	0.594175
AC.12.1..Dodecenoylcarnitine.	Sebacic.acid	0.134602	0.382436
AC.12.1..Dodecenoylcarnitine.	Solanidine	-0.0518675	0.737391
AC.12.1..Dodecenoylcarnitine.	Sphinganine	-0.0635659	0.680968
AC.12.1..Dodecenoylcarnitine.	Stercobilin	-0.0294574	0.849174
AC.12.1..Dodecenoylcarnitine.	Tetrapyrrole.derivative	0.000704722	0.996726
AC.12.1..Dodecenoylcarnitine.	Thiamine.isomer.1	0.032981	0.83134
AC.12.1..Dodecenoylcarnitine.	Thiamine.isomer.2	0.0338266	0.827072
AC.12.1..Dodecenoylcarnitine.	X3..3.Hydroxyphenyl.propionic.acid	-0.384214	0.0104598
AC.12.1..Dodecenoylcarnitine.	Trimethyluric.acid	0.0648344	0.674946
AC.12.1..Dodecenoylcarnitine.	Urobilin	-0.00394644	0.979992
AC.12.1..Dodecenoylcarnitine.	Urocanic.acid	0.0669486	0.664955
AC.12.1..Dodecenoylcarnitine.	Zeatin	-0.117487	0.451751
AC.12.1..Dodecenoylcarnitine.	Caffeine	-0.17759	0.253647
AC.12.1..Dodecenoylcarnitine.	Triacetin	0.0762509	0.621699
AC.12.1..Dodecenoylcarnitine.	LysoPC.18.2.0.0	-0.0311487	0.840603
AC.12.1..Dodecenoylcarnitine.	Methionine	0.196335	0.200831
AC.12.1..Dodecenoylcarnitine.	Venlafaxine	0.128682	0.403865
AC.12.1..Dodecenoylcarnitine.	LysoPE.16.0	0.127132	0.409591
AC.12.1..Dodecenoylcarnitine.	Proline	0.10303	0.504452
AC.12.1..Dodecenoylcarnitine.	Metformin	0.138548	0.368535
AC.12.1..Dodecenoylcarnitine.	Trigonelline	-0.456096	0.00206201
AC.12.1..Dodecenoylcarnitine.	Pantothenate	0.22382	0.143853
AC.12.1..Dodecenoylcarnitine.	Phosphoric.acid	0.186751	0.224037
AC.13.0	X.4.Trimethylammoniobutanoic.acid	-0.228189	0.136037
AC.13.0	X1.3.Dicyclohexylurea	-0.0907681	0.556705
AC.13.0	X1.3.Dimethylurate	-0.0562368	0.716137
AC.13.0	X13.Docosenamide	0.121212	0.43188
AC.13.0	X2.x.Dimethylpyridine	-0.0568006	0.71341
AC.13.0	X3..3.Hydroxyphenyl.propionic.acid	-0.0968288	0.530561
AC.13.0	X4.amino.5.aminomethyl.2.methylpyrimidine	0.0524313	0.734637
AC.13.0	X4.amino.5.formamidomethyl.2.methylpyrimidine	0.075969	0.622992
AC.13.0	X4.Amino.5.hydroxymethyl.2.methylpyrimidine	-0.00239605	0.987994
AC.13.0	X4.aminophenol	-0.0186047	0.904539
AC.13.0	X4.Pyridoxic.acid	-0.139958	0.363646
AC.13.0	X5..2.Hydroxyethyl..4.methylthiazole	0.0235377	0.879301
AC.13.0	X5.AVAB	0.0575053	0.710005
AC.13.0	Aniline	-0.045666	0.767894
AC.13.0	Azelaic.acid	-0.0424242	0.783982
AC.13.0	BA...9.04	0.0486258	0.753289
AC.13.0	BA.7.85	0.0239605	0.877143
AC.13.0	C24H32O7	0.189006	0.218416
AC.13.0	C6H11NO	-0.0914729	0.553634
AC.13.0	C7H16N2O	0.0436927	0.777676
AC.13.0	Chenodeoxycholic.acid	0.0544045	0.725025
AC.13.0	Cholic.acid	0.291191	0.0555116
AC.13.0	Choline	0.0307259	0.842744
AC.13.0	Citric.acid	0.139958	0.363646
AC.13.0	Creatinine	-0.0823115	0.594175
AC.13.0	Deoxycholic.acid	0.027766	0.857762
AC.13.0	Dimethylphenylamine	-0.141508	0.358313
AC.13.0	Enterolactone	-0.253136	0.0973881
AC.13.0	FA.16.0..Palmitic.acid.	-0.192671	0.209493
AC.13.0	FA.18.0..Stearic.acid.	-0.260888	0.0873066
AC.13.0	FA.18.0.O	-0.152925	0.320533
AC.13.0	FA.18.1..Octadecenoic.acid.	-0.275123	0.0709418
AC.13.0	FA.18.1.O..Hydroxyoctadecenoic.acid.	-0.063284	0.682308
AC.13.0	FA.18.2..Linoleic.acid.	-0.0830162	0.59101
AC.13.0	Glutaric.acid	-0.234249	0.125731
AC.13.0	Histamine	-0.0975335	0.527561
AC.13.0	Hypoxanthine	0.100634	0.514461
AC.13.0	Indole.3.butyric.acid	-0.0191684	0.901649
AC.13.0	X3.Indoleacetic.acid	-0.196335	0.200831
AC.13.0	Ketodeoxycholic.acid	0.240028	0.116465
AC.13.0	Leucine	-0.0190275	0.902372
AC.13.0	Arginine	0.148555	0.334681
AC.13.0	L.Carnitine	-0.170825	0.266604
AC.13.0	Leucine.Proline	0.11938	0.438915
AC.13.0	Glutamic.acid	-0.124877	0.418002
AC.13.0	Histidinol	0.0132488	0.932046
AC.13.0	Lithocholic.acid	0.0238196	0.877862
AC.13.0	LysoPC.16.0.0.0	-0.103876	0.500944
AC.13.0	LysoPE.15.0	-0.186751	0.224037
AC.13.0	Phenylalanine	0.0700493	0.650406
AC.13.0	Tryptophan	0.0914729	0.553634
AC.13.0	Valine	-0.285412	0.0607134
AC.13.0	Mesobilirubinogen	-0.0197322	0.898761
AC.13.0	Methylimidazoleacetic.acid	0.0631431	0.682979
AC.13.0	N8.Acetylspermidine	-0.22241	0.146444
AC.13.0	N.Methyl.2.pyrrolidone	0.188584	0.219463
AC.13.0	Nutriacholic.acid.isomer.1	0.248203	0.10426
AC.13.0	Nutriacholic.acid.isomer.2	0.040592	0.793116
AC.13.0	Oxindole.3.acetic.acid	-0.142072	0.356386
AC.13.0	N.Methyl.proline	-0.284848	0.0612413
AC.13.0	Proline.betaine	0.253277	0.0971971
AC.13.0	Pyridoxine	-0.0756871	0.624287
AC.13.0	Pyrophosphoric acid	0.161804	0.29297
AC.13.0	Quinic.acid	-0.0425652	0.783281
AC.13.0	Saccharopine	0.0655391	0.671609
AC.13.0	Sebacic.acid	-0.0662438	0.668279
AC.13.0	Sphinganine	0.161099	0.295099
AC.13.0	Stercobilin	-0.0243834	0.874985
AC.13.0	X4.Hydroxybenzoylcholine	0.37167	0.0134522
AC.13.0	Tetrapyrrole.derivative	0.0219873	0.887221
AC.13.0	Thiamine.isomer.1	0.0238196	0.877862
AC.13.0	Thiamine.isomer.2	0.123044	0.424909
AC.13.0	Trigonelline	-0.0811839	0.599255
AC.13.0	Solanidine	-0.385624	0.0101626
AC.13.0	Trimethyluric.acid	-0.162086	0.292121
AC.13.0	Urobilin	0.030444	0.844172
AC.13.0	Urocanic.acid	-0.0968288	0.530561
AC.13.0	LysoPE.16.0	0.398027	0.00784679
AC.13.0	Zeatin	0.127303	0.414628
AC.13.0	Caffeine	0.0540622	0.729868
AC.13.0	Triacetin	-0.0638478	0.679628
AC.13.0	LysoPC.18.2.0.0	-0.0332629	0.829916
AC.13.0	Methionine	0.221705	0.147752
AC.13.0	Venlafaxine	0.0611698	0.692396
AC.13.0	Proline	0.0483439	0.754676
AC.13.0	Metformin	-0.208316	0.174291
AC.13.0	Pyridoxamine	0.0486258	0.753289
AC.13.0	Ne.Ne.Ne.Trimethyllysine	0.162932	0.289584
AC.13.0	Pantothenate	0.113037	0.463756
AC.13.0	Phosphoric.acid	0.0290345	0.851319
AC.13.1..Tridecenoylcarnitine.	X.4.Trimethylammoniobutanoic.acid	0.0290345	0.851319
AC.13.1..Tridecenoylcarnitine.	X1.3.Dicyclohexylurea	-0.0645525	0.676282
AC.13.1..Tridecenoylcarnitine.	X1.3.Dimethylurate	-0.143904	0.350166
AC.13.1..Tridecenoylcarnitine.	X13.Docosenamide	0.0508809	0.742219
AC.13.1..Tridecenoylcarnitine.	X2.x.Dimethylpyridine	-0.0164905	0.915386
AC.13.1..Tridecenoylcarnitine.	X3..3.Hydroxyphenyl.propionic.acid	-0.259619	0.0888978
AC.13.1..Tridecenoylcarnitine.	X4.amino.5.aminomethyl.2.methylpyrimidine	0.0236786	0.878581
AC.13.1..Tridecenoylcarnitine.	X4.amino.5.formamidomethyl.2.methylpyrimidine	0.0555321	0.719551
AC.13.1..Tridecenoylcarnitine.	X4.Amino.5.hydroxymethyl.2.methylpyrimidine	-0.00563777	0.971265
AC.13.1..Tridecenoylcarnitine.	X4.aminophenol	0.0157858	0.919005
AC.13.1..Tridecenoylcarnitine.	X4.Pyridoxic.acid	-0.0566596	0.714091
AC.13.1..Tridecenoylcarnitine.	X5..2.Hydroxyethyl..4.methylthiazole	0.0121212	0.937849
AC.13.1..Tridecenoylcarnitine.	X5.AVAB	-0.022833	0.8829
AC.13.1..Tridecenoylcarnitine.	Aniline	0.0396054	0.798046
AC.13.1..Tridecenoylcarnitine.	Azelaic.acid	-0.00831572	0.957453
AC.13.1..Tridecenoylcarnitine.	BA...9.04	0.0899225	0.560401
AC.13.1..Tridecenoylcarnitine.	BA.7.85	0.0245243	0.874267
AC.13.1..Tridecenoylcarnitine.	C24H32O7	0.14334	0.352073
AC.13.1..Tridecenoylcarnitine.	C6H11NO	-0.106836	0.488764
AC.13.1..Tridecenoylcarnitine.	C7H16N2O	-0.0472163	0.760233
AC.13.1..Tridecenoylcarnitine.	Chenodeoxycholic.acid	-0.00394644	0.979992
AC.13.1..Tridecenoylcarnitine.	Cholic.acid	0.212121	0.166419
AC.13.1..Tridecenoylcarnitine.	Choline	0.0730092	0.636639
AC.13.1..Tridecenoylcarnitine.	Citric.acid	-0.00704722	0.963994
AC.13.1..Tridecenoylcarnitine.	Creatinine	-0.00747005	0.961813
AC.13.1..Tridecenoylcarnitine.	Deoxycholic.acid	0.155884	0.311168
AC.13.1..Tridecenoylcarnitine.	Dimethylphenylamine	-0.169697	0.26981
AC.13.1..Tridecenoylcarnitine.	Enterolactone	-0.00155039	0.99236
AC.13.1..Tridecenoylcarnitine.	FA.16.0..Palmitic.acid.	-0.0879493	0.56907
AC.13.1..Tridecenoylcarnitine.	FA.18.0..Stearic.acid.	-0.261029	0.0871312
AC.13.1..Tridecenoylcarnitine.	FA.18.0.O	-0.0890768	0.564109
AC.13.1..Tridecenoylcarnitine.	FA.18.1..Octadecenoic.acid.	-0.14179	0.357348
AC.13.1..Tridecenoylcarnitine.	FA.18.1.O..Hydroxyoctadecenoic.acid.	0.144327	0.34874
AC.13.1..Tridecenoylcarnitine.	FA.18.2..Linoleic.acid.	-0.073432	0.634682
AC.13.1..Tridecenoylcarnitine.	Glutaric.acid	-0.138971	0.367064
AC.13.1..Tridecenoylcarnitine.	Histamine	-0.0112755	0.942202
AC.13.1..Tridecenoylcarnitine.	Hypoxanthine	0.0966878	0.531162
AC.13.1..Tridecenoylcarnitine.	Indole.3.butyric.acid	-0.0157858	0.919005
AC.13.1..Tridecenoylcarnitine.	X3.Indoleacetic.acid	-0.276956	0.0690261
AC.13.1..Tridecenoylcarnitine.	Ketodeoxycholic.acid	0.203946	0.183658
AC.13.1..Tridecenoylcarnitine.	Leucine	-0.0634249	0.681638
AC.13.1..Tridecenoylcarnitine.	Arginine	0.178999	0.244125
AC.13.1..Tridecenoylcarnitine.	L.Carnitine	0.0978154	0.526363
AC.13.1..Tridecenoylcarnitine.	Leucine.Proline	0.0589147	0.703214
AC.13.1..Tridecenoylcarnitine.	Glutamic.acid	-0.185201	0.22796
AC.13.1..Tridecenoylcarnitine.	Histidinol	0.104581	0.49803
AC.13.1..Tridecenoylcarnitine.	Lithocholic.acid	0.123467	0.42331
AC.13.1..Tridecenoylcarnitine.	LysoPC.16.0.0.0	-0.0959831	0.534172
AC.13.1..Tridecenoylcarnitine.	LysoPE.15.0	-0.155884	0.311168
AC.13.1..Tridecenoylcarnitine.	Phenylalanine	0.0990839	0.52099
AC.13.1..Tridecenoylcarnitine.	Tryptophan	0.100493	0.515053
AC.13.1..Tridecenoylcarnitine.	Valine	-0.227766	0.13678
AC.13.1..Tridecenoylcarnitine.	Mesobilirubinogen	-0.0520085	0.736703
AC.13.1..Tridecenoylcarnitine.	Methylimidazoleacetic.acid	-0.0844257	0.584703
AC.13.1..Tridecenoylcarnitine.	N8.Acetylspermidine	-0.219027	0.152804
AC.13.1..Tridecenoylcarnitine.	N.Methyl.2.pyrrolidone	0.0174771	0.910322
AC.13.1..Tridecenoylcarnitine.	Nutriacholic.acid.isomer.1	0.179422	0.242998
AC.13.1..Tridecenoylcarnitine.	Nutriacholic.acid.isomer.2	0.103312	0.503281
AC.13.1..Tridecenoylcarnitine.	Oxindole.3.acetic.acid	-0.0618746	0.689027
AC.13.1..Tridecenoylcarnitine.	N.Methyl.proline	-0.134743	0.381935
AC.13.1..Tridecenoylcarnitine.	Proline.betaine	0.0503171	0.744981
AC.13.1..Tridecenoylcarnitine.	X4.Hydroxybenzoylcholine	0.35377	0.0189762
AC.13.1..Tridecenoylcarnitine.	Pyridoxine	-0.0229739	0.88218
AC.13.1..Tridecenoylcarnitine.	Pyrophosphoric acid	0.156589	0.308964
AC.13.1..Tridecenoylcarnitine.	Quinic.acid	-0.0286117	0.853466
AC.13.1..Tridecenoylcarnitine.	Saccharopine	0.121917	0.429192
AC.13.1..Tridecenoylcarnitine.	Sebacic.acid	0.00606061	0.969083
AC.13.1..Tridecenoylcarnitine.	Solanidine	-0.272163	0.0741256
AC.13.1..Tridecenoylcarnitine.	Sphinganine	0.098661	0.522778
AC.13.1..Tridecenoylcarnitine.	Stercobilin	0.0133897	0.931321
AC.13.1..Tridecenoylcarnitine.	Tetrapyrrole.derivative	0.0731501	0.635986
AC.13.1..Tridecenoylcarnitine.	Thiamine.isomer.1	0.0539817	0.727081
AC.13.1..Tridecenoylcarnitine.	Thiamine.isomer.2	0.0883721	0.567207
AC.13.1..Tridecenoylcarnitine.	Trigonelline	0.0576462	0.709325
AC.13.1..Tridecenoylcarnitine.	Trimethyluric.acid	-0.207893	0.175182
AC.13.1..Tridecenoylcarnitine.	Urobilin	-0.0676533	0.661638
AC.13.1..Tridecenoylcarnitine.	Urocanic.acid	-0.086117	0.577175
AC.13.1..Tridecenoylcarnitine.	Zeatin	-0.038357	0.806624
AC.13.1..Tridecenoylcarnitine.	Caffeine	0.037904	0.808869
AC.13.1..Tridecenoylcarnitine.	Triacetin	-0.180127	0.241129
AC.13.1..Tridecenoylcarnitine.	LysoPC.18.2.0.0	-0.129528	0.400762
AC.13.1..Tridecenoylcarnitine.	Methionine	0.244116	0.110233
AC.13.1..Tridecenoylcarnitine.	Venlafaxine	0.0236786	0.878581
AC.13.1..Tridecenoylcarnitine.	LysoPE.16.0	0.242001	0.113424
AC.13.1..Tridecenoylcarnitine.	Proline	0.0365046	0.813589
AC.13.1..Tridecenoylcarnitine.	Metformin	-0.0782241	0.612679
AC.13.1..Tridecenoylcarnitine.	Pyridoxamine	0.243693	0.110866
AC.13.1..Tridecenoylcarnitine.	Ne.Ne.Ne.Trimethyllysine	0.0830162	0.59101
AC.13.1..Tridecenoylcarnitine.	Pantothenate	0.161804	0.29297
AC.13.1..Tridecenoylcarnitine.	Phosphoric.acid	0.0173362	0.911045
AC.14.0..Tetradecanoyl.L.carnitine.	X.4.Trimethylammoniobutanoic.acid	0.152361	0.322337
AC.14.0..Tetradecanoyl.L.carnitine.	X1.3.Dicyclohexylurea	-0.0728682	0.637292
AC.14.0..Tetradecanoyl.L.carnitine.	X1.3.Dimethylurate	-0.0738548	0.632727
AC.14.0..Tetradecanoyl.L.carnitine.	Citric.acid	-0.299648	0.0485554
AC.14.0..Tetradecanoyl.L.carnitine.	X2.x.Dimethylpyridine	0.105567	0.493965
AC.14.0..Tetradecanoyl.L.carnitine.	X3..3.Hydroxyphenyl.propionic.acid	-0.155321	0.312938
AC.14.0..Tetradecanoyl.L.carnitine.	X4.amino.5.aminomethyl.2.methylpyrimidine	0.228048	0.136284
AC.14.0..Tetradecanoyl.L.carnitine.	X4.amino.5.formamidomethyl.2.methylpyrimidine	0.287667	0.0586386
AC.14.0..Tetradecanoyl.L.carnitine.	X4.Amino.5.hydroxymethyl.2.methylpyrimidine	0.293446	0.0535822
AC.14.0..Tetradecanoyl.L.carnitine.	Thiamine.isomer.1	0.303876	0.045354
AC.14.0..Tetradecanoyl.L.carnitine.	X4.aminophenol	0.0590557	0.702536
AC.14.0..Tetradecanoyl.L.carnitine.	X4.Hydroxybenzoylcholine	0.0576462	0.709325
AC.14.0..Tetradecanoyl.L.carnitine.	X4.Pyridoxic.acid	0.26723	0.0796832
AC.14.0..Tetradecanoyl.L.carnitine.	X5..2.Hydroxyethyl..4.methylthiazole	0.252713	0.097963
AC.14.0..Tetradecanoyl.L.carnitine.	X5.AVAB	-0.0655391	0.671609
AC.14.0..Tetradecanoyl.L.carnitine.	Aniline	0.136152	0.376938
AC.14.0..Tetradecanoyl.L.carnitine.	Azelaic.acid	-0.068358	0.658327
AC.14.0..Tetradecanoyl.L.carnitine.	BA...9.04	0.240874	0.115154
AC.14.0..Tetradecanoyl.L.carnitine.	BA.7.85	0.209161	0.172518
AC.14.0..Tetradecanoyl.L.carnitine.	C24H32O7	0.0801973	0.603715
AC.14.0..Tetradecanoyl.L.carnitine.	C6H11NO	0.0118393	0.9393
AC.14.0..Tetradecanoyl.L.carnitine.	C7H16N2O	-0.177872	0.247146
AC.14.0..Tetradecanoyl.L.carnitine.	Ne.Ne.Ne.Trimethyllysine	0.31346	0.0387344
AC.14.0..Tetradecanoyl.L.carnitine.	Chenodeoxycholic.acid	0.136434	0.375944
AC.14.0..Tetradecanoyl.L.carnitine.	Cholic.acid	0.155884	0.311168
AC.14.0..Tetradecanoyl.L.carnitine.	Choline	0.199154	0.194342
AC.14.0..Tetradecanoyl.L.carnitine.	Creatinine	0.197463	0.198217
AC.14.0..Tetradecanoyl.L.carnitine.	Deoxycholic.acid	0.236786	0.121596
AC.14.0..Tetradecanoyl.L.carnitine.	Dimethylphenylamine	0.005074	0.974173
AC.14.0..Tetradecanoyl.L.carnitine.	Enterolactone	0.0951374	0.537795
AC.14.0..Tetradecanoyl.L.carnitine.	Thiamine.isomer.2	0.318816	0.0353968
AC.14.0..Tetradecanoyl.L.carnitine.	FA.16.0..Palmitic.acid.	0.219732	0.151462
AC.14.0..Tetradecanoyl.L.carnitine.	FA.18.0..Stearic.acid.	0.199154	0.194342
AC.14.0..Tetradecanoyl.L.carnitine.	FA.18.0.O	-0.161804	0.29297
AC.14.0..Tetradecanoyl.L.carnitine.	FA.18.1..Octadecenoic.acid.	-0.0965469	0.531763
AC.14.0..Tetradecanoyl.L.carnitine.	FA.18.1.O..Hydroxyoctadecenoic.acid.	0.088654	0.565967
AC.14.0..Tetradecanoyl.L.carnitine.	FA.18.2..Linoleic.acid.	-0.00761099	0.961087
AC.14.0..Tetradecanoyl.L.carnitine.	Histamine	-0.159972	0.298527
AC.14.0..Tetradecanoyl.L.carnitine.	L.Carnitine	0.326427	0.031067
AC.14.0..Tetradecanoyl.L.carnitine.	Hypoxanthine	0.0262156	0.865648
AC.14.0..Tetradecanoyl.L.carnitine.	Indole.3.butyric.acid	0.0851304	0.581561
AC.14.0..Tetradecanoyl.L.carnitine.	X3.Indoleacetic.acid	-0.174771	0.255585
AC.14.0..Tetradecanoyl.L.carnitine.	Ketodeoxycholic.acid	-0.0955603	0.535982
AC.14.0..Tetradecanoyl.L.carnitine.	Leucine	-0.175758	0.252879
AC.14.0..Tetradecanoyl.L.carnitine.	Arginine	0.110218	0.475037
AC.14.0..Tetradecanoyl.L.carnitine.	Leucine.Proline	0.0700493	0.650406
AC.14.0..Tetradecanoyl.L.carnitine.	Methionine	0.335166	0.0266495
AC.14.0..Tetradecanoyl.L.carnitine.	Glutamic.acid	-0.233122	0.127602
AC.14.0..Tetradecanoyl.L.carnitine.	Histidinol	0.134179	0.383944
AC.14.0..Tetradecanoyl.L.carnitine.	Lithocholic.acid	0.0501762	0.745673
AC.14.0..Tetradecanoyl.L.carnitine.	LysoPC.16.0.0.0	0.0108527	0.94438
AC.14.0..Tetradecanoyl.L.carnitine.	LysoPE.15.0	-0.00098661	0.99527
AC.14.0..Tetradecanoyl.L.carnitine.	Phenylalanine	0.0310078	0.841317
AC.14.0..Tetradecanoyl.L.carnitine.	Tryptophan	0.048062	0.756064
AC.14.0..Tetradecanoyl.L.carnitine.	Valine	0.208034	0.174884
AC.14.0..Tetradecanoyl.L.carnitine.	Mesobilirubinogen	-0.261311	0.0867812
AC.14.0..Tetradecanoyl.L.carnitine.	Methylimidazoleacetic.acid	-0.181959	0.236315
AC.14.0..Tetradecanoyl.L.carnitine.	N8.Acetylspermidine	-0.157012	0.307647
AC.14.0..Tetradecanoyl.L.carnitine.	N.Methyl.2.pyrrolidone	-0.137139	0.373464
AC.14.0..Tetradecanoyl.L.carnitine.	Nutriacholic.acid.isomer.1	0.00831572	0.957453
AC.14.0..Tetradecanoyl.L.carnitine.	Nutriacholic.acid.isomer.2	-0.0288936	0.852035
AC.14.0..Tetradecanoyl.L.carnitine.	Oxindole.3.acetic.acid	-0.193235	0.208144
AC.14.0..Tetradecanoyl.L.carnitine.	N.Methyl.proline	-0.0693446	0.653702
AC.14.0..Tetradecanoyl.L.carnitine.	Pyridoxine	0.24172	0.113854
AC.14.0..Tetradecanoyl.L.carnitine.	Pyrophosphoric acid	0.0291755	0.850604
AC.14.0..Tetradecanoyl.L.carnitine.	X13.Docosenamide	0.359549	0.0170135
AC.14.0..Tetradecanoyl.L.carnitine.	Quinic.acid	-0.0211416	0.891546
AC.14.0..Tetradecanoyl.L.carnitine.	Saccharopine	0.00732911	0.96254
AC.14.0..Tetradecanoyl.L.carnitine.	Sebacic.acid	0.212544	0.165561
AC.14.0..Tetradecanoyl.L.carnitine.	Solanidine	-0.165469	0.28206
AC.14.0..Tetradecanoyl.L.carnitine.	Sphinganine	-0.032981	0.83134
AC.14.0..Tetradecanoyl.L.carnitine.	Stercobilin	-0.153488	0.318735
AC.14.0..Tetradecanoyl.L.carnitine.	Tetrapyrrole.derivative	-0.0562368	0.716137
AC.14.0..Tetradecanoyl.L.carnitine.	Trigonelline	-0.17759	0.247905
AC.14.0..Tetradecanoyl.L.carnitine.	Glutaric.acid	-0.383369	0.0106417
AC.14.0..Tetradecanoyl.L.carnitine.	Trimethyluric.acid	0.0207188	0.89371
AC.14.0..Tetradecanoyl.L.carnitine.	Urobilin	0.0765328	0.620407
AC.14.0..Tetradecanoyl.L.carnitine.	Pyridoxamine	0.394644	0.00842767
AC.14.0..Tetradecanoyl.L.carnitine.	Urocanic.acid	0.0376321	0.807929
AC.14.0..Tetradecanoyl.L.carnitine.	Zeatin	-0.104802	0.50232
AC.14.0..Tetradecanoyl.L.carnitine.	Caffeine	-0.0759589	0.627243
AC.14.0..Tetradecanoyl.L.carnitine.	Triacetin	-0.032981	0.83134
AC.14.0..Tetradecanoyl.L.carnitine.	LysoPC.18.2.0.0	0.0676533	0.661638
AC.14.0..Tetradecanoyl.L.carnitine.	Venlafaxine	0.135447	0.379432
AC.14.0..Tetradecanoyl.L.carnitine.	LysoPE.16.0	0.0143763	0.926248
AC.14.0..Tetradecanoyl.L.carnitine.	Proline.betaine	-0.427202	0.00411859
AC.14.0..Tetradecanoyl.L.carnitine.	Proline	0.10444	0.498612
AC.14.0..Tetradecanoyl.L.carnitine.	Metformin	0.233263	0.127367
AC.14.0..Tetradecanoyl.L.carnitine.	Pantothenate	0.294292	0.0528728
AC.14.0..Tetradecanoyl.L.carnitine.	Phosphoric.acid	0.0645525	0.676282
AC.14.1..Tetradecenoylcarnitine.	X.4.Trimethylammoniobutanoic.acid	0.0845666	0.584074
AC.14.1..Tetradecenoylcarnitine.	X1.3.Dicyclohexylurea	-0.0951374	0.537795
AC.14.1..Tetradecenoylcarnitine.	X1.3.Dimethylurate	-0.22537	0.141042
AC.14.1..Tetradecenoylcarnitine.	X13.Docosenamide	0.146159	0.342604
AC.14.1..Tetradecenoylcarnitine.	X2.x.Dimethylpyridine	0.0649753	0.674278
AC.14.1..Tetradecenoylcarnitine.	X4.amino.5.aminomethyl.2.methylpyrimidine	0.186892	0.223683
AC.14.1..Tetradecenoylcarnitine.	X4.amino.5.formamidomethyl.2.methylpyrimidine	0.24186	0.113639
AC.14.1..Tetradecenoylcarnitine.	X4.Amino.5.hydroxymethyl.2.methylpyrimidine	0.256378	0.0930674
AC.14.1..Tetradecenoylcarnitine.	X4.aminophenol	0.0204369	0.895152
AC.14.1..Tetradecenoylcarnitine.	X4.Hydroxybenzoylcholine	-0.0104299	0.946558
AC.14.1..Tetradecenoylcarnitine.	X4.Pyridoxic.acid	0.180691	0.23964
AC.14.1..Tetradecenoylcarnitine.	X5..2.Hydroxyethyl..4.methylthiazole	0.215504	0.159643
AC.14.1..Tetradecenoylcarnitine.	X5.AVAB	0.140381	0.362186
AC.14.1..Tetradecenoylcarnitine.	Aniline	0.0842847	0.585332
AC.14.1..Tetradecenoylcarnitine.	Azelaic.acid	0.11346	0.462077
AC.14.1..Tetradecenoylcarnitine.	Pantothenate	0.308809	0.0418397
AC.14.1..Tetradecenoylcarnitine.	BA...9.04	-0.00493305	0.974901
AC.14.1..Tetradecenoylcarnitine.	BA.7.85	-0.010007	0.948736
AC.14.1..Tetradecenoylcarnitine.	C24H32O7	0.0603242	0.696445
AC.14.1..Tetradecenoylcarnitine.	C6H11NO	-0.22086	0.149334
AC.14.1..Tetradecenoylcarnitine.	C7H16N2O	-0.262156	0.0857379
AC.14.1..Tetradecenoylcarnitine.	Chenodeoxycholic.acid	-0.127132	0.409591
AC.14.1..Tetradecenoylcarnitine.	X3..3.Hydroxyphenyl.propionic.acid	-0.313601	0.0386433
AC.14.1..Tetradecenoylcarnitine.	Cholic.acid	0.0143763	0.926248
AC.14.1..Tetradecenoylcarnitine.	Choline	-0.00662438	0.966175
AC.14.1..Tetradecenoylcarnitine.	Citric.acid	-0.198309	0.196273
AC.14.1..Tetradecenoylcarnitine.	Creatinine	0.104299	0.499194
AC.14.1..Tetradecenoylcarnitine.	Deoxycholic.acid	0.116138	0.451518
AC.14.1..Tetradecenoylcarnitine.	Dimethylphenylamine	-0.02537	0.869955
AC.14.1..Tetradecenoylcarnitine.	Enterolactone	0.0789288	0.609471
AC.14.1..Tetradecenoylcarnitine.	FA.16.0..Palmitic.acid.	0.234813	0.124803
AC.14.1..Tetradecenoylcarnitine.	N8.Acetylspermidine	-0.319239	0.0351438
AC.14.1..Tetradecenoylcarnitine.	FA.18.0..Stearic.acid.	0.166173	0.279994
AC.14.1..Tetradecenoylcarnitine.	FA.18.0.O	-0.252572	0.0981552
AC.14.1..Tetradecenoylcarnitine.	FA.18.1..Octadecenoic.acid.	-0.176039	0.252109
AC.14.1..Tetradecenoylcarnitine.	FA.18.1.O..Hydroxyoctadecenoic.acid.	0.250881	0.100485
AC.14.1..Tetradecenoylcarnitine.	FA.18.2..Linoleic.acid.	-0.153206	0.319633
AC.14.1..Tetradecenoylcarnitine.	Glutaric.acid	-0.287808	0.0585108
AC.14.1..Tetradecenoylcarnitine.	Histamine	-0.240028	0.116465
AC.14.1..Tetradecenoylcarnitine.	Hypoxanthine	-0.106272	0.491072
AC.14.1..Tetradecenoylcarnitine.	Indole.3.butyric.acid	0.0418605	0.78679
AC.14.1..Tetradecenoylcarnitine.	X3.Indoleacetic.acid	-0.0676533	0.661638
AC.14.1..Tetradecenoylcarnitine.	Ketodeoxycholic.acid	0.0311487	0.840603
AC.14.1..Tetradecenoylcarnitine.	Leucine	-0.0782241	0.612679
AC.14.1..Tetradecenoylcarnitine.	Arginine	0.088513	0.566587
AC.14.1..Tetradecenoylcarnitine.	L.Carnitine	0.256801	0.0925151
AC.14.1..Tetradecenoylcarnitine.	Leucine.Proline	-0.0281889	0.855613
AC.14.1..Tetradecenoylcarnitine.	Glutamic.acid	-0.154334	0.316051
AC.14.1..Tetradecenoylcarnitine.	Histidinol	0.0264975	0.864213
AC.14.1..Tetradecenoylcarnitine.	Lithocholic.acid	0.0959831	0.534172
AC.14.1..Tetradecenoylcarnitine.	LysoPC.16.0.0.0	-0.263425	0.0841913
AC.14.1..Tetradecenoylcarnitine.	LysoPE.15.0	-0.186187	0.225458
AC.14.1..Tetradecenoylcarnitine.	Phenylalanine	-0.157294	0.306771
AC.14.1..Tetradecenoylcarnitine.	Tryptophan	-0.14334	0.352073
AC.14.1..Tetradecenoylcarnitine.	Valine	0.244257	0.110023
AC.14.1..Tetradecenoylcarnitine.	Mesobilirubinogen	-0.00422833	0.978537
AC.14.1..Tetradecenoylcarnitine.	Methylimidazoleacetic.acid	0.00352361	0.982174
AC.14.1..Tetradecenoylcarnitine.	N.Methyl.2.pyrrolidone	-0.160536	0.29681
AC.14.1..Tetradecenoylcarnitine.	Nutriacholic.acid.isomer.1	0.0248062	0.872829
AC.14.1..Tetradecenoylcarnitine.	Nutriacholic.acid.isomer.2	0.00620155	0.968356
AC.14.1..Tetradecenoylcarnitine.	Oxindole.3.acetic.acid	-0.150951	0.326875
AC.14.1..Tetradecenoylcarnitine.	N.Methyl.proline	-0.00338266	0.982902
AC.14.1..Tetradecenoylcarnitine.	Pyridoxine	0.211839	0.166993
AC.14.1..Tetradecenoylcarnitine.	Pyrophosphoric acid	0.0883721	0.567207
AC.14.1..Tetradecenoylcarnitine.	Quinic.acid	-0.228471	0.135544
AC.14.1..Tetradecenoylcarnitine.	Saccharopine	0.00281889	0.985812
AC.14.1..Tetradecenoylcarnitine.	Sebacic.acid	0.210853	0.169014
AC.14.1..Tetradecenoylcarnitine.	Ne.Ne.Ne.Trimethyllysine	0.363214	0.0158607
AC.14.1..Tetradecenoylcarnitine.	Solanidine	-0.0408739	0.791709
AC.14.1..Tetradecenoylcarnitine.	Sphinganine	-0.0188865	0.903094
AC.14.1..Tetradecenoylcarnitine.	Stercobilin	0.0473573	0.759538
AC.14.1..Tetradecenoylcarnitine.	Tetrapyrrole.derivative	0.0534179	0.729826
AC.14.1..Tetradecenoylcarnitine.	Thiamine.isomer.1	0.201973	0.188005
AC.14.1..Tetradecenoylcarnitine.	Thiamine.isomer.2	0.213531	0.163571
AC.14.1..Tetradecenoylcarnitine.	Trigonelline	-0.293587	0.0534634
AC.14.1..Tetradecenoylcarnitine.	Trimethyluric.acid	0.03284	0.832051
AC.14.1..Tetradecenoylcarnitine.	Urobilin	-0.0297393	0.847744
AC.14.1..Tetradecenoylcarnitine.	Urocanic.acid	0.00281889	0.985812
AC.14.1..Tetradecenoylcarnitine.	Zeatin	0.00196315	0.990372
AC.14.1..Tetradecenoylcarnitine.	Caffeine	-0.107369	0.491856
AC.14.1..Tetradecenoylcarnitine.	Triacetin	-0.0155039	0.920453
AC.14.1..Tetradecenoylcarnitine.	Proline.betaine	-0.40451	0.00683006
AC.14.1..Tetradecenoylcarnitine.	LysoPC.18.2.0.0	-0.00394644	0.979992
AC.14.1..Tetradecenoylcarnitine.	Methionine	0.284144	0.0619062
AC.14.1..Tetradecenoylcarnitine.	Venlafaxine	0.0928823	0.547516
AC.14.1..Tetradecenoylcarnitine.	LysoPE.16.0	0.0625793	0.685665
AC.14.1..Tetradecenoylcarnitine.	Proline	0.183369	0.232657
AC.14.1..Tetradecenoylcarnitine.	Metformin	0.117125	0.447661
AC.14.1..Tetradecenoylcarnitine.	Pyridoxamine	0.444538	0.00273759
AC.14.1..Tetradecenoylcarnitine.	Phosphoric.acid	0.134602	0.382436
AC.14.2..Tetradecadienoylcarnitine.	X.4.Trimethylammoniobutanoic.acid	0.0326991	0.832763
AC.14.2..Tetradecadienoylcarnitine.	X1.3.Dicyclohexylurea	-0.112755	0.464878
AC.14.2..Tetradecadienoylcarnitine.	X1.3.Dimethylurate	-0.23284	0.128073
AC.14.2..Tetradecadienoylcarnitine.	X13.Docosenamide	0.103171	0.503866
AC.14.2..Tetradecadienoylcarnitine.	X2.x.Dimethylpyridine	0.0181818	0.906707
AC.14.2..Tetradecadienoylcarnitine.	C7H16N2O	-0.300493	0.0479008
AC.14.2..Tetradecadienoylcarnitine.	X4.amino.5.aminomethyl.2.methylpyrimidine	0.155884	0.311168
AC.14.2..Tetradecadienoylcarnitine.	X4.amino.5.formamidomethyl.2.methylpyrimidine	0.209161	0.172518
AC.14.2..Tetradecadienoylcarnitine.	X4.Amino.5.hydroxymethyl.2.methylpyrimidine	0.212262	0.166133
AC.14.2..Tetradecadienoylcarnitine.	X4.aminophenol	-0.0139535	0.928422
AC.14.2..Tetradecadienoylcarnitine.	X4.Hydroxybenzoylcholine	0.0336857	0.827783
AC.14.2..Tetradecadienoylcarnitine.	X4.Pyridoxic.acid	0.173784	0.25831
AC.14.2..Tetradecadienoylcarnitine.	X5..2.Hydroxyethyl..4.methylthiazole	0.165328	0.282475
AC.14.2..Tetradecadienoylcarnitine.	X5.AVAB	0.174912	0.255197
AC.14.2..Tetradecadienoylcarnitine.	Aniline	0.0359408	0.816423
AC.14.2..Tetradecadienoylcarnitine.	Azelaic.acid	0.200141	0.192107
AC.14.2..Tetradecadienoylcarnitine.	BA...9.04	0.0373502	0.809343
AC.14.2..Tetradecadienoylcarnitine.	BA.7.85	0.00958421	0.950915
AC.14.2..Tetradecadienoylcarnitine.	C24H32O7	0.174771	0.255585
AC.14.2..Tetradecadienoylcarnitine.	C6H11NO	-0.212685	0.165276
AC.14.2..Tetradecadienoylcarnitine.	Chenodeoxycholic.acid	-0.0591966	0.701858
AC.14.2..Tetradecadienoylcarnitine.	Cholic.acid	0.0627202	0.684993
AC.14.2..Tetradecadienoylcarnitine.	Choline	0.0568006	0.71341
AC.14.2..Tetradecadienoylcarnitine.	Trigonelline	-0.314306	0.0381907
AC.14.2..Tetradecadienoylcarnitine.	Citric.acid	-0.0818887	0.596078
AC.14.2..Tetradecadienoylcarnitine.	Creatinine	0.179704	0.242249
AC.14.2..Tetradecadienoylcarnitine.	Deoxycholic.acid	0.178999	0.244125
AC.14.2..Tetradecadienoylcarnitine.	Dimethylphenylamine	-0.050599	0.7436
AC.14.2..Tetradecadienoylcarnitine.	Enterolactone	0.0580691	0.707286
AC.14.2..Tetradecadienoylcarnitine.	FA.16.0..Palmitic.acid.	0.254968	0.0949272
AC.14.2..Tetradecadienoylcarnitine.	FA.18.0..Stearic.acid.	0.221424	0.148278
AC.14.2..Tetradecadienoylcarnitine.	N8.Acetylspermidine	-0.320226	0.0345593
AC.14.2..Tetradecadienoylcarnitine.	FA.18.0.O	-0.160395	0.297238
AC.14.2..Tetradecadienoylcarnitine.	Ne.Ne.Ne.Trimethyllysine	0.321212	0.0339828
AC.14.2..Tetradecadienoylcarnitine.	FA.18.1..Octadecenoic.acid.	-0.0713178	0.644492
AC.14.2..Tetradecadienoylcarnitine.	FA.18.1.O..Hydroxyoctadecenoic.acid.	0.21198	0.166706
AC.14.2..Tetradecadienoylcarnitine.	FA.18.2..Linoleic.acid.	-0.107118	0.487612
AC.14.2..Tetradecadienoylcarnitine.	Glutaric.acid	-0.136857	0.374455
AC.14.2..Tetradecadienoylcarnitine.	Hypoxanthine	-0.0349542	0.821389
AC.14.2..Tetradecadienoylcarnitine.	Indole.3.butyric.acid	0.0297393	0.847744
AC.14.2..Tetradecadienoylcarnitine.	X3.Indoleacetic.acid	-0.202114	0.187692
AC.14.2..Tetradecadienoylcarnitine.	Ketodeoxycholic.acid	0.0741367	0.631426
AC.14.2..Tetradecadienoylcarnitine.	Leucine	-0.0653982	0.672276
AC.14.2..Tetradecadienoylcarnitine.	Arginine	0.131501	0.393575
AC.14.2..Tetradecadienoylcarnitine.	L.Carnitine	0.269063	0.0775817
AC.14.2..Tetradecadienoylcarnitine.	Leucine.Proline	-0.0312896	0.83989
AC.14.2..Tetradecadienoylcarnitine.	Histamine	-0.334884	0.0267833
AC.14.2..Tetradecadienoylcarnitine.	Glutamic.acid	-0.0634249	0.681638
AC.14.2..Tetradecadienoylcarnitine.	Histidinol	0.00295983	0.985084
AC.14.2..Tetradecadienoylcarnitine.	Lithocholic.acid	0.163073	0.289163
AC.14.2..Tetradecadienoylcarnitine.	LysoPC.16.0.0.0	-0.15518	0.313381
AC.14.2..Tetradecadienoylcarnitine.	LysoPE.15.0	-0.179563	0.242623
AC.14.2..Tetradecadienoylcarnitine.	Phenylalanine	-0.131078	0.395109
AC.14.2..Tetradecadienoylcarnitine.	Tryptophan	-0.141085	0.359762
AC.14.2..Tetradecadienoylcarnitine.	Valine	0.163636	0.287481
AC.14.2..Tetradecadienoylcarnitine.	Mesobilirubinogen	0.145032	0.346372
AC.14.2..Tetradecadienoylcarnitine.	Methylimidazoleacetic.acid	0.0651163	0.673611
AC.14.2..Tetradecadienoylcarnitine.	N.Methyl.2.pyrrolidone	-0.191121	0.213237
AC.14.2..Tetradecadienoylcarnitine.	Nutriacholic.acid.isomer.1	0.0797745	0.605631
AC.14.2..Tetradecadienoylcarnitine.	Nutriacholic.acid.isomer.2	0.0738548	0.632727
AC.14.2..Tetradecadienoylcarnitine.	Oxindole.3.acetic.acid	-0.0723044	0.639906
AC.14.2..Tetradecadienoylcarnitine.	N.Methyl.proline	0.05821	0.706607
AC.14.2..Tetradecadienoylcarnitine.	Proline.betaine	-0.276956	0.0690261
AC.14.2..Tetradecadienoylcarnitine.	Pyridoxine	0.160677	0.296382
AC.14.2..Tetradecadienoylcarnitine.	Pyrophosphoric acid	0.14926	0.332373
AC.14.2..Tetradecadienoylcarnitine.	Quinic.acid	-0.246794	0.106291
AC.14.2..Tetradecadienoylcarnitine.	Saccharopine	0.112896	0.464317
AC.14.2..Tetradecadienoylcarnitine.	Sebacic.acid	0.171106	0.265806
AC.14.2..Tetradecadienoylcarnitine.	Solanidine	-0.0311487	0.840603
AC.14.2..Tetradecadienoylcarnitine.	Sphinganine	0.140521	0.361701
AC.14.2..Tetradecadienoylcarnitine.	Stercobilin	0.0906272	0.55732
AC.14.2..Tetradecadienoylcarnitine.	Tetrapyrrole.derivative	0.17308	0.260269
AC.14.2..Tetradecadienoylcarnitine.	Thiamine.isomer.1	0.172657	0.261449
AC.14.2..Tetradecadienoylcarnitine.	Thiamine.isomer.2	0.187315	0.222623
AC.14.2..Tetradecadienoylcarnitine.	Trimethyluric.acid	-0.0186047	0.904539
AC.14.2..Tetradecadienoylcarnitine.	Urobilin	0.0128259	0.934222
AC.14.2..Tetradecadienoylcarnitine.	Urocanic.acid	0.0697674	0.651724
AC.14.2..Tetradecadienoylcarnitine.	Zeatin	-0.0445485	0.776103
AC.14.2..Tetradecadienoylcarnitine.	Caffeine	-0.0860767	0.581958
AC.14.2..Tetradecadienoylcarnitine.	Triacetin	-0.0738548	0.632727
AC.14.2..Tetradecadienoylcarnitine.	LysoPC.18.2.0.0	-0.0548273	0.722971
AC.14.2..Tetradecadienoylcarnitine.	Methionine	0.136293	0.376441
AC.14.2..Tetradecadienoylcarnitine.	Venlafaxine	0.00281889	0.985812
AC.14.2..Tetradecadienoylcarnitine.	X3..3.Hydroxyphenyl.propionic.acid	-0.418041	0.00507111
AC.14.2..Tetradecadienoylcarnitine.	LysoPE.16.0	0.0825934	0.592908
AC.14.2..Tetradecadienoylcarnitine.	Proline	0.0903453	0.558552
AC.14.2..Tetradecadienoylcarnitine.	Metformin	0.0665257	0.666949
AC.14.2..Tetradecadienoylcarnitine.	Pyridoxamine	0.28654	0.0596687
AC.14.2..Tetradecadienoylcarnitine.	Pantothenate	0.286822	0.0594098
AC.14.2..Tetradecadienoylcarnitine.	Phosphoric.acid	0.150106	0.329617
AC.15.OH..Hydroxyoctanoylcarnitine.	X.4.Trimethylammoniobutanoic.acid	0.124736	0.418531
AC.15.OH..Hydroxyoctanoylcarnitine.	X1.3.Dicyclohexylurea	0.131642	0.393065
AC.15.OH..Hydroxyoctanoylcarnitine.	X1.3.Dimethylurate	-0.170261	0.268204
AC.15.OH..Hydroxyoctanoylcarnitine.	X13.Docosenamide	-0.05074	0.742909
AC.15.OH..Hydroxyoctanoylcarnitine.	X2.x.Dimethylpyridine	0.158844	0.30198
AC.15.OH..Hydroxyoctanoylcarnitine.	X3..3.Hydroxyphenyl.propionic.acid	-0.180691	0.23964
AC.15.OH..Hydroxyoctanoylcarnitine.	X4.amino.5.aminomethyl.2.methylpyrimidine	0.280338	0.0655982
AC.15.OH..Hydroxyoctanoylcarnitine.	X4.Amino.5.hydroxymethyl.2.methylpyrimidine	0.268781	0.0779021
AC.15.OH..Hydroxyoctanoylcarnitine.	X4.aminophenol	0.140662	0.361216
AC.15.OH..Hydroxyoctanoylcarnitine.	X4.Hydroxybenzoylcholine	0.0174771	0.910322
AC.15.OH..Hydroxyoctanoylcarnitine.	X4.Pyridoxic.acid	0.251868	0.0991206
AC.15.OH..Hydroxyoctanoylcarnitine.	X5..2.Hydroxyethyl..4.methylthiazole	0.296688	0.0509043
AC.15.OH..Hydroxyoctanoylcarnitine.	X5.AVAB	0.0721635	0.64056
AC.15.OH..Hydroxyoctanoylcarnitine.	Aniline	0.221987	0.147228
AC.15.OH..Hydroxyoctanoylcarnitine.	Azelaic.acid	0.0548273	0.722971
AC.15.OH..Hydroxyoctanoylcarnitine.	BA...9.04	0.0491896	0.750517
AC.15.OH..Hydroxyoctanoylcarnitine.	BA.7.85	-0.0222692	0.88578
AC.15.OH..Hydroxyoctanoylcarnitine.	C6H11NO	-0.0469345	0.761625
AC.15.OH..Hydroxyoctanoylcarnitine.	C7H16N2O	-0.228048	0.136284
AC.15.OH..Hydroxyoctanoylcarnitine.	Chenodeoxycholic.acid	-0.0718816	0.64187
AC.15.OH..Hydroxyoctanoylcarnitine.	Cholic.acid	0.174912	0.255197
AC.15.OH..Hydroxyoctanoylcarnitine.	Choline	0.145877	0.343544
AC.15.OH..Hydroxyoctanoylcarnitine.	Citric.acid	-0.208879	0.173108
AC.15.OH..Hydroxyoctanoylcarnitine.	Creatinine	0.0453841	0.769289
AC.15.OH..Hydroxyoctanoylcarnitine.	Deoxycholic.acid	0.0497533	0.747747
AC.15.OH..Hydroxyoctanoylcarnitine.	X4.amino.5.formamidomethyl.2.methylpyrimidine	0.317407	0.0362511
AC.15.OH..Hydroxyoctanoylcarnitine.	Dimethylphenylamine	0.0560958	0.716819
AC.15.OH..Hydroxyoctanoylcarnitine.	Enterolactone	0.0217054	0.888662
AC.15.OH..Hydroxyoctanoylcarnitine.	FA.16.0..Palmitic.acid.	0.264834	0.0824988
AC.15.OH..Hydroxyoctanoylcarnitine.	FA.18.0..Stearic.acid.	0.0422833	0.784684
AC.15.OH..Hydroxyoctanoylcarnitine.	FA.18.0.O	-0.271459	0.0749001
AC.15.OH..Hydroxyoctanoylcarnitine.	FA.18.1..Octadecenoic.acid.	-0.0679352	0.660312
AC.15.OH..Hydroxyoctanoylcarnitine.	FA.18.2..Linoleic.acid.	-0.0899225	0.560401
AC.15.OH..Hydroxyoctanoylcarnitine.	C24H32O7	0.323608	0.0326161
AC.15.OH..Hydroxyoctanoylcarnitine.	Glutaric.acid	-0.215081	0.160479
AC.15.OH..Hydroxyoctanoylcarnitine.	Histamine	-0.126709	0.411161
AC.15.OH..Hydroxyoctanoylcarnitine.	Hypoxanthine	0.11938	0.438915
AC.15.OH..Hydroxyoctanoylcarnitine.	Indole.3.butyric.acid	0.164905	0.283721
AC.15.OH..Hydroxyoctanoylcarnitine.	X3.Indoleacetic.acid	-0.0365046	0.813589
AC.15.OH..Hydroxyoctanoylcarnitine.	Ketodeoxycholic.acid	0.104158	0.499777
AC.15.OH..Hydroxyoctanoylcarnitine.	Leucine	-0.0933051	0.545687
AC.15.OH..Hydroxyoctanoylcarnitine.	Arginine	0.139535	0.365108
AC.15.OH..Hydroxyoctanoylcarnitine.	L.Carnitine	0.22988	0.133099
AC.15.OH..Hydroxyoctanoylcarnitine.	Leucine.Proline	0.0389006	0.801572
AC.15.OH..Hydroxyoctanoylcarnitine.	FA.18.1.O..Hydroxyoctadecenoic.acid.	0.335588	0.0264498
AC.15.OH..Hydroxyoctanoylcarnitine.	Glutamic.acid	-0.119239	0.439459
AC.15.OH..Hydroxyoctanoylcarnitine.	Histidinol	0.165751	0.281233
AC.15.OH..Hydroxyoctanoylcarnitine.	Lithocholic.acid	-0.0180409	0.90743
AC.15.OH..Hydroxyoctanoylcarnitine.	LysoPC.16.0.0.0	-0.147992	0.336535
AC.15.OH..Hydroxyoctanoylcarnitine.	LysoPE.15.0	-0.0738548	0.632727
AC.15.OH..Hydroxyoctanoylcarnitine.	Phenylalanine	-0.185483	0.227243
AC.15.OH..Hydroxyoctanoylcarnitine.	Tryptophan	-0.165751	0.281233
AC.15.OH..Hydroxyoctanoylcarnitine.	Valine	0.0552502	0.720918
AC.15.OH..Hydroxyoctanoylcarnitine.	Mesobilirubinogen	0.100775	0.513869
AC.15.OH..Hydroxyoctanoylcarnitine.	Methylimidazoleacetic.acid	0.0174771	0.910322
AC.15.OH..Hydroxyoctanoylcarnitine.	Methionine	0.34771	0.0212379
AC.15.OH..Hydroxyoctanoylcarnitine.	N8.Acetylspermidine	-0.128823	0.403347
AC.15.OH..Hydroxyoctanoylcarnitine.	N.Methyl.2.pyrrolidone	-0.0699084	0.651065
AC.15.OH..Hydroxyoctanoylcarnitine.	Nutriacholic.acid.isomer.1	0.162086	0.292121
AC.15.OH..Hydroxyoctanoylcarnitine.	Nutriacholic.acid.isomer.2	0.0498943	0.747056
AC.15.OH..Hydroxyoctanoylcarnitine.	Oxindole.3.acetic.acid	-0.22988	0.133099
AC.15.OH..Hydroxyoctanoylcarnitine.	N.Methyl.proline	-0.15814	0.304152
AC.15.OH..Hydroxyoctanoylcarnitine.	Proline.betaine	-0.214094	0.162442
AC.15.OH..Hydroxyoctanoylcarnitine.	Pyridoxine	0.188584	0.219463
AC.15.OH..Hydroxyoctanoylcarnitine.	Pyrophosphoric acid	0.0613108	0.691721
AC.15.OH..Hydroxyoctanoylcarnitine.	Quinic.acid	-0.0239605	0.877143
AC.15.OH..Hydroxyoctanoylcarnitine.	Saccharopine	0.0968288	0.530561
AC.15.OH..Hydroxyoctanoylcarnitine.	Sebacic.acid	0.207329	0.176375
AC.15.OH..Hydroxyoctanoylcarnitine.	Solanidine	-0.0806202	0.601802
AC.15.OH..Hydroxyoctanoylcarnitine.	Sphinganine	0.0232558	0.88074
AC.15.OH..Hydroxyoctanoylcarnitine.	Stercobilin	0.131501	0.393575
AC.15.OH..Hydroxyoctanoylcarnitine.	Tetrapyrrole.derivative	0.0446794	0.77278
AC.15.OH..Hydroxyoctanoylcarnitine.	Thiamine.isomer.1	0.240169	0.116246
AC.15.OH..Hydroxyoctanoylcarnitine.	Thiamine.isomer.2	0.289641	0.0568704
AC.15.OH..Hydroxyoctanoylcarnitine.	Trigonelline	-0.121212	0.43188
AC.15.OH..Hydroxyoctanoylcarnitine.	Trimethyluric.acid	-0.08358	0.588484
AC.15.OH..Hydroxyoctanoylcarnitine.	Urobilin	0.00606061	0.969083
AC.15.OH..Hydroxyoctanoylcarnitine.	Urocanic.acid	-0.0290345	0.851319
AC.15.OH..Hydroxyoctanoylcarnitine.	Zeatin	0.0215947	0.890577
AC.15.OH..Hydroxyoctanoylcarnitine.	Caffeine	0.0608577	0.697408
AC.15.OH..Hydroxyoctanoylcarnitine.	Triacetin	-0.152925	0.320533
AC.15.OH..Hydroxyoctanoylcarnitine.	LysoPC.18.2.0.0	0.161381	0.294246
AC.15.OH..Hydroxyoctanoylcarnitine.	Venlafaxine	0.0941508	0.542038
AC.15.OH..Hydroxyoctanoylcarnitine.	LysoPE.16.0	0.287385	0.0588948
AC.15.OH..Hydroxyoctanoylcarnitine.	Proline	0.0897815	0.561018
AC.15.OH..Hydroxyoctanoylcarnitine.	Metformin	0.0902044	0.559168
AC.15.OH..Hydroxyoctanoylcarnitine.	Ne.Ne.Ne.Trimethyllysine	0.246512	0.106701
AC.15.OH..Hydroxyoctanoylcarnitine.	Pyridoxamine	0.517266	0.000391135
AC.15.OH..Hydroxyoctanoylcarnitine.	Pantothenate	0.279774	0.0661598
AC.15.OH..Hydroxyoctanoylcarnitine.	Phosphoric.acid	0.13432	0.383441
AC.16.0..Palmitoylcarnitine.	X.4.Trimethylammoniobutanoic.acid	-0.0215645	0.889383
AC.16.0..Palmitoylcarnitine.	X1.3.Dicyclohexylurea	-0.0109937	0.943654
AC.16.0..Palmitoylcarnitine.	X1.3.Dimethylurate	-0.0596195	0.699827
AC.16.0..Palmitoylcarnitine.	X2.x.Dimethylpyridine	0.0982382	0.524569
AC.16.0..Palmitoylcarnitine.	X3..3.Hydroxyphenyl.propionic.acid	-0.165187	0.28289
AC.16.0..Palmitoylcarnitine.	X4.amino.5.aminomethyl.2.methylpyrimidine	0.195349	0.203137
AC.16.0..Palmitoylcarnitine.	X4.Amino.5.hydroxymethyl.2.methylpyrimidine	0.277942	0.0680119
AC.16.0..Palmitoylcarnitine.	X4.aminophenol	0.0763918	0.621053
AC.16.0..Palmitoylcarnitine.	X4.Hydroxybenzoylcholine	0.00944327	0.951641
AC.16.0..Palmitoylcarnitine.	Thiamine.isomer.1	0.306131	0.0437186
AC.16.0..Palmitoylcarnitine.	X4.Pyridoxic.acid	0.231008	0.131167
AC.16.0..Palmitoylcarnitine.	X4.amino.5.formamidomethyl.2.methylpyrimidine	0.307259	0.0429192
AC.16.0..Palmitoylcarnitine.	X5..2.Hydroxyethyl..4.methylthiazole	0.200846	0.190522
AC.16.0..Palmitoylcarnitine.	X5.AVAB	-0.139535	0.365108
AC.16.0..Palmitoylcarnitine.	Aniline	0.139394	0.365597
AC.16.0..Palmitoylcarnitine.	Azelaic.acid	-0.177308	0.248666
AC.16.0..Palmitoylcarnitine.	C24H32O7	0.122199	0.428119
AC.16.0..Palmitoylcarnitine.	C6H11NO	0.112755	0.464878
AC.16.0..Palmitoylcarnitine.	C7H16N2O	-0.171811	0.26382
AC.16.0..Palmitoylcarnitine.	Chenodeoxycholic.acid	0.270613	0.075838
AC.16.0..Palmitoylcarnitine.	Cholic.acid	0.251163	0.100093
AC.16.0..Palmitoylcarnitine.	Choline	0.281466	0.0644863
AC.16.0..Palmitoylcarnitine.	Creatinine	0.244397	0.109813
AC.16.0..Palmitoylcarnitine.	Deoxycholic.acid	0.210853	0.169014
AC.16.0..Palmitoylcarnitine.	Dimethylphenylamine	0.0425652	0.783281
AC.16.0..Palmitoylcarnitine.	Enterolactone	0.00521494	0.973446
AC.16.0..Palmitoylcarnitine.	FA.16.0..Palmitic.acid.	0.0989429	0.521586
AC.16.0..Palmitoylcarnitine.	FA.18.0..Stearic.acid.	0.108809	0.480731
AC.16.0..Palmitoylcarnitine.	FA.18.0.O	-0.155321	0.312938
AC.16.0..Palmitoylcarnitine.	FA.18.1..Octadecenoic.acid.	-0.0913319	0.554248
AC.16.0..Palmitoylcarnitine.	FA.18.1.O..Hydroxyoctadecenoic.acid.	-0.202819	0.186133
AC.16.0..Palmitoylcarnitine.	FA.18.2..Linoleic.acid.	0.0403101	0.794524
AC.16.0..Palmitoylcarnitine.	Solanidine	-0.324595	0.0320667
AC.16.0..Palmitoylcarnitine.	Ne.Ne.Ne.Trimethyllysine	0.324877	0.0319112
AC.16.0..Palmitoylcarnitine.	Thiamine.isomer.2	0.325581	0.0315251
AC.16.0..Palmitoylcarnitine.	Histamine	-0.218887	0.153073
AC.16.0..Palmitoylcarnitine.	Hypoxanthine	0.0684989	0.657665
AC.16.0..Palmitoylcarnitine.	Indole.3.butyric.acid	0.0907681	0.556705
AC.16.0..Palmitoylcarnitine.	X3.Indoleacetic.acid	-0.13883	0.367554
AC.16.0..Palmitoylcarnitine.	BA.7.85	0.329105	0.0296527
AC.16.0..Palmitoylcarnitine.	Ketodeoxycholic.acid	-0.141649	0.35783
AC.16.0..Palmitoylcarnitine.	Leucine	-0.171952	0.263424
AC.16.0..Palmitoylcarnitine.	Arginine	0.108668	0.481302
AC.16.0..Palmitoylcarnitine.	L.Carnitine	0.176603	0.250575
AC.16.0..Palmitoylcarnitine.	Leucine.Proline	0.0575053	0.710005
AC.16.0..Palmitoylcarnitine.	Glutamic.acid	-0.25666	0.0926989
AC.16.0..Palmitoylcarnitine.	Histidinol	0.123044	0.424909
AC.16.0..Palmitoylcarnitine.	Lithocholic.acid	-0.0617336	0.6897
AC.16.0..Palmitoylcarnitine.	LysoPC.16.0.0.0	0.117125	0.447661
AC.16.0..Palmitoylcarnitine.	LysoPE.15.0	-0.0107118	0.945106
AC.16.0..Palmitoylcarnitine.	Phenylalanine	0.174489	0.256361
AC.16.0..Palmitoylcarnitine.	Tryptophan	0.158421	0.303282
AC.16.0..Palmitoylcarnitine.	Valine	0.0813249	0.598619
AC.16.0..Palmitoylcarnitine.	Mesobilirubinogen	-0.260465	0.0878345
AC.16.0..Palmitoylcarnitine.	Methylimidazoleacetic.acid	-0.258774	0.0899712
AC.16.0..Palmitoylcarnitine.	N8.Acetylspermidine	-0.114588	0.457615
AC.16.0..Palmitoylcarnitine.	N.Methyl.2.pyrrolidone	-0.170261	0.268204
AC.16.0..Palmitoylcarnitine.	Nutriacholic.acid.isomer.1	-0.0145173	0.925523
AC.16.0..Palmitoylcarnitine.	Nutriacholic.acid.isomer.2	-0.108386	0.482446
AC.16.0..Palmitoylcarnitine.	Oxindole.3.acetic.acid	-0.16561	0.281646
AC.16.0..Palmitoylcarnitine.	N.Methyl.proline	-0.147005	0.339794
AC.16.0..Palmitoylcarnitine.	Proline.betaine	-0.260183	0.0881878
AC.16.0..Palmitoylcarnitine.	Pyridoxine	0.236786	0.121596
AC.16.0..Palmitoylcarnitine.	Pyrophosphoric acid	0.0315715	0.838464
AC.16.0..Palmitoylcarnitine.	Quinic.acid	0.107118	0.487612
AC.16.0..Palmitoylcarnitine.	Saccharopine	-0.0308668	0.842031
AC.16.0..Palmitoylcarnitine.	Sebacic.acid	0.104158	0.499777
AC.16.0..Palmitoylcarnitine.	Sphinganine	-0.0820296	0.595443
AC.16.0..Palmitoylcarnitine.	Pyridoxamine	0.369415	0.0140616
AC.16.0..Palmitoylcarnitine.	Stercobilin	-0.292037	0.0547816
AC.16.0..Palmitoylcarnitine.	Tetrapyrrole.derivative	-0.162932	0.289584
AC.16.0..Palmitoylcarnitine.	BA...9.04	0.37308	0.013083
AC.16.0..Palmitoylcarnitine.	Citric.acid	-0.380268	0.0113322
AC.16.0..Palmitoylcarnitine.	Trigonelline	-0.251868	0.0991206
AC.16.0..Palmitoylcarnitine.	Trimethyluric.acid	-0.010007	0.948736
AC.16.0..Palmitoylcarnitine.	Urobilin	0.189006	0.218416
AC.16.0..Palmitoylcarnitine.	Urocanic.acid	0.0806202	0.601802
AC.16.0..Palmitoylcarnitine.	Zeatin	-0.256116	0.0974237
AC.16.0..Palmitoylcarnitine.	Caffeine	0.0857747	0.583288
AC.16.0..Palmitoylcarnitine.	Triacetin	-0.0497533	0.747747
AC.16.0..Palmitoylcarnitine.	LysoPC.18.2.0.0	0.0900634	0.559784
AC.16.0..Palmitoylcarnitine.	Methionine	0.264693	0.0826668
AC.16.0..Palmitoylcarnitine.	Venlafaxine	0.196054	0.201488
AC.16.0..Palmitoylcarnitine.	Glutaric.acid	-0.415504	0.00536687
AC.16.0..Palmitoylcarnitine.	LysoPE.16.0	0.0973925	0.52816
AC.16.0..Palmitoylcarnitine.	Proline	-0.0377731	0.807222
AC.16.0..Palmitoylcarnitine.	Metformin	0.138689	0.368044
AC.16.0..Palmitoylcarnitine.	X13.Docosenamide	0.442142	0.00289998
AC.16.0..Palmitoylcarnitine.	Pantothenate	0.257787	0.0912362
AC.16.0..Palmitoylcarnitine.	Phosphoric.acid	0.0524313	0.734637
AC.16.1..O.Palmitoleoylcarnitine.	X.4.Trimethylammoniobutanoic.acid	0.053277	0.730513
AC.16.1..O.Palmitoleoylcarnitine.	X1.3.Dicyclohexylurea	-0.0978154	0.526363
AC.16.1..O.Palmitoleoylcarnitine.	X1.3.Dimethylurate	-0.212685	0.165276
AC.16.1..O.Palmitoleoylcarnitine.	X13.Docosenamide	0.25821	0.0906923
AC.16.1..O.Palmitoleoylcarnitine.	X2.x.Dimethylpyridine	0.0801973	0.603715
AC.16.1..O.Palmitoleoylcarnitine.	X4.amino.5.aminomethyl.2.methylpyrimidine	0.048062	0.756064
AC.16.1..O.Palmitoleoylcarnitine.	X4.amino.5.formamidomethyl.2.methylpyrimidine	0.133615	0.38596
AC.16.1..O.Palmitoleoylcarnitine.	X4.Amino.5.hydroxymethyl.2.methylpyrimidine	0.18506	0.228319
AC.16.1..O.Palmitoleoylcarnitine.	X4.aminophenol	0.0198732	0.898039
AC.16.1..O.Palmitoleoylcarnitine.	X4.Hydroxybenzoylcholine	-0.0907681	0.556705
AC.16.1..O.Palmitoleoylcarnitine.	X4.Pyridoxic.acid	0.162932	0.289584
AC.16.1..O.Palmitoleoylcarnitine.	X5..2.Hydroxyethyl..4.methylthiazole	0.140803	0.360731
AC.16.1..O.Palmitoleoylcarnitine.	X5.AVAB	0.0587738	0.703892
AC.16.1..O.Palmitoleoylcarnitine.	Aniline	0.0975335	0.527561
AC.16.1..O.Palmitoleoylcarnitine.	Azelaic.acid	0.035518	0.81855
AC.16.1..O.Palmitoleoylcarnitine.	BA...9.04	0.0714588	0.643836
AC.16.1..O.Palmitoleoylcarnitine.	BA.7.85	0.0428471	0.781878
AC.16.1..O.Palmitoleoylcarnitine.	C24H32O7	0.0156448	0.919729
AC.16.1..O.Palmitoleoylcarnitine.	C6H11NO	-0.139958	0.363646
AC.16.1..O.Palmitoleoylcarnitine.	C7H16N2O	-0.226638	0.138773
AC.16.1..O.Palmitoleoylcarnitine.	Chenodeoxycholic.acid	-0.0267794	0.862779
AC.16.1..O.Palmitoleoylcarnitine.	Cholic.acid	0.0281889	0.855613
AC.16.1..O.Palmitoleoylcarnitine.	Choline	-0.0145173	0.925523
AC.16.1..O.Palmitoleoylcarnitine.	Creatinine	0.159408	0.30025
AC.16.1..O.Palmitoleoylcarnitine.	Deoxycholic.acid	0.17618	0.251725
AC.16.1..O.Palmitoleoylcarnitine.	Dimethylphenylamine	-0.00338266	0.982902
AC.16.1..O.Palmitoleoylcarnitine.	Enterolactone	0.113037	0.463756
AC.16.1..O.Palmitoleoylcarnitine.	FA.16.0..Palmitic.acid.	0.177167	0.249047
AC.16.1..O.Palmitoleoylcarnitine.	FA.18.0..Stearic.acid.	0.113178	0.463196
AC.16.1..O.Palmitoleoylcarnitine.	FA.18.0.O	-0.16871	0.272636
AC.16.1..O.Palmitoleoylcarnitine.	FA.18.1..Octadecenoic.acid.	-0.176603	0.250575
AC.16.1..O.Palmitoleoylcarnitine.	Ne.Ne.Ne.Trimethyllysine	0.321494	0.0338196
AC.16.1..O.Palmitoleoylcarnitine.	FA.18.1.O..Hydroxyoctadecenoic.acid.	0.0593376	0.701181
AC.16.1..O.Palmitoleoylcarnitine.	FA.18.2..Linoleic.acid.	-0.135588	0.378932
AC.16.1..O.Palmitoleoylcarnitine.	X3..3.Hydroxyphenyl.propionic.acid	-0.324454	0.0321447
AC.16.1..O.Palmitoleoylcarnitine.	Histamine	-0.186892	0.223683
AC.16.1..O.Palmitoleoylcarnitine.	Glutaric.acid	-0.326004	0.0312954
AC.16.1..O.Palmitoleoylcarnitine.	Hypoxanthine	-0.102467	0.506798
AC.16.1..O.Palmitoleoylcarnitine.	Indole.3.butyric.acid	0.0483439	0.754676
AC.16.1..O.Palmitoleoylcarnitine.	X3.Indoleacetic.acid	-0.048203	0.75537
AC.16.1..O.Palmitoleoylcarnitine.	Citric.acid	-0.329951	0.0292174
AC.16.1..O.Palmitoleoylcarnitine.	Ketodeoxycholic.acid	-0.0518675	0.737391
AC.16.1..O.Palmitoleoylcarnitine.	Leucine	-0.0968288	0.530561
AC.16.1..O.Palmitoleoylcarnitine.	Arginine	0.0979563	0.525765
AC.16.1..O.Palmitoleoylcarnitine.	L.Carnitine	0.260747	0.0874823
AC.16.1..O.Palmitoleoylcarnitine.	Leucine.Proline	-0.000563777	0.997453
AC.16.1..O.Palmitoleoylcarnitine.	Glutamic.acid	-0.142495	0.354944
AC.16.1..O.Palmitoleoylcarnitine.	Histidinol	0.0510218	0.741528
AC.16.1..O.Palmitoleoylcarnitine.	Lithocholic.acid	0.0662438	0.668279
AC.16.1..O.Palmitoleoylcarnitine.	LysoPC.16.0.0.0	-0.194362	0.205463
AC.16.1..O.Palmitoleoylcarnitine.	LysoPE.15.0	-0.086117	0.577175
AC.16.1..O.Palmitoleoylcarnitine.	Phenylalanine	-0.0993658	0.5198
AC.16.1..O.Palmitoleoylcarnitine.	Tryptophan	-0.10303	0.504452
AC.16.1..O.Palmitoleoylcarnitine.	Valine	0.25525	0.094553
AC.16.1..O.Palmitoleoylcarnitine.	Mesobilirubinogen	-0.0727273	0.637945
AC.16.1..O.Palmitoleoylcarnitine.	Methylimidazoleacetic.acid	-0.0887949	0.565347
AC.16.1..O.Palmitoleoylcarnitine.	N8.Acetylspermidine	-0.212403	0.165847
AC.16.1..O.Palmitoleoylcarnitine.	N.Methyl.2.pyrrolidone	-0.229175	0.134318
AC.16.1..O.Palmitoleoylcarnitine.	Nutriacholic.acid.isomer.1	-0.00140944	0.993088
AC.16.1..O.Palmitoleoylcarnitine.	Nutriacholic.acid.isomer.2	-0.0383369	0.804395
AC.16.1..O.Palmitoleoylcarnitine.	Oxindole.3.acetic.acid	-0.0665257	0.666949
AC.16.1..O.Palmitoleoylcarnitine.	N.Methyl.proline	-0.0415786	0.788194
AC.16.1..O.Palmitoleoylcarnitine.	Pyridoxine	0.146018	0.343074
AC.16.1..O.Palmitoleoylcarnitine.	Pyrophosphoric acid	-0.00747005	0.961813
AC.16.1..O.Palmitoleoylcarnitine.	Trigonelline	-0.35828	0.0174288
AC.16.1..O.Palmitoleoylcarnitine.	Pyridoxamine	0.358562	0.0173358
AC.16.1..O.Palmitoleoylcarnitine.	Quinic.acid	-0.098802	0.522182
AC.16.1..O.Palmitoleoylcarnitine.	Saccharopine	0.00155039	0.99236
AC.16.1..O.Palmitoleoylcarnitine.	Sebacic.acid	0.150106	0.329617
AC.16.1..O.Palmitoleoylcarnitine.	Solanidine	-0.115997	0.45207
AC.16.1..O.Palmitoleoylcarnitine.	Sphinganine	-0.0770965	0.617826
AC.16.1..O.Palmitoleoylcarnitine.	Stercobilin	-0.124031	0.421182
AC.16.1..O.Palmitoleoylcarnitine.	Tetrapyrrole.derivative	-0.107963	0.484165
AC.16.1..O.Palmitoleoylcarnitine.	Thiamine.isomer.1	0.162086	0.292121
AC.16.1..O.Palmitoleoylcarnitine.	Thiamine.isomer.2	0.133474	0.386465
AC.16.1..O.Palmitoleoylcarnitine.	Trimethyluric.acid	0.0968288	0.530561
AC.16.1..O.Palmitoleoylcarnitine.	Urobilin	0.0274841	0.859195
AC.16.1..O.Palmitoleoylcarnitine.	Urocanic.acid	0.0715997	0.64318
AC.16.1..O.Palmitoleoylcarnitine.	Zeatin	-0.179402	0.248774
AC.16.1..O.Palmitoleoylcarnitine.	Caffeine	-0.0803383	0.607461
AC.16.1..O.Palmitoleoylcarnitine.	Triacetin	0.00577872	0.970537
AC.16.1..O.Palmitoleoylcarnitine.	LysoPC.18.2.0.0	0.0544045	0.725025
AC.16.1..O.Palmitoleoylcarnitine.	Methionine	0.236505	0.122051
AC.16.1..O.Palmitoleoylcarnitine.	Venlafaxine	0.165891	0.280819
AC.16.1..O.Palmitoleoylcarnitine.	Proline.betaine	-0.414517	0.00548591
AC.16.1..O.Palmitoleoylcarnitine.	LysoPE.16.0	0.0828753	0.591643
AC.16.1..O.Palmitoleoylcarnitine.	Proline	0.0684989	0.657665
AC.16.1..O.Palmitoleoylcarnitine.	Metformin	0.179845	0.241875
AC.16.1..O.Palmitoleoylcarnitine.	Pantothenate	0.233545	0.126898
AC.16.1..O.Palmitoleoylcarnitine.	Phosphoric.acid	0.126145	0.413259
AC.17.OH..Hydroxydecanoylcarnitine.	X.4.Trimethylammoniobutanoic.acid	-0.00958421	0.950915
AC.17.OH..Hydroxydecanoylcarnitine.	Trigonelline	-0.297815	0.0499988
AC.17.OH..Hydroxydecanoylcarnitine.	X1.3.Dicyclohexylurea	0.0390416	0.800866
AC.17.OH..Hydroxydecanoylcarnitine.	X13.Docosenamide	-0.0389006	0.801572
AC.17.OH..Hydroxydecanoylcarnitine.	X2.x.Dimethylpyridine	0.0763918	0.621053
AC.17.OH..Hydroxydecanoylcarnitine.	X4.amino.5.aminomethyl.2.methylpyrimidine	0.0849894	0.582189
AC.17.OH..Hydroxydecanoylcarnitine.	X4.amino.5.formamidomethyl.2.methylpyrimidine	0.115574	0.45373
AC.17.OH..Hydroxydecanoylcarnitine.	X4.Amino.5.hydroxymethyl.2.methylpyrimidine	0.145314	0.345428
AC.17.OH..Hydroxydecanoylcarnitine.	X4.aminophenol	0.0704722	0.648432
AC.17.OH..Hydroxydecanoylcarnitine.	X4.Hydroxybenzoylcholine	-0.0928823	0.547516
AC.17.OH..Hydroxydecanoylcarnitine.	X4.Pyridoxic.acid	0.134884	0.381433
AC.17.OH..Hydroxydecanoylcarnitine.	X5..2.Hydroxyethyl..4.methylthiazole	0.113319	0.462636
AC.17.OH..Hydroxydecanoylcarnitine.	X5.AVAB	0.0562368	0.716137
AC.17.OH..Hydroxydecanoylcarnitine.	Aniline	0.130655	0.396646
AC.17.OH..Hydroxydecanoylcarnitine.	Azelaic.acid	0.136293	0.376441
AC.17.OH..Hydroxydecanoylcarnitine.	BA...9.04	-0.0321353	0.835612
AC.17.OH..Hydroxydecanoylcarnitine.	BA.7.85	-0.0424242	0.783982
AC.17.OH..Hydroxydecanoylcarnitine.	C24H32O7	0.277237	0.0687351
AC.17.OH..Hydroxydecanoylcarnitine.	C6H11NO	-0.143481	0.351595
AC.17.OH..Hydroxydecanoylcarnitine.	Chenodeoxycholic.acid	-0.110923	0.472203
AC.17.OH..Hydroxydecanoylcarnitine.	Cholic.acid	0.0287526	0.85275
AC.17.OH..Hydroxydecanoylcarnitine.	Choline	0.0266385	0.863496
AC.17.OH..Hydroxydecanoylcarnitine.	Citric.acid	-0.243975	0.110443
AC.17.OH..Hydroxydecanoylcarnitine.	Creatinine	-0.00267794	0.986539
AC.17.OH..Hydroxydecanoylcarnitine.	Deoxycholic.acid	0.0900634	0.559784
AC.17.OH..Hydroxydecanoylcarnitine.	Dimethylphenylamine	-0.0259338	0.867084
AC.17.OH..Hydroxydecanoylcarnitine.	Enterolactone	0.0806202	0.601802
AC.17.OH..Hydroxydecanoylcarnitine.	FA.16.0..Palmitic.acid.	0.201691	0.188632
AC.17.OH..Hydroxydecanoylcarnitine.	FA.18.0..Stearic.acid.	0.0445384	0.773479
AC.17.OH..Hydroxydecanoylcarnitine.	FA.18.0.O	-0.186047	0.225814
AC.17.OH..Hydroxydecanoylcarnitine.	FA.18.1..Octadecenoic.acid.	-0.045525	0.768591
AC.17.OH..Hydroxydecanoylcarnitine.	FA.18.1.O..Hydroxyoctadecenoic.acid.	0.263989	0.0835111
AC.17.OH..Hydroxydecanoylcarnitine.	FA.18.2..Linoleic.acid.	-0.0873855	0.571558
AC.17.OH..Hydroxydecanoylcarnitine.	Glutaric.acid	-0.206342	0.178477
AC.17.OH..Hydroxydecanoylcarnitine.	C7H16N2O	-0.32544	0.031602
AC.17.OH..Hydroxydecanoylcarnitine.	Histamine	-0.187456	0.22227
AC.17.OH..Hydroxydecanoylcarnitine.	Hypoxanthine	-0.045666	0.767894
AC.17.OH..Hydroxydecanoylcarnitine.	Indole.3.butyric.acid	0.0902044	0.559168
AC.17.OH..Hydroxydecanoylcarnitine.	X3.Indoleacetic.acid	-0.0362227	0.815006
AC.17.OH..Hydroxydecanoylcarnitine.	X1.3.Dimethylurate	-0.329387	0.029507
AC.17.OH..Hydroxydecanoylcarnitine.	Ketodeoxycholic.acid	0.0672304	0.663627
AC.17.OH..Hydroxydecanoylcarnitine.	Leucine	-0.0272023	0.860628
AC.17.OH..Hydroxydecanoylcarnitine.	Arginine	0.191121	0.213237
AC.17.OH..Hydroxydecanoylcarnitine.	L.Carnitine	0.225229	0.141296
AC.17.OH..Hydroxydecanoylcarnitine.	Leucine.Proline	0.00676533	0.965448
AC.17.OH..Hydroxydecanoylcarnitine.	Glutamic.acid	-0.152643	0.321434
AC.17.OH..Hydroxydecanoylcarnitine.	Histidinol	0.157294	0.306771
AC.17.OH..Hydroxydecanoylcarnitine.	Lithocholic.acid	0.0844257	0.584703
AC.17.OH..Hydroxydecanoylcarnitine.	LysoPC.16.0.0.0	-0.159831	0.298957
AC.17.OH..Hydroxydecanoylcarnitine.	LysoPE.15.0	-0.105144	0.495705
AC.17.OH..Hydroxydecanoylcarnitine.	Phenylalanine	-0.211557	0.167569
AC.17.OH..Hydroxydecanoylcarnitine.	Tryptophan	-0.221001	0.149069
AC.17.OH..Hydroxydecanoylcarnitine.	Valine	0.104722	0.497448
AC.17.OH..Hydroxydecanoylcarnitine.	Mesobilirubinogen	0.213813	0.163006
AC.17.OH..Hydroxydecanoylcarnitine.	Methylimidazoleacetic.acid	0.0570825	0.712047
AC.17.OH..Hydroxydecanoylcarnitine.	N8.Acetylspermidine	-0.168569	0.273041
AC.17.OH..Hydroxydecanoylcarnitine.	N.Methyl.2.pyrrolidone	-0.247639	0.105069
AC.17.OH..Hydroxydecanoylcarnitine.	Nutriacholic.acid.isomer.1	0.0816068	0.597348
AC.17.OH..Hydroxydecanoylcarnitine.	Nutriacholic.acid.isomer.2	0.0551092	0.721602
AC.17.OH..Hydroxydecanoylcarnitine.	Oxindole.3.acetic.acid	-0.120648	0.434038
AC.17.OH..Hydroxydecanoylcarnitine.	N.Methyl.proline	-0.0842847	0.585332
AC.17.OH..Hydroxydecanoylcarnitine.	Proline.betaine	-0.176039	0.252109
AC.17.OH..Hydroxydecanoylcarnitine.	Pyridoxine	0.0780832	0.613321
AC.17.OH..Hydroxydecanoylcarnitine.	Pyrophosphoric acid	0.0473573	0.759538
AC.17.OH..Hydroxydecanoylcarnitine.	Quinic.acid	-0.199154	0.194342
AC.17.OH..Hydroxydecanoylcarnitine.	Saccharopine	0.0999295	0.517424
AC.17.OH..Hydroxydecanoylcarnitine.	Sebacic.acid	0.137139	0.373464
AC.17.OH..Hydroxydecanoylcarnitine.	Solanidine	-0.0183228	0.905984
AC.17.OH..Hydroxydecanoylcarnitine.	X3..3.Hydroxyphenyl.propionic.acid	-0.365187	0.0152681
AC.17.OH..Hydroxydecanoylcarnitine.	Sphinganine	0.0738548	0.632727
AC.17.OH..Hydroxydecanoylcarnitine.	Stercobilin	0.111628	0.469378
AC.17.OH..Hydroxydecanoylcarnitine.	Tetrapyrrole.derivative	0.105849	0.492806
AC.17.OH..Hydroxydecanoylcarnitine.	Thiamine.isomer.1	0.0701903	0.649748
AC.17.OH..Hydroxydecanoylcarnitine.	Thiamine.isomer.2	0.109232	0.479019
AC.17.OH..Hydroxydecanoylcarnitine.	Pyridoxamine	0.387597	0.00975874
AC.17.OH..Hydroxydecanoylcarnitine.	Trimethyluric.acid	-0.1253	0.416418
AC.17.OH..Hydroxydecanoylcarnitine.	Urobilin	0.0193094	0.900927
AC.17.OH..Hydroxydecanoylcarnitine.	Urocanic.acid	-0.00310078	0.984357
AC.17.OH..Hydroxydecanoylcarnitine.	Zeatin	-0.136364	0.381972
AC.17.OH..Hydroxydecanoylcarnitine.	Caffeine	-0.0297493	0.849526
AC.17.OH..Hydroxydecanoylcarnitine.	Triacetin	-0.0694856	0.653042
AC.17.OH..Hydroxydecanoylcarnitine.	LysoPC.18.2.0.0	0.0559549	0.717502
AC.17.OH..Hydroxydecanoylcarnitine.	Methionine	0.231572	0.130209
AC.17.OH..Hydroxydecanoylcarnitine.	Venlafaxine	0.0266385	0.863496
AC.17.OH..Hydroxydecanoylcarnitine.	LysoPE.16.0	0.243975	0.110443
AC.17.OH..Hydroxydecanoylcarnitine.	Proline	0.0421424	0.785386
AC.17.OH..Hydroxydecanoylcarnitine.	Metformin	0.128964	0.402829
AC.17.OH..Hydroxydecanoylcarnitine.	Ne.Ne.Ne.Trimethyllysine	0.233968	0.126197
AC.17.OH..Hydroxydecanoylcarnitine.	Pantothenate	0.271318	0.0750558
AC.17.OH..Hydroxydecanoylcarnitine.	Phosphoric.acid	0.19408	0.206131
AC.18.1..Oleylcarnitine.	X.4.Trimethylammoniobutanoic.acid	-0.0263566	0.864931
AC.18.1..Oleylcarnitine.	X1.3.Dicyclohexylurea	-0.073432	0.634682
AC.18.1..Oleylcarnitine.	X1.3.Dimethylurate	-0.181677	0.237051
AC.18.1..Oleylcarnitine.	X13.Docosenamide	0.212967	0.164706
AC.18.1..Oleylcarnitine.	X2.x.Dimethylpyridine	0.135447	0.379432
AC.18.1..Oleylcarnitine.	X3..3.Hydroxyphenyl.propionic.acid	-0.263848	0.0836807
AC.18.1..Oleylcarnitine.	X4.amino.5.aminomethyl.2.methylpyrimidine	0.13277	0.388995
AC.18.1..Oleylcarnitine.	X4.amino.5.formamidomethyl.2.methylpyrimidine	0.237914	0.119792
AC.18.1..Oleylcarnitine.	X4.Amino.5.hydroxymethyl.2.methylpyrimidine	0.275546	0.070496
AC.18.1..Oleylcarnitine.	X4.aminophenol	0.109655	0.47731
AC.18.1..Oleylcarnitine.	X4.Hydroxybenzoylcholine	-0.0362227	0.815006
AC.18.1..Oleylcarnitine.	X4.Pyridoxic.acid	0.216209	0.158258
AC.18.1..Oleylcarnitine.	X5..2.Hydroxyethyl..4.methylthiazole	0.200141	0.192107
AC.18.1..Oleylcarnitine.	X5.AVAB	0.0541226	0.726396
AC.18.1..Oleylcarnitine.	Aniline	0.163073	0.289163
AC.18.1..Oleylcarnitine.	Azelaic.acid	0.0222692	0.88578
AC.18.1..Oleylcarnitine.	BA...9.04	0.0157858	0.919005
AC.18.1..Oleylcarnitine.	BA.7.85	0.0535588	0.72914
AC.18.1..Oleylcarnitine.	C24H32O7	0.0565187	0.714773
[truncated: 23,741 more rows]

## Sheet: Gut2Brain_Treatment_corr
Plasma metabolite	Fecal metabolite	Spearman rs	p-value
AC.04.0..Butanoylcarnitine.	Zeatin	-0.303922	0.235017
AC.04.0..Butanoylcarnitine.	Indole.3.butyric.acid	-0.176471	0.496736
AC.04.0..Butanoylcarnitine.	Leucine	0.0245098	0.928438
AC.04.0..Butanoylcarnitine.	Pantothenate	0.318627	0.212229
AC.04.0..Butanoylcarnitine.	Nutriacholic.acid.isomer.2	-0.318627	0.212229
AC.04.0..Butanoylcarnitine.	Pyridoxine	-0.318627	0.212229
AC.04.0..Butanoylcarnitine.	Trimethyluric.acid	-0.318627	0.212229
AC.04.0..Butanoylcarnitine.	Glutamic.acid	-0.0563725	0.83148
AC.04.0..Butanoylcarnitine.	X2.x.Dimethylpyridine	-0.323529	0.204973
AC.04.0..Butanoylcarnitine.	Histidinol	0.176471	0.496736
AC.04.0..Butanoylcarnitine.	Lithocholic.acid	-0.213235	0.409723
AC.04.0..Butanoylcarnitine.	LysoPE.15.0	0.151961	0.559403
AC.04.0..Butanoylcarnitine.	LysoPC.18.2.0.0	0.335784	0.187567
AC.04.0..Butanoylcarnitine.	Trigonelline	0.338235	0.184211
AC.04.0..Butanoylcarnitine.	Mesobilirubinogen	-0.0882353	0.73685
AC.04.0..Butanoylcarnitine.	X1.3.Dimethylurate	0.345588	0.174388
AC.04.0..Butanoylcarnitine.	N.Methyl.proline	-0.183824	0.478639
AC.04.0..Butanoylcarnitine.	X4.amino.5.aminomethyl.2.methylpyrimidine	-0.196078	0.449237
AC.04.0..Butanoylcarnitine.	Proline.betaine	-0.0416667	0.87602
AC.04.0..Butanoylcarnitine.	Pyrophosphoric acid	-0.269608	0.29421
AC.04.0..Butanoylcarnitine.	Aniline	-0.355392	0.161862
AC.04.0..Butanoylcarnitine.	Quinic.acid	0.240196	0.35168
AC.04.0..Butanoylcarnitine.	Sebacic.acid	-0.294118	0.251066
AC.04.0..Butanoylcarnitine.	Solanidine	-0.0367647	0.890955
AC.04.0..Butanoylcarnitine.	Sphinganine	-0.127451	0.6254
AC.04.0..Butanoylcarnitine.	X4.amino.5.formamidomethyl.2.methylpyrimidine	-0.372549	0.141473
AC.04.0..Butanoylcarnitine.	Tetrapyrrole.derivative	-0.232843	0.367008
AC.04.0..Butanoylcarnitine.	Urocanic.acid	-0.375	0.138717
AC.04.0..Butanoylcarnitine.	X4.aminophenol	-0.375	0.138717
AC.04.0..Butanoylcarnitine.	Thiamine.isomer.1	-0.0980392	0.708396
AC.04.0..Butanoylcarnitine.	Thiamine.isomer.2	-0.205882	0.426417
AC.04.0..Butanoylcarnitine.	Hypoxanthine	0.387255	0.125504
AC.04.0..Butanoylcarnitine.	L.Carnitine	0.406863	0.106281
AC.04.0..Butanoylcarnitine.	Caffeine	0.0661765	0.802056
AC.04.0..Butanoylcarnitine.	Triacetin	0.14951	0.56586
AC.04.0..Butanoylcarnitine.	X5.AVAB	-0.404412	0.108559
AC.04.0..Butanoylcarnitine.	Methionine	-0.0416667	0.87602
AC.04.0..Butanoylcarnitine.	Nutriacholic.acid.isomer.1	-0.411765	0.101831
AC.04.0..Butanoylcarnitine.	Venlafaxine	-0.142157	0.585424
AC.04.0..Butanoylcarnitine.	LysoPE.16.0	0.257353	0.317404
AC.04.0..Butanoylcarnitine.	Proline	-0.0514706	0.846278
AC.04.0..Butanoylcarnitine.	Metformin	-0.0318627	0.905925
AC.04.0..Butanoylcarnitine.	Azelaic.acid	-0.42402	0.0913057
AC.04.0..Butanoylcarnitine.	Pyridoxamine	-0.0441176	0.868568
AC.04.0..Butanoylcarnitine.	Saccharopine	0.438725	0.0797626
AC.04.0..Butanoylcarnitine.	Ne.Ne.Ne.Trimethyllysine	-0.0220588	0.935955
AC.04.0..Butanoylcarnitine.	Citric.acid	-0.431373	0.0853893
AC.04.0..Butanoylcarnitine.	Phosphoric.acid	-0.0735294	0.780155
AC.04.0..Butanoylcarnitine.	Glutaric.acid	-0.446078	0.0744174
AC.04.0..Butanoylcarnitine.	X4.Amino.5.hydroxymethyl.2.methylpyrimidine	-0.446078	0.0744174
AC.04.0..Butanoylcarnitine.	X4.Hydroxybenzoylcholine	0.00735294	0.981146
AC.04.0..Butanoylcarnitine.	X1.3.Dicyclohexylurea	-0.0514706	0.846278
AC.04.0..Butanoylcarnitine.	X4.Pyridoxic.acid	-0.262255	0.307997
AC.04.0..Butanoylcarnitine.	X3..3.Hydroxyphenyl.propionic.acid	0.458333	0.0661122
AC.04.0..Butanoylcarnitine.	Enterolactone	-0.453431	0.0693456
AC.04.0..Butanoylcarnitine.	X5..2.Hydroxyethyl..4.methylthiazole	-0.17402	0.502842
AC.04.0..Butanoylcarnitine.	BA...9.04	0.210784	0.415247
AC.04.0..Butanoylcarnitine.	BA.7.85	0.196078	0.449237
AC.04.0..Butanoylcarnitine.	Stercobilin	-0.480392	0.0529523
AC.04.0..Butanoylcarnitine.	C24H32O7	0.0661765	0.802056
AC.04.0..Butanoylcarnitine.	LysoPC.16.0.0.0	0.507353	0.0397044
AC.04.0..Butanoylcarnitine.	Valine	-0.5	0.0430295
AC.04.0..Butanoylcarnitine.	Chenodeoxycholic.acid	0.512255	0.0376009
AC.04.0..Butanoylcarnitine.	Cholic.acid	-0.17402	0.502842
AC.04.0..Butanoylcarnitine.	X.4.Trimethylammoniobutanoic.acid	0.556373	0.0223227
AC.04.0..Butanoylcarnitine.	Deoxycholic.acid	-0.0906863	0.729703
AC.04.0..Butanoylcarnitine.	N.Methyl.2.pyrrolidone	0.563725	0.0203438
AC.04.0..Butanoylcarnitine.	Creatinine	0.573529	0.0179242
AC.04.0..Butanoylcarnitine.	Dimethylphenylamine	-0.254902	0.322172
AC.04.0..Butanoylcarnitine.	FA.16.0..Palmitic.acid.	0.107843	0.680315
AC.04.0..Butanoylcarnitine.	Methylimidazoleacetic.acid	-0.57598	0.0173566
AC.04.0..Butanoylcarnitine.	FA.18.0..Stearic.acid.	-0.178922	0.490666
AC.04.0..Butanoylcarnitine.	X13.Docosenamide	0.102941	0.694307
AC.04.0..Butanoylcarnitine.	FA.18.0.O	0.125	0.632167
AC.04.0..Butanoylcarnitine.	Urobilin	0.64951	0.00590668
AC.04.0..Butanoylcarnitine.	Arginine	0.659314	0.00501821
AC.04.0..Butanoylcarnitine.	FA.18.1..Octadecenoic.acid.	0.237745	0.356747
AC.04.0..Butanoylcarnitine.	X3.Indoleacetic.acid	-0.605392	0.0115927
AC.04.0..Butanoylcarnitine.	N8.Acetylspermidine	0.686275	0.00311153
AC.04.0..Butanoylcarnitine.	FA.18.1.O..Hydroxyoctadecenoic.acid.	-0.196078	0.449237
AC.04.0..Butanoylcarnitine.	Oxindole.3.acetic.acid	-0.625	0.00868702
AC.04.0..Butanoylcarnitine.	Ketodeoxycholic.acid	-0.629902	0.00806083
AC.04.0..Butanoylcarnitine.	Histamine	0.710784	0.00192655
AC.04.0..Butanoylcarnitine.	C7H16N2O	0.713235	0.00183128
AC.04.0..Butanoylcarnitine.	FA.18.2..Linoleic.acid.	-0.120098	0.645787
AC.04.0..Butanoylcarnitine.	Leucine.Proline	0.730392	0.00126283
AC.04.0..Butanoylcarnitine.	Phenylalanine	0.732843	0.00119441
AC.04.0..Butanoylcarnitine.	C6H11NO	0.75	0.000791476
AC.04.0..Butanoylcarnitine.	Choline	0.752451	0.00074371
AC.04.0..Butanoylcarnitine.	Tryptophan	0.848039	0
AC.05.0..Isovalerylcarnitine.	Glutaric.acid	0.105392	0.687298
AC.05.0..Isovalerylcarnitine.	Hypoxanthine	-0.0686275	0.794738
AC.05.0..Isovalerylcarnitine.	Indole.3.butyric.acid	-0.0318627	0.905925
AC.05.0..Isovalerylcarnitine.	X3.Indoleacetic.acid	-0.186275	0.472682
AC.05.0..Isovalerylcarnitine.	Ketodeoxycholic.acid	-0.0147059	0.958535
AC.05.0..Isovalerylcarnitine.	X13.Docosenamide	-0.308824	0.227251
AC.05.0..Isovalerylcarnitine.	X2.x.Dimethylpyridine	-0.164216	0.52763
AC.05.0..Isovalerylcarnitine.	Leucine	-0.218137	0.398796
AC.05.0..Isovalerylcarnitine.	LysoPC.18.2.0.0	0.316176	0.215921
AC.05.0..Isovalerylcarnitine.	L.Carnitine	0.245098	0.341673
AC.05.0..Isovalerylcarnitine.	Histamine	0.321078	0.20858
AC.05.0..Isovalerylcarnitine.	Glutamic.acid	0.112745	0.666424
AC.05.0..Isovalerylcarnitine.	Histidinol	0.210784	0.415247
AC.05.0..Isovalerylcarnitine.	Lithocholic.acid	-0.134804	0.605275
AC.05.0..Isovalerylcarnitine.	LysoPC.16.0.0.0	0.0269608	0.920927
AC.05.0..Isovalerylcarnitine.	Leucine.Proline	0.330882	0.194404
AC.05.0..Isovalerylcarnitine.	LysoPE.15.0	0.333333	0.190965
AC.05.0..Isovalerylcarnitine.	Phenylalanine	-0.0784314	0.765642
AC.05.0..Isovalerylcarnitine.	X3..3.Hydroxyphenyl.propionic.acid	-0.0245098	0.928438
AC.05.0..Isovalerylcarnitine.	Tryptophan	0.0735294	0.780155
AC.05.0..Isovalerylcarnitine.	Valine	0.205882	0.426417
AC.05.0..Isovalerylcarnitine.	Mesobilirubinogen	0.0294118	0.913423
AC.05.0..Isovalerylcarnitine.	Methylimidazoleacetic.acid	0.0220588	0.935955
AC.05.0..Isovalerylcarnitine.	N8.Acetylspermidine	0.0171569	0.951004
AC.05.0..Isovalerylcarnitine.	N.Methyl.2.pyrrolidone	-0.0122549	0.966069
AC.05.0..Isovalerylcarnitine.	Nutriacholic.acid.isomer.1	-0.0588235	0.824102
AC.05.0..Isovalerylcarnitine.	X1.3.Dimethylurate	0.35049	0.168044
AC.05.0..Isovalerylcarnitine.	Nutriacholic.acid.isomer.2	0.0808824	0.758414
AC.05.0..Isovalerylcarnitine.	X4.amino.5.aminomethyl.2.methylpyrimidine	-0.0588235	0.824102
AC.05.0..Isovalerylcarnitine.	Proline.betaine	-0.193627	0.45504
AC.05.0..Isovalerylcarnitine.	Pyridoxine	-0.267157	0.298762
AC.05.0..Isovalerylcarnitine.	Pyrophosphoric acid	-0.181373	0.484634
AC.05.0..Isovalerylcarnitine.	Quinic.acid	-0.0759804	0.772889
AC.05.0..Isovalerylcarnitine.	Saccharopine	-0.0588235	0.824102
AC.05.0..Isovalerylcarnitine.	Sebacic.acid	-0.227941	0.377438
AC.05.0..Isovalerylcarnitine.	Solanidine	-0.0367647	0.890955
AC.05.0..Isovalerylcarnitine.	Sphinganine	-0.205882	0.426417
AC.05.0..Isovalerylcarnitine.	Stercobilin	-0.0269608	0.920927
AC.05.0..Isovalerylcarnitine.	Tetrapyrrole.derivative	0.115196	0.659518
AC.05.0..Isovalerylcarnitine.	X4.amino.5.formamidomethyl.2.methylpyrimidine	-0.171569	0.508985
AC.05.0..Isovalerylcarnitine.	Thiamine.isomer.1	-0.230392	0.372202
AC.05.0..Isovalerylcarnitine.	Thiamine.isomer.2	-0.0588235	0.824102
AC.05.0..Isovalerylcarnitine.	Trigonelline	0.0686275	0.794738
AC.05.0..Isovalerylcarnitine.	X.4.Trimethylammoniobutanoic.acid	-0.169118	0.515164
AC.05.0..Isovalerylcarnitine.	Trimethyluric.acid	-0.0514706	0.846278
AC.05.0..Isovalerylcarnitine.	Urobilin	-0.0637255	0.809389
AC.05.0..Isovalerylcarnitine.	Urocanic.acid	0.154412	0.55298
AC.05.0..Isovalerylcarnitine.	Zeatin	-0.129902	0.618662
AC.05.0..Isovalerylcarnitine.	Caffeine	0.147059	0.572349
AC.05.0..Isovalerylcarnitine.	N.Methyl.proline	0.406863	0.106281
AC.05.0..Isovalerylcarnitine.	Triacetin	-0.0490196	0.853696
AC.05.0..Isovalerylcarnitine.	X4.Amino.5.hydroxymethyl.2.methylpyrimidine	0.169118	0.515164
AC.05.0..Isovalerylcarnitine.	Methionine	-0.156863	0.546591
AC.05.0..Isovalerylcarnitine.	Venlafaxine	0.151961	0.559403
AC.05.0..Isovalerylcarnitine.	Oxindole.3.acetic.acid	-0.414216	0.0996585
AC.05.0..Isovalerylcarnitine.	LysoPE.16.0	-0.29902	0.242955
AC.05.0..Isovalerylcarnitine.	Proline	0.0735294	0.780155
AC.05.0..Isovalerylcarnitine.	Metformin	0.147059	0.572349
AC.05.0..Isovalerylcarnitine.	Pyridoxamine	0.205882	0.426417
AC.05.0..Isovalerylcarnitine.	Ne.Ne.Ne.Trimethyllysine	0.0490196	0.853696
AC.05.0..Isovalerylcarnitine.	Arginine	0.443627	0.0761684
AC.05.0..Isovalerylcarnitine.	Pantothenate	0.0857843	0.744017
AC.05.0..Isovalerylcarnitine.	Phosphoric.acid	-0.0343137	0.898436
AC.05.0..Isovalerylcarnitine.	X4.aminophenol	-0.110294	0.673357
AC.05.0..Isovalerylcarnitine.	X4.Hydroxybenzoylcholine	0.27451	0.285235
AC.05.0..Isovalerylcarnitine.	X1.3.Dicyclohexylurea	0.166667	0.521379
AC.05.0..Isovalerylcarnitine.	X4.Pyridoxic.acid	-0.0490196	0.853696
AC.05.0..Isovalerylcarnitine.	X5..2.Hydroxyethyl..4.methylthiazole	-0.0808824	0.758414
AC.05.0..Isovalerylcarnitine.	X5.AVAB	0.276961	0.280812
AC.05.0..Isovalerylcarnitine.	Aniline	-0.181373	0.484634
AC.05.0..Isovalerylcarnitine.	Azelaic.acid	-0.0882353	0.73685
AC.05.0..Isovalerylcarnitine.	BA...9.04	-0.0514706	0.846278
AC.05.0..Isovalerylcarnitine.	BA.7.85	-0.171569	0.508985
AC.05.0..Isovalerylcarnitine.	C24H32O7	0.208333	0.420812
AC.05.0..Isovalerylcarnitine.	C6H11NO	-0.0686275	0.794738
AC.05.0..Isovalerylcarnitine.	C7H16N2O	-0.0490196	0.853696
AC.05.0..Isovalerylcarnitine.	Chenodeoxycholic.acid	0.0637255	0.809389
AC.05.0..Isovalerylcarnitine.	Cholic.acid	0.0490196	0.853696
AC.05.0..Isovalerylcarnitine.	Choline	0.242647	0.346655
AC.05.0..Isovalerylcarnitine.	Citric.acid	-0.279412	0.276433
AC.05.0..Isovalerylcarnitine.	Creatinine	0.0808824	0.758414
AC.05.0..Isovalerylcarnitine.	Deoxycholic.acid	-0.178922	0.490666
AC.05.0..Isovalerylcarnitine.	FA.18.0..Stearic.acid.	-0.541667	0.0267353
AC.05.0..Isovalerylcarnitine.	Dimethylphenylamine	-0.134804	0.605275
AC.05.0..Isovalerylcarnitine.	Enterolactone	-0.0931373	0.722578
AC.05.0..Isovalerylcarnitine.	FA.16.0..Palmitic.acid.	0.0686275	0.794738
AC.05.0..Isovalerylcarnitine.	FA.18.0.O	0.0539216	0.838873
AC.05.0..Isovalerylcarnitine.	FA.18.1..Octadecenoic.acid.	-0.0441176	0.868568
AC.05.0..Isovalerylcarnitine.	FA.18.1.O..Hydroxyoctadecenoic.acid.	0.129902	0.618662
AC.05.0..Isovalerylcarnitine.	FA.18.2..Linoleic.acid.	-0.0637255	0.809389
AC.06.0..Hexanoylcarnitine.	Glutaric.acid	0.0612745	0.816738
AC.06.0..Hexanoylcarnitine.	Hypoxanthine	-0.254902	0.322172
AC.06.0..Hexanoylcarnitine.	Indole.3.butyric.acid	-0.120098	0.645787
AC.06.0..Hexanoylcarnitine.	Ketodeoxycholic.acid	-0.127451	0.6254
AC.06.0..Hexanoylcarnitine.	X2.x.Dimethylpyridine	-0.142157	0.585424
AC.06.0..Hexanoylcarnitine.	Leucine	0.105392	0.687298
AC.06.0..Hexanoylcarnitine.	L.Carnitine	0.208333	0.420812
AC.06.0..Hexanoylcarnitine.	LysoPE.16.0	-0.318627	0.212229
AC.06.0..Hexanoylcarnitine.	Leucine.Proline	0.176471	0.496736
AC.06.0..Hexanoylcarnitine.	Glutamic.acid	0.0808824	0.758414
AC.06.0..Hexanoylcarnitine.	X4.amino.5.formamidomethyl.2.methylpyrimidine	-0.321078	0.20858
AC.06.0..Hexanoylcarnitine.	Methionine	0.323529	0.204973
AC.06.0..Hexanoylcarnitine.	Histidinol	-0.223039	0.388034
AC.06.0..Hexanoylcarnitine.	Lithocholic.acid	-0.0220588	0.935955
AC.06.0..Hexanoylcarnitine.	LysoPC.16.0.0.0	0.127451	0.6254
AC.06.0..Hexanoylcarnitine.	LysoPE.15.0	0.166667	0.521379
AC.06.0..Hexanoylcarnitine.	Phenylalanine	0.0882353	0.73685
AC.06.0..Hexanoylcarnitine.	X3..3.Hydroxyphenyl.propionic.acid	0.0955882	0.715476
AC.06.0..Hexanoylcarnitine.	Tryptophan	0.14951	0.56586
AC.06.0..Hexanoylcarnitine.	Valine	0.252451	0.326983
AC.06.0..Hexanoylcarnitine.	Mesobilirubinogen	-0.205882	0.426417
AC.06.0..Hexanoylcarnitine.	Methylimidazoleacetic.acid	-0.0588235	0.824102
AC.06.0..Hexanoylcarnitine.	N8.Acetylspermidine	0.294118	0.251066
AC.06.0..Hexanoylcarnitine.	N.Methyl.2.pyrrolidone	-0.0686275	0.794738
AC.06.0..Hexanoylcarnitine.	Nutriacholic.acid.isomer.1	-0.223039	0.388034
AC.06.0..Hexanoylcarnitine.	Nutriacholic.acid.isomer.2	-0.0539216	0.838873
AC.06.0..Hexanoylcarnitine.	Oxindole.3.acetic.acid	-0.161765	0.533916
AC.06.0..Hexanoylcarnitine.	N.Methyl.proline	0.245098	0.341673
AC.06.0..Hexanoylcarnitine.	X4.amino.5.aminomethyl.2.methylpyrimidine	-0.0833333	0.751206
AC.06.0..Hexanoylcarnitine.	Proline.betaine	-0.110294	0.673357
AC.06.0..Hexanoylcarnitine.	Pyridoxine	-0.237745	0.356747
AC.06.0..Hexanoylcarnitine.	Quinic.acid	-0.110294	0.673357
AC.06.0..Hexanoylcarnitine.	Saccharopine	0.125	0.632167
AC.06.0..Hexanoylcarnitine.	Sebacic.acid	0.176471	0.496736
AC.06.0..Hexanoylcarnitine.	Solanidine	0.0710784	0.787438
AC.06.0..Hexanoylcarnitine.	Stercobilin	-0.289216	0.259349
AC.06.0..Hexanoylcarnitine.	Tetrapyrrole.derivative	-0.0686275	0.794738
AC.06.0..Hexanoylcarnitine.	Thiamine.isomer.1	-0.169118	0.515164
AC.06.0..Hexanoylcarnitine.	Thiamine.isomer.2	-0.0416667	0.87602
AC.06.0..Hexanoylcarnitine.	Histamine	0.384804	0.128071
AC.06.0..Hexanoylcarnitine.	Trigonelline	-0.102941	0.694307
AC.06.0..Hexanoylcarnitine.	LysoPC.18.2.0.0	0.392157	0.120481
AC.06.0..Hexanoylcarnitine.	Trimethyluric.acid	-0.151961	0.559403
AC.06.0..Hexanoylcarnitine.	Urobilin	0.208333	0.420812
AC.06.0..Hexanoylcarnitine.	Urocanic.acid	-0.166667	0.521379
AC.06.0..Hexanoylcarnitine.	X.4.Trimethylammoniobutanoic.acid	0.0220588	0.935955
AC.06.0..Hexanoylcarnitine.	Zeatin	0.193627	0.45504
AC.06.0..Hexanoylcarnitine.	Triacetin	-0.169118	0.515164
AC.06.0..Hexanoylcarnitine.	X4.Amino.5.hydroxymethyl.2.methylpyrimidine	-0.0441176	0.868568
AC.06.0..Hexanoylcarnitine.	Venlafaxine	-0.0465686	0.861126
AC.06.0..Hexanoylcarnitine.	Metformin	-0.171569	0.508985
AC.06.0..Hexanoylcarnitine.	Pyridoxamine	0.22549	0.382715
AC.06.0..Hexanoylcarnitine.	Ne.Ne.Ne.Trimethyllysine	-0.147059	0.572349
AC.06.0..Hexanoylcarnitine.	X3.Indoleacetic.acid	-0.431373	0.0853893
AC.06.0..Hexanoylcarnitine.	Pantothenate	0.247549	0.336734
AC.06.0..Hexanoylcarnitine.	Arginine	0.446078	0.0744174
AC.06.0..Hexanoylcarnitine.	Phosphoric.acid	0.139706	0.59201
AC.06.0..Hexanoylcarnitine.	X4.aminophenol	-0.166667	0.521379
AC.06.0..Hexanoylcarnitine.	X4.Hydroxybenzoylcholine	0.267157	0.298762
AC.06.0..Hexanoylcarnitine.	X1.3.Dicyclohexylurea	0.156863	0.546591
AC.06.0..Hexanoylcarnitine.	X4.Pyridoxic.acid	-0.0759804	0.772889
AC.06.0..Hexanoylcarnitine.	Caffeine	0.458333	0.0661122
AC.06.0..Hexanoylcarnitine.	X5..2.Hydroxyethyl..4.methylthiazole	-0.240196	0.35168
AC.06.0..Hexanoylcarnitine.	X5.AVAB	-0.0955882	0.715476
AC.06.0..Hexanoylcarnitine.	Aniline	-0.164216	0.52763
AC.06.0..Hexanoylcarnitine.	Azelaic.acid	0.120098	0.645787
AC.06.0..Hexanoylcarnitine.	BA...9.04	-0.137255	0.598627
AC.06.0..Hexanoylcarnitine.	Citric.acid	-0.47549	0.0556867
AC.06.0..Hexanoylcarnitine.	BA.7.85	-0.102941	0.694307
AC.06.0..Hexanoylcarnitine.	C24H32O7	0.105392	0.687298
AC.06.0..Hexanoylcarnitine.	Pyrophosphoric acid	-0.487745	0.049045
AC.06.0..Hexanoylcarnitine.	C6H11NO	0	1
AC.06.0..Hexanoylcarnitine.	C7H16N2O	0.213235	0.409723
AC.06.0..Hexanoylcarnitine.	X1.3.Dimethylurate	0.0441176	0.868568
AC.06.0..Hexanoylcarnitine.	Chenodeoxycholic.acid	0.0171569	0.951004
AC.06.0..Hexanoylcarnitine.	Cholic.acid	-0.272059	0.289701
AC.06.0..Hexanoylcarnitine.	Choline	0.254902	0.322172
AC.06.0..Hexanoylcarnitine.	Sphinganine	-0.52451	0.0327204
AC.06.0..Hexanoylcarnitine.	Creatinine	0.156863	0.546591
AC.06.0..Hexanoylcarnitine.	Deoxycholic.acid	-0.0196078	0.943477
AC.06.0..Hexanoylcarnitine.	Dimethylphenylamine	-0.276961	0.280812
AC.06.0..Hexanoylcarnitine.	Enterolactone	0.193627	0.45504
AC.06.0..Hexanoylcarnitine.	FA.16.0..Palmitic.acid.	0.235294	0.361857
AC.06.0..Hexanoylcarnitine.	FA.18.0..Stearic.acid.	-0.205882	0.426417
AC.06.0..Hexanoylcarnitine.	X13.Docosenamide	0.257353	0.317404
AC.06.0..Hexanoylcarnitine.	FA.18.0.O	-0.0784314	0.765642
AC.06.0..Hexanoylcarnitine.	Proline	0.64951	0.00590668
AC.06.0..Hexanoylcarnitine.	FA.18.1..Octadecenoic.acid.	0.0612745	0.816738
AC.06.0..Hexanoylcarnitine.	FA.18.1.O..Hydroxyoctadecenoic.acid.	-0.196078	0.449237
AC.06.0..Hexanoylcarnitine.	FA.18.2..Linoleic.acid.	0.171569	0.508985
AC.08.0..Octanoylcarnitine.	Glutaric.acid	-0.210784	0.415247
AC.08.0..Octanoylcarnitine.	Pyridoxamine	0.303922	0.235017
AC.08.0..Octanoylcarnitine.	X5.AVAB	-0.303922	0.235017
AC.08.0..Octanoylcarnitine.	Indole.3.butyric.acid	-0.176471	0.496736
AC.08.0..Octanoylcarnitine.	X2.x.Dimethylpyridine	-0.139706	0.59201
AC.08.0..Octanoylcarnitine.	Leucine	-0.191176	0.460882
AC.08.0..Octanoylcarnitine.	Metformin	-0.316176	0.215921
AC.08.0..Octanoylcarnitine.	L.Carnitine	0.262255	0.307997
AC.08.0..Octanoylcarnitine.	Leucine.Proline	0.25	0.331837
AC.08.0..Octanoylcarnitine.	Glutamic.acid	-0.171569	0.508985
AC.08.0..Octanoylcarnitine.	Histidinol	-0.166667	0.521379
AC.08.0..Octanoylcarnitine.	LysoPC.16.0.0.0	0.151961	0.559403
AC.08.0..Octanoylcarnitine.	LysoPE.15.0	-0.0392157	0.883482
AC.08.0..Octanoylcarnitine.	Phenylalanine	0.129902	0.618662
AC.08.0..Octanoylcarnitine.	X3..3.Hydroxyphenyl.propionic.acid	0.279412	0.276433
AC.08.0..Octanoylcarnitine.	Tryptophan	0.272059	0.289701
AC.08.0..Octanoylcarnitine.	Valine	-0.0882353	0.73685
AC.08.0..Octanoylcarnitine.	Urocanic.acid	-0.335784	0.187567
AC.08.0..Octanoylcarnitine.	N8.Acetylspermidine	0.264706	0.303358
AC.08.0..Octanoylcarnitine.	N.Methyl.2.pyrrolidone	0.0220588	0.935955
AC.08.0..Octanoylcarnitine.	X4.amino.5.formamidomethyl.2.methylpyrimidine	-0.343137	0.177621
AC.08.0..Octanoylcarnitine.	Oxindole.3.acetic.acid	-0.232843	0.367008
AC.08.0..Octanoylcarnitine.	N.Methyl.proline	0.0220588	0.935955
AC.08.0..Octanoylcarnitine.	X4.amino.5.aminomethyl.2.methylpyrimidine	-0.154412	0.55298
AC.08.0..Octanoylcarnitine.	Proline.betaine	-0.269608	0.29421
AC.08.0..Octanoylcarnitine.	Pyridoxine	-0.159314	0.540236
AC.08.0..Octanoylcarnitine.	Mesobilirubinogen	-0.355392	0.161862
AC.08.0..Octanoylcarnitine.	Quinic.acid	0.0563725	0.83148
AC.08.0..Octanoylcarnitine.	Citric.acid	-0.357843	0.158831
AC.08.0..Octanoylcarnitine.	Saccharopine	0.0367647	0.890955
AC.08.0..Octanoylcarnitine.	Sebacic.acid	0.0343137	0.898436
AC.08.0..Octanoylcarnitine.	Solanidine	-0.102941	0.694307
AC.08.0..Octanoylcarnitine.	Lithocholic.acid	-0.365196	0.149976
AC.08.0..Octanoylcarnitine.	Tetrapyrrole.derivative	-0.289216	0.259349
AC.08.0..Octanoylcarnitine.	Nutriacholic.acid.isomer.2	-0.375	0.138717
AC.08.0..Octanoylcarnitine.	Thiamine.isomer.1	-0.262255	0.307997
AC.08.0..Octanoylcarnitine.	Thiamine.isomer.2	-0.205882	0.426417
AC.08.0..Octanoylcarnitine.	Trigonelline	0.132353	0.611953
AC.08.0..Octanoylcarnitine.	Trimethyluric.acid	-0.144608	0.578871
AC.08.0..Octanoylcarnitine.	LysoPE.16.0	-0.387255	0.125504
AC.08.0..Octanoylcarnitine.	Urobilin	0.196078	0.449237
AC.08.0..Octanoylcarnitine.	Cholic.acid	-0.389706	0.122974
AC.08.0..Octanoylcarnitine.	Histamine	0.404412	0.108559
AC.08.0..Octanoylcarnitine.	Hypoxanthine	-0.397059	0.115604
AC.08.0..Octanoylcarnitine.	Zeatin	-0.0220588	0.935955
AC.08.0..Octanoylcarnitine.	Sphinganine	-0.401961	0.110871
AC.08.0..Octanoylcarnitine.	Triacetin	-0.289216	0.259349
AC.08.0..Octanoylcarnitine.	LysoPC.18.2.0.0	0.29902	0.242955
AC.08.0..Octanoylcarnitine.	X.4.Trimethylammoniobutanoic.acid	-0.0686275	0.794738
AC.08.0..Octanoylcarnitine.	X4.Amino.5.hydroxymethyl.2.methylpyrimidine	-0.289216	0.259349
AC.08.0..Octanoylcarnitine.	Methylimidazoleacetic.acid	-0.406863	0.106281
AC.08.0..Octanoylcarnitine.	Methionine	0.220588	0.393394
AC.08.0..Octanoylcarnitine.	Venlafaxine	-0.0955882	0.715476
AC.08.0..Octanoylcarnitine.	Ketodeoxycholic.acid	-0.421569	0.0933435
AC.08.0..Octanoylcarnitine.	Pyrophosphoric acid	-0.42402	0.0913057
AC.08.0..Octanoylcarnitine.	X3.Indoleacetic.acid	-0.428922	0.0873288
AC.08.0..Octanoylcarnitine.	Ne.Ne.Ne.Trimethyllysine	-0.161765	0.533916
AC.08.0..Octanoylcarnitine.	Stercobilin	-0.431373	0.0853893
AC.08.0..Octanoylcarnitine.	Pantothenate	0.183824	0.478639
AC.08.0..Octanoylcarnitine.	Phosphoric.acid	0.0269608	0.920927
AC.08.0..Octanoylcarnitine.	X4.aminophenol	-0.235294	0.361857
AC.08.0..Octanoylcarnitine.	X4.Hydroxybenzoylcholine	0.213235	0.409723
AC.08.0..Octanoylcarnitine.	X5..2.Hydroxyethyl..4.methylthiazole	-0.448529	0.0726969
AC.08.0..Octanoylcarnitine.	X1.3.Dicyclohexylurea	0.00735294	0.981146
AC.08.0..Octanoylcarnitine.	X4.Pyridoxic.acid	-0.125	0.632167
AC.08.0..Octanoylcarnitine.	Aniline	-0.117647	0.652639
AC.08.0..Octanoylcarnitine.	Azelaic.acid	-0.0661765	0.802056
AC.08.0..Octanoylcarnitine.	BA...9.04	-0.0318627	0.905925
AC.08.0..Octanoylcarnitine.	BA.7.85	-0.0122549	0.966069
AC.08.0..Octanoylcarnitine.	C24H32O7	-0.0122549	0.966069
AC.08.0..Octanoylcarnitine.	Arginine	0.492647	0.0465658
AC.08.0..Octanoylcarnitine.	C6H11NO	0.0637255	0.809389
AC.08.0..Octanoylcarnitine.	C7H16N2O	0.20098	0.437748
AC.08.0..Octanoylcarnitine.	Proline	0.504902	0.0407898
AC.08.0..Octanoylcarnitine.	X1.3.Dimethylurate	0.125	0.632167
AC.08.0..Octanoylcarnitine.	Chenodeoxycholic.acid	0.20098	0.437748
AC.08.0..Octanoylcarnitine.	Choline	0.252451	0.326983
AC.08.0..Octanoylcarnitine.	Nutriacholic.acid.isomer.1	-0.514706	0.0365822
AC.08.0..Octanoylcarnitine.	Creatinine	0.215686	0.404239
AC.08.0..Octanoylcarnitine.	Caffeine	0.561275	0.0209873
AC.08.0..Octanoylcarnitine.	Deoxycholic.acid	-0.289216	0.259349
AC.08.0..Octanoylcarnitine.	Dimethylphenylamine	-0.257353	0.317404
AC.08.0..Octanoylcarnitine.	Enterolactone	-0.00735294	0.981146
AC.08.0..Octanoylcarnitine.	FA.16.0..Palmitic.acid.	0.110294	0.673357
AC.08.0..Octanoylcarnitine.	FA.18.0..Stearic.acid.	-0.291667	0.255186
AC.08.0..Octanoylcarnitine.	X13.Docosenamide	0.137255	0.598627
AC.08.0..Octanoylcarnitine.	FA.18.0.O	-0.17402	0.502842
AC.08.0..Octanoylcarnitine.	FA.18.1..Octadecenoic.acid.	-0.0808824	0.758414
AC.08.0..Octanoylcarnitine.	FA.18.1.O..Hydroxyoctadecenoic.acid.	-0.279412	0.276433
AC.08.0..Octanoylcarnitine.	FA.18.2..Linoleic.acid.	-0.0490196	0.853696
AC.08.1..Octenoyl.L.carnitine.	Glutaric.acid	-0.125	0.632167
AC.08.1..Octenoyl.L.carnitine.	Proline.betaine	0.303922	0.235017
AC.08.1..Octenoyl.L.carnitine.	Hypoxanthine	-0.183824	0.478639
AC.08.1..Octenoyl.L.carnitine.	Indole.3.butyric.acid	0.122549	0.638963
AC.08.1..Octenoyl.L.carnitine.	X3.Indoleacetic.acid	-0.0686275	0.794738
AC.08.1..Octenoyl.L.carnitine.	BA.7.85	0.308824	0.227251
AC.08.1..Octenoyl.L.carnitine.	X2.x.Dimethylpyridine	0.00980392	0.973607
AC.08.1..Octenoyl.L.carnitine.	Arginine	-0.127451	0.6254
AC.08.1..Octenoyl.L.carnitine.	L.Carnitine	-0.0882353	0.73685
AC.08.1..Octenoyl.L.carnitine.	Caffeine	-0.318627	0.212229
AC.08.1..Octenoyl.L.carnitine.	Leucine.Proline	-0.115196	0.659518
AC.08.1..Octenoyl.L.carnitine.	Glutamic.acid	0.115196	0.659518
AC.08.1..Octenoyl.L.carnitine.	Lithocholic.acid	-0.151961	0.559403
AC.08.1..Octenoyl.L.carnitine.	Metformin	0.328431	0.197885
AC.08.1..Octenoyl.L.carnitine.	LysoPE.15.0	-0.0563725	0.83148
AC.08.1..Octenoyl.L.carnitine.	Phenylalanine	-0.154412	0.55298
AC.08.1..Octenoyl.L.carnitine.	Ketodeoxycholic.acid	0.335784	0.187567
AC.08.1..Octenoyl.L.carnitine.	X3..3.Hydroxyphenyl.propionic.acid	0.0857843	0.744017
AC.08.1..Octenoyl.L.carnitine.	Tryptophan	-0.129902	0.618662
AC.08.1..Octenoyl.L.carnitine.	Valine	0.0294118	0.913423
AC.08.1..Octenoyl.L.carnitine.	LysoPC.16.0.0.0	-0.333333	0.190965
AC.08.1..Octenoyl.L.carnitine.	Mesobilirubinogen	-0.25	0.331837
AC.08.1..Octenoyl.L.carnitine.	Methylimidazoleacetic.acid	0.215686	0.404239
AC.08.1..Octenoyl.L.carnitine.	N8.Acetylspermidine	0.137255	0.598627
AC.08.1..Octenoyl.L.carnitine.	N.Methyl.2.pyrrolidone	0.218137	0.398796
AC.08.1..Octenoyl.L.carnitine.	Nutriacholic.acid.isomer.2	0.269608	0.29421
AC.08.1..Octenoyl.L.carnitine.	Creatinine	0.352941	0.164933
AC.08.1..Octenoyl.L.carnitine.	Oxindole.3.acetic.acid	-0.105392	0.687298
AC.08.1..Octenoyl.L.carnitine.	X4.amino.5.aminomethyl.2.methylpyrimidine	-0.122549	0.638963
AC.08.1..Octenoyl.L.carnitine.	Pyrophosphoric acid	0.0318627	0.905925
AC.08.1..Octenoyl.L.carnitine.	Quinic.acid	0.0784314	0.765642
AC.08.1..Octenoyl.L.carnitine.	Saccharopine	-0.151961	0.559403
AC.08.1..Octenoyl.L.carnitine.	Histamine	0.370098	0.144269
AC.08.1..Octenoyl.L.carnitine.	Sebacic.acid	0.0955882	0.715476
AC.08.1..Octenoyl.L.carnitine.	Solanidine	0.0245098	0.928438
AC.08.1..Octenoyl.L.carnitine.	Pyridoxine	-0.365196	0.149976
AC.08.1..Octenoyl.L.carnitine.	Nutriacholic.acid.isomer.1	0.372549	0.141473
AC.08.1..Octenoyl.L.carnitine.	Sphinganine	-0.257353	0.317404
AC.08.1..Octenoyl.L.carnitine.	Stercobilin	-0.0931373	0.722578
AC.08.1..Octenoyl.L.carnitine.	Tetrapyrrole.derivative	-0.291667	0.255186
AC.08.1..Octenoyl.L.carnitine.	X4.amino.5.formamidomethyl.2.methylpyrimidine	-0.0784314	0.765642
AC.08.1..Octenoyl.L.carnitine.	Thiamine.isomer.1	-0.27451	0.285235
AC.08.1..Octenoyl.L.carnitine.	Thiamine.isomer.2	-0.115196	0.659518
AC.08.1..Octenoyl.L.carnitine.	Leucine	0.387255	0.125504
AC.08.1..Octenoyl.L.carnitine.	Trigonelline	-0.27451	0.285235
AC.08.1..Octenoyl.L.carnitine.	FA.18.0..Stearic.acid.	-0.382353	0.130676
AC.08.1..Octenoyl.L.carnitine.	Trimethyluric.acid	0.0882353	0.73685
AC.08.1..Octenoyl.L.carnitine.	Urobilin	0.137255	0.598627
AC.08.1..Octenoyl.L.carnitine.	LysoPC.18.2.0.0	0.397059	0.115604
AC.08.1..Octenoyl.L.carnitine.	Urocanic.acid	0.169118	0.515164
AC.08.1..Octenoyl.L.carnitine.	Zeatin	-0.161765	0.533916
AC.08.1..Octenoyl.L.carnitine.	Triacetin	-0.0808824	0.758414
AC.08.1..Octenoyl.L.carnitine.	X4.Amino.5.hydroxymethyl.2.methylpyrimidine	-0.0392157	0.883482
AC.08.1..Octenoyl.L.carnitine.	Methionine	-0.151961	0.559403
AC.08.1..Octenoyl.L.carnitine.	Venlafaxine	0.262255	0.307997
AC.08.1..Octenoyl.L.carnitine.	Ne.Ne.Ne.Trimethyllysine	0.421569	0.0933435
AC.08.1..Octenoyl.L.carnitine.	LysoPE.16.0	-0.240196	0.35168
AC.08.1..Octenoyl.L.carnitine.	X.4.Trimethylammoniobutanoic.acid	-0.0808824	0.758414
AC.08.1..Octenoyl.L.carnitine.	Proline	0.0220588	0.935955
AC.08.1..Octenoyl.L.carnitine.	Histidinol	0.428922	0.0873288
AC.08.1..Octenoyl.L.carnitine.	Pyridoxamine	-0.183824	0.478639
AC.08.1..Octenoyl.L.carnitine.	N.Methyl.proline	0.443627	0.0761684
AC.08.1..Octenoyl.L.carnitine.	Pantothenate	-0.122549	0.638963
AC.08.1..Octenoyl.L.carnitine.	Phosphoric.acid	-0.159314	0.540236
AC.08.1..Octenoyl.L.carnitine.	X4.aminophenol	0.0784314	0.765642
AC.08.1..Octenoyl.L.carnitine.	X4.Hydroxybenzoylcholine	-0.117647	0.652639
AC.08.1..Octenoyl.L.carnitine.	X1.3.Dicyclohexylurea	0.294118	0.251066
AC.08.1..Octenoyl.L.carnitine.	X4.Pyridoxic.acid	-0.0931373	0.722578
AC.08.1..Octenoyl.L.carnitine.	X5..2.Hydroxyethyl..4.methylthiazole	-0.0441176	0.868568
AC.08.1..Octenoyl.L.carnitine.	X5.AVAB	0.161765	0.533916
AC.08.1..Octenoyl.L.carnitine.	Aniline	-0.0686275	0.794738
AC.08.1..Octenoyl.L.carnitine.	Azelaic.acid	-0.213235	0.409723
AC.08.1..Octenoyl.L.carnitine.	BA...9.04	0.22549	0.382715
AC.08.1..Octenoyl.L.carnitine.	C24H32O7	0.120098	0.645787
AC.08.1..Octenoyl.L.carnitine.	C6H11NO	-0.0833333	0.751206
AC.08.1..Octenoyl.L.carnitine.	C7H16N2O	-0.0441176	0.868568
AC.08.1..Octenoyl.L.carnitine.	X1.3.Dimethylurate	0.0882353	0.73685
AC.08.1..Octenoyl.L.carnitine.	Chenodeoxycholic.acid	-0.0808824	0.758414
AC.08.1..Octenoyl.L.carnitine.	Choline	-0.289216	0.259349
AC.08.1..Octenoyl.L.carnitine.	Cholic.acid	0.526961	0.0318066
AC.08.1..Octenoyl.L.carnitine.	Citric.acid	-0.289216	0.259349
AC.08.1..Octenoyl.L.carnitine.	Deoxycholic.acid	0.127451	0.6254
AC.08.1..Octenoyl.L.carnitine.	Dimethylphenylamine	-0.0171569	0.951004
AC.08.1..Octenoyl.L.carnitine.	Enterolactone	0.208333	0.420812
AC.08.1..Octenoyl.L.carnitine.	FA.16.0..Palmitic.acid.	-0.0441176	0.868568
AC.08.1..Octenoyl.L.carnitine.	X13.Docosenamide	-0.105392	0.687298
AC.08.1..Octenoyl.L.carnitine.	FA.18.0.O	0.0686275	0.794738
AC.08.1..Octenoyl.L.carnitine.	FA.18.1..Octadecenoic.acid.	-0.0147059	0.958535
AC.08.1..Octenoyl.L.carnitine.	FA.18.1.O..Hydroxyoctadecenoic.acid.	0.00490196	0.988687
AC.08.1..Octenoyl.L.carnitine.	FA.18.2..Linoleic.acid.	-0.0147059	0.958535
AC.09.0..Nonanoylcarnitine.	Glutaric.acid	0.0931373	0.722578
AC.09.0..Nonanoylcarnitine.	Proline.betaine	0.301471	0.238965
AC.09.0..Nonanoylcarnitine.	Caffeine	-0.301471	0.238965
AC.09.0..Nonanoylcarnitine.	Histamine	0.259804	0.312679
AC.09.0..Nonanoylcarnitine.	Histidinol	0.303922	0.235017
AC.09.0..Nonanoylcarnitine.	Hypoxanthine	0.0416667	0.87602
AC.09.0..Nonanoylcarnitine.	Indole.3.butyric.acid	-0.0196078	0.943477
AC.09.0..Nonanoylcarnitine.	X3.Indoleacetic.acid	-0.0367647	0.890955
AC.09.0..Nonanoylcarnitine.	Cholic.acid	0.308824	0.227251
AC.09.0..Nonanoylcarnitine.	Ketodeoxycholic.acid	-0.0392157	0.883482
AC.09.0..Nonanoylcarnitine.	X2.x.Dimethylpyridine	-0.125	0.632167
AC.09.0..Nonanoylcarnitine.	Leucine	0.272059	0.289701
AC.09.0..Nonanoylcarnitine.	Arginine	0.20098	0.437748
AC.09.0..Nonanoylcarnitine.	Zeatin	-0.316176	0.215921
AC.09.0..Nonanoylcarnitine.	Leucine.Proline	0.0955882	0.715476
AC.09.0..Nonanoylcarnitine.	Glutamic.acid	0.0392157	0.883482
AC.09.0..Nonanoylcarnitine.	FA.18.0..Stearic.acid.	-0.321078	0.20858
AC.09.0..Nonanoylcarnitine.	Lithocholic.acid	-0.220588	0.393394
AC.09.0..Nonanoylcarnitine.	LysoPC.16.0.0.0	-0.0833333	0.751206
AC.09.0..Nonanoylcarnitine.	X4.Pyridoxic.acid	-0.32598	0.201408
AC.09.0..Nonanoylcarnitine.	X13.Docosenamide	-0.32598	0.201408
AC.09.0..Nonanoylcarnitine.	LysoPE.15.0	0.0367647	0.890955
AC.09.0..Nonanoylcarnitine.	Phenylalanine	0.0710784	0.787438
AC.09.0..Nonanoylcarnitine.	L.Carnitine	-0.330882	0.194404
AC.09.0..Nonanoylcarnitine.	X3..3.Hydroxyphenyl.propionic.acid	0.205882	0.426417
AC.09.0..Nonanoylcarnitine.	Tryptophan	0.0343137	0.898436
AC.09.0..Nonanoylcarnitine.	Valine	0	1
AC.09.0..Nonanoylcarnitine.	BA...9.04	0.338235	0.184211
AC.09.0..Nonanoylcarnitine.	Mesobilirubinogen	0.0196078	0.943477
AC.09.0..Nonanoylcarnitine.	Methylimidazoleacetic.acid	0.161765	0.533916
AC.09.0..Nonanoylcarnitine.	N8.Acetylspermidine	0.0392157	0.883482
AC.09.0..Nonanoylcarnitine.	Methionine	-0.338235	0.184211
AC.09.0..Nonanoylcarnitine.	N.Methyl.2.pyrrolidone	0.17402	0.502842
AC.09.0..Nonanoylcarnitine.	Nutriacholic.acid.isomer.1	0.154412	0.55298
AC.09.0..Nonanoylcarnitine.	Nutriacholic.acid.isomer.2	0.193627	0.45504
AC.09.0..Nonanoylcarnitine.	Oxindole.3.acetic.acid	0.0196078	0.943477
AC.09.0..Nonanoylcarnitine.	N.Methyl.proline	0.281863	0.272097
AC.09.0..Nonanoylcarnitine.	X4.amino.5.aminomethyl.2.methylpyrimidine	-0.252451	0.326983
AC.09.0..Nonanoylcarnitine.	Pyrophosphoric acid	-0.0367647	0.890955
AC.09.0..Nonanoylcarnitine.	Pyridoxine	-0.357843	0.158831
AC.09.0..Nonanoylcarnitine.	Quinic.acid	0.230392	0.372202
AC.09.0..Nonanoylcarnitine.	Saccharopine	-0.169118	0.515164
AC.09.0..Nonanoylcarnitine.	Sebacic.acid	-0.127451	0.6254
AC.09.0..Nonanoylcarnitine.	Solanidine	-0.0686275	0.794738
AC.09.0..Nonanoylcarnitine.	Sphinganine	-0.181373	0.484634
AC.09.0..Nonanoylcarnitine.	Stercobilin	-0.0490196	0.853696
AC.09.0..Nonanoylcarnitine.	Thiamine.isomer.1	-0.372549	0.141473
AC.09.0..Nonanoylcarnitine.	Tetrapyrrole.derivative	-0.161765	0.533916
AC.09.0..Nonanoylcarnitine.	LysoPC.18.2.0.0	0.379902	0.133318
AC.09.0..Nonanoylcarnitine.	X4.amino.5.formamidomethyl.2.methylpyrimidine	-0.237745	0.356747
AC.09.0..Nonanoylcarnitine.	Thiamine.isomer.2	-0.227941	0.377438
AC.09.0..Nonanoylcarnitine.	Trigonelline	0.296569	0.246989
AC.09.0..Nonanoylcarnitine.	Trimethyluric.acid	-0.0539216	0.838873
AC.09.0..Nonanoylcarnitine.	Urobilin	0.0857843	0.744017
AC.09.0..Nonanoylcarnitine.	Urocanic.acid	-0.0490196	0.853696
AC.09.0..Nonanoylcarnitine.	X1.3.Dimethylurate	0.401961	0.110871
AC.09.0..Nonanoylcarnitine.	Triacetin	0.139706	0.59201
AC.09.0..Nonanoylcarnitine.	X4.Amino.5.hydroxymethyl.2.methylpyrimidine	-0.0735294	0.780155
AC.09.0..Nonanoylcarnitine.	Venlafaxine	0.259804	0.312679
AC.09.0..Nonanoylcarnitine.	LysoPE.16.0	-0.254902	0.322172
AC.09.0..Nonanoylcarnitine.	Pyridoxamine	-0.125	0.632167
AC.09.0..Nonanoylcarnitine.	Ne.Ne.Ne.Trimethyllysine	-0.00490196	0.988687
AC.09.0..Nonanoylcarnitine.	X.4.Trimethylammoniobutanoic.acid	-0.0147059	0.958535
AC.09.0..Nonanoylcarnitine.	Pantothenate	-0.252451	0.326983
AC.09.0..Nonanoylcarnitine.	X5.AVAB	0.443627	0.0761684
AC.09.0..Nonanoylcarnitine.	Metformin	0.448529	0.0726969
AC.09.0..Nonanoylcarnitine.	Phosphoric.acid	0.10049	0.701339
AC.09.0..Nonanoylcarnitine.	X4.aminophenol	-0.107843	0.680315
AC.09.0..Nonanoylcarnitine.	X4.Hydroxybenzoylcholine	0.267157	0.298762
AC.09.0..Nonanoylcarnitine.	X1.3.Dicyclohexylurea	0.186275	0.472682
AC.09.0..Nonanoylcarnitine.	X5..2.Hydroxyethyl..4.methylthiazole	-0.137255	0.598627
AC.09.0..Nonanoylcarnitine.	Aniline	-0.134804	0.605275
AC.09.0..Nonanoylcarnitine.	Proline	-0.465686	0.0614774
AC.09.0..Nonanoylcarnitine.	Azelaic.acid	-0.205882	0.426417
AC.09.0..Nonanoylcarnitine.	BA.7.85	0.259804	0.312679
AC.09.0..Nonanoylcarnitine.	C24H32O7	0.291667	0.255186
AC.09.0..Nonanoylcarnitine.	C6H11NO	0.00245098	0.996229
AC.09.0..Nonanoylcarnitine.	C7H16N2O	-0.0171569	0.951004
AC.09.0..Nonanoylcarnitine.	Chenodeoxycholic.acid	0.164216	0.52763
AC.09.0..Nonanoylcarnitine.	Choline	0.0784314	0.765642
AC.09.0..Nonanoylcarnitine.	Citric.acid	-0.247549	0.336734
AC.09.0..Nonanoylcarnitine.	Creatinine	0.102941	0.694307
AC.09.0..Nonanoylcarnitine.	Deoxycholic.acid	0.139706	0.59201
AC.09.0..Nonanoylcarnitine.	Dimethylphenylamine	-0.0980392	0.708396
AC.09.0..Nonanoylcarnitine.	Enterolactone	-0.00245098	0.996229
AC.09.0..Nonanoylcarnitine.	FA.16.0..Palmitic.acid.	-0.144608	0.578871
AC.09.0..Nonanoylcarnitine.	FA.18.0.O	0.0465686	0.861126
AC.09.0..Nonanoylcarnitine.	FA.18.1..Octadecenoic.acid.	0.0171569	0.951004
AC.09.0..Nonanoylcarnitine.	FA.18.1.O..Hydroxyoctadecenoic.acid.	-0.171569	0.508985
AC.09.0..Nonanoylcarnitine.	FA.18.2..Linoleic.acid.	-0.132353	0.611953
AC.10.0..Decanoylcarnitine.	Glutaric.acid	-0.142157	0.585424
AC.10.0..Decanoylcarnitine.	Hypoxanthine	-0.303922	0.235017
AC.10.0..Decanoylcarnitine.	Indole.3.butyric.acid	-0.198529	0.443473
AC.10.0..Decanoylcarnitine.	Citric.acid	-0.306373	0.231113
AC.10.0..Decanoylcarnitine.	Oxindole.3.acetic.acid	-0.308824	0.227251
AC.10.0..Decanoylcarnitine.	X2.x.Dimethylpyridine	-0.129902	0.618662
AC.10.0..Decanoylcarnitine.	Leucine	-0.235294	0.361857
AC.10.0..Decanoylcarnitine.	N8.Acetylspermidine	0.313725	0.219655
AC.10.0..Decanoylcarnitine.	Choline	0.316176	0.215921
AC.10.0..Decanoylcarnitine.	Leucine.Proline	0.264706	0.303358
AC.10.0..Decanoylcarnitine.	Glutamic.acid	-0.105392	0.687298
AC.10.0..Decanoylcarnitine.	Histidinol	-0.127451	0.6254
AC.10.0..Decanoylcarnitine.	Tryptophan	0.32598	0.201408
AC.10.0..Decanoylcarnitine.	Lithocholic.acid	-0.289216	0.259349
AC.10.0..Decanoylcarnitine.	LysoPC.16.0.0.0	0.17402	0.502842
AC.10.0..Decanoylcarnitine.	Mesobilirubinogen	-0.32598	0.201408
AC.10.0..Decanoylcarnitine.	LysoPE.15.0	0.0294118	0.913423
AC.10.0..Decanoylcarnitine.	Phenylalanine	0.191176	0.460882
AC.10.0..Decanoylcarnitine.	X3..3.Hydroxyphenyl.propionic.acid	0.289216	0.259349
AC.10.0..Decanoylcarnitine.	X4.amino.5.formamidomethyl.2.methylpyrimidine	-0.330882	0.194404
AC.10.0..Decanoylcarnitine.	Valine	-0.0343137	0.898436
AC.10.0..Decanoylcarnitine.	X5..2.Hydroxyethyl..4.methylthiazole	-0.335784	0.187567
AC.10.0..Decanoylcarnitine.	Pyridoxamine	0.345588	0.174388
AC.10.0..Decanoylcarnitine.	N.Methyl.2.pyrrolidone	0.0808824	0.758414
AC.10.0..Decanoylcarnitine.	Cholic.acid	-0.338235	0.184211
AC.10.0..Decanoylcarnitine.	Nutriacholic.acid.isomer.2	-0.289216	0.259349
AC.10.0..Decanoylcarnitine.	L.Carnitine	0.355392	0.161862
AC.10.0..Decanoylcarnitine.	N.Methyl.proline	-0.00245098	0.996229
AC.10.0..Decanoylcarnitine.	X4.amino.5.aminomethyl.2.methylpyrimidine	-0.120098	0.645787
AC.10.0..Decanoylcarnitine.	Proline.betaine	-0.289216	0.259349
AC.10.0..Decanoylcarnitine.	Pyridoxine	-0.10049	0.701339
AC.10.0..Decanoylcarnitine.	Triacetin	-0.352941	0.164933
AC.10.0..Decanoylcarnitine.	LysoPE.16.0	-0.355392	0.161862
AC.10.0..Decanoylcarnitine.	Quinic.acid	0.107843	0.680315
AC.10.0..Decanoylcarnitine.	Saccharopine	0.0735294	0.780155
AC.10.0..Decanoylcarnitine.	Sebacic.acid	0.10049	0.701339
AC.10.0..Decanoylcarnitine.	Solanidine	-0.0686275	0.794738
AC.10.0..Decanoylcarnitine.	Metformin	-0.372549	0.141473
AC.10.0..Decanoylcarnitine.	Tetrapyrrole.derivative	-0.196078	0.449237
AC.10.0..Decanoylcarnitine.	Thiamine.isomer.1	-0.147059	0.572349
AC.10.0..Decanoylcarnitine.	Thiamine.isomer.2	-0.10049	0.701339
AC.10.0..Decanoylcarnitine.	Methylimidazoleacetic.acid	-0.379902	0.133318
AC.10.0..Decanoylcarnitine.	Ketodeoxycholic.acid	-0.382353	0.130676
AC.10.0..Decanoylcarnitine.	Trigonelline	0.154412	0.55298
AC.10.0..Decanoylcarnitine.	Trimethyluric.acid	-0.0539216	0.838873
AC.10.0..Decanoylcarnitine.	Stercobilin	-0.387255	0.125504
AC.10.0..Decanoylcarnitine.	Urobilin	0.191176	0.460882
AC.10.0..Decanoylcarnitine.	Urocanic.acid	-0.269608	0.29421
AC.10.0..Decanoylcarnitine.	Sphinganine	-0.392157	0.120481
AC.10.0..Decanoylcarnitine.	Histamine	0.404412	0.108559
AC.10.0..Decanoylcarnitine.	Zeatin	0.0147059	0.958535
AC.10.0..Decanoylcarnitine.	LysoPC.18.2.0.0	0.269608	0.29421
AC.10.0..Decanoylcarnitine.	X5.AVAB	-0.404412	0.108559
AC.10.0..Decanoylcarnitine.	X4.Amino.5.hydroxymethyl.2.methylpyrimidine	-0.259804	0.312679
AC.10.0..Decanoylcarnitine.	Methionine	0.240196	0.35168
AC.10.0..Decanoylcarnitine.	Venlafaxine	-0.203431	0.432063
AC.10.0..Decanoylcarnitine.	Ne.Ne.Ne.Trimethyllysine	-0.171569	0.508985
AC.10.0..Decanoylcarnitine.	Pyrophosphoric acid	-0.431373	0.0853893
AC.10.0..Decanoylcarnitine.	Pantothenate	0.276961	0.280812
AC.10.0..Decanoylcarnitine.	Phosphoric.acid	0.0343137	0.898436
AC.10.0..Decanoylcarnitine.	X.4.Trimethylammoniobutanoic.acid	0.0220588	0.935955
AC.10.0..Decanoylcarnitine.	X4.aminophenol	-0.218137	0.398796
AC.10.0..Decanoylcarnitine.	X4.Hydroxybenzoylcholine	0.181373	0.484634
AC.10.0..Decanoylcarnitine.	X1.3.Dicyclohexylurea	-0.0612745	0.816738
AC.10.0..Decanoylcarnitine.	X4.Pyridoxic.acid	-0.0122549	0.966069
AC.10.0..Decanoylcarnitine.	Arginine	0.465686	0.0614774
AC.10.0..Decanoylcarnitine.	Nutriacholic.acid.isomer.1	-0.460784	0.0645388
AC.10.0..Decanoylcarnitine.	Aniline	-0.120098	0.645787
AC.10.0..Decanoylcarnitine.	Azelaic.acid	0.00490196	0.988687
AC.10.0..Decanoylcarnitine.	BA...9.04	-0.110294	0.673357
AC.10.0..Decanoylcarnitine.	X3.Indoleacetic.acid	-0.47549	0.0556867
AC.10.0..Decanoylcarnitine.	BA.7.85	-0.0833333	0.751206
AC.10.0..Decanoylcarnitine.	C24H32O7	0.0318627	0.905925
AC.10.0..Decanoylcarnitine.	C6H11NO	0.10049	0.701339
AC.10.0..Decanoylcarnitine.	Caffeine	0.5	0.0430295
AC.10.0..Decanoylcarnitine.	C7H16N2O	0.267157	0.298762
AC.10.0..Decanoylcarnitine.	X1.3.Dimethylurate	0.142157	0.585424
AC.10.0..Decanoylcarnitine.	Chenodeoxycholic.acid	0.22549	0.382715
AC.10.0..Decanoylcarnitine.	Creatinine	0.257353	0.317404
AC.10.0..Decanoylcarnitine.	Deoxycholic.acid	-0.232843	0.367008
AC.10.0..Decanoylcarnitine.	Dimethylphenylamine	-0.232843	0.367008
AC.10.0..Decanoylcarnitine.	Proline	0.585784	0.0152273
AC.10.0..Decanoylcarnitine.	Enterolactone	-0.00980392	0.973607
AC.10.0..Decanoylcarnitine.	FA.16.0..Palmitic.acid.	0.198529	0.443473
AC.10.0..Decanoylcarnitine.	FA.18.0..Stearic.acid.	-0.296569	0.246989
AC.10.0..Decanoylcarnitine.	X13.Docosenamide	0.154412	0.55298
AC.10.0..Decanoylcarnitine.	FA.18.0.O	-0.0857843	0.744017
AC.10.0..Decanoylcarnitine.	FA.18.1..Octadecenoic.acid.	-0.0122549	0.966069
AC.10.0..Decanoylcarnitine.	FA.18.1.O..Hydroxyoctadecenoic.acid.	-0.208333	0.420812
AC.10.0..Decanoylcarnitine.	FA.18.2..Linoleic.acid.	-0.00245098	0.996229
AC.10.1..Decenoylcarnitine.	Hypoxanthine	0.112745	0.666424
AC.10.1..Decenoylcarnitine.	LysoPE.16.0	0.306373	0.231113
AC.10.1..Decenoylcarnitine.	Indole.3.butyric.acid	0.00980392	0.973607
AC.10.1..Decenoylcarnitine.	Ketodeoxycholic.acid	-0.262255	0.307997
AC.10.1..Decenoylcarnitine.	X2.x.Dimethylpyridine	-0.0588235	0.824102
AC.10.1..Decenoylcarnitine.	Leucine	0.151961	0.559403
AC.10.1..Decenoylcarnitine.	Arginine	0.22549	0.382715
AC.10.1..Decenoylcarnitine.	X3.Indoleacetic.acid	-0.316176	0.215921
AC.10.1..Decenoylcarnitine.	Leucine.Proline	0.276961	0.280812
AC.10.1..Decenoylcarnitine.	Glutamic.acid	0.0514706	0.846278
AC.10.1..Decenoylcarnitine.	Tetrapyrrole.derivative	-0.321078	0.20858
AC.10.1..Decenoylcarnitine.	Histidinol	0.257353	0.317404
AC.10.1..Decenoylcarnitine.	Lithocholic.acid	-0.227941	0.377438
AC.10.1..Decenoylcarnitine.	LysoPC.16.0.0.0	0.122549	0.638963
AC.10.1..Decenoylcarnitine.	LysoPE.15.0	-0.240196	0.35168
AC.10.1..Decenoylcarnitine.	X3..3.Hydroxyphenyl.propionic.acid	0.335784	0.187567
AC.10.1..Decenoylcarnitine.	Mesobilirubinogen	-0.183824	0.478639
AC.10.1..Decenoylcarnitine.	Nutriacholic.acid.isomer.1	-0.17402	0.502842
AC.10.1..Decenoylcarnitine.	Nutriacholic.acid.isomer.2	-0.262255	0.307997
AC.10.1..Decenoylcarnitine.	N.Methyl.proline	-0.188725	0.466763
AC.10.1..Decenoylcarnitine.	X4.amino.5.aminomethyl.2.methylpyrimidine	-0.0808824	0.758414
AC.10.1..Decenoylcarnitine.	Proline.betaine	0.156863	0.546591
AC.10.1..Decenoylcarnitine.	Pyrophosphoric acid	0.0196078	0.943477
AC.10.1..Decenoylcarnitine.	Quinic.acid	0.110294	0.673357
AC.10.1..Decenoylcarnitine.	Saccharopine	0.196078	0.449237
AC.10.1..Decenoylcarnitine.	Sebacic.acid	-0.0833333	0.751206
AC.10.1..Decenoylcarnitine.	Solanidine	-0.0196078	0.943477
AC.10.1..Decenoylcarnitine.	Sphinganine	-0.127451	0.6254
AC.10.1..Decenoylcarnitine.	X4.amino.5.formamidomethyl.2.methylpyrimidine	-0.105392	0.687298
AC.10.1..Decenoylcarnitine.	Thiamine.isomer.1	-0.164216	0.52763
AC.10.1..Decenoylcarnitine.	Thiamine.isomer.2	-0.279412	0.276433
AC.10.1..Decenoylcarnitine.	Trigonelline	-0.220588	0.393394
AC.10.1..Decenoylcarnitine.	Trimethyluric.acid	-0.0882353	0.73685
AC.10.1..Decenoylcarnitine.	Methylimidazoleacetic.acid	-0.389706	0.122974
AC.10.1..Decenoylcarnitine.	Urocanic.acid	-0.117647	0.652639
AC.10.1..Decenoylcarnitine.	Zeatin	-0.120098	0.645787
AC.10.1..Decenoylcarnitine.	Caffeine	0.122549	0.638963
AC.10.1..Decenoylcarnitine.	Triacetin	0.00980392	0.973607
AC.10.1..Decenoylcarnitine.	LysoPC.18.2.0.0	0.289216	0.259349
AC.10.1..Decenoylcarnitine.	Pantothenate	0.414216	0.0996585
AC.10.1..Decenoylcarnitine.	Methionine	0.00490196	0.988687
AC.10.1..Decenoylcarnitine.	Pyridoxine	-0.411765	0.101831
AC.10.1..Decenoylcarnitine.	Venlafaxine	-0.00245098	0.996229
AC.10.1..Decenoylcarnitine.	Proline	0.276961	0.280812
AC.10.1..Decenoylcarnitine.	Phenylalanine	0.428922	0.0873288
AC.10.1..Decenoylcarnitine.	Metformin	-0.0686275	0.794738
AC.10.1..Decenoylcarnitine.	Pyridoxamine	0.0661765	0.802056
AC.10.1..Decenoylcarnitine.	Citric.acid	-0.433824	0.0834819
AC.10.1..Decenoylcarnitine.	Phosphoric.acid	-0.27451	0.285235
AC.10.1..Decenoylcarnitine.	X4.Amino.5.hydroxymethyl.2.methylpyrimidine	-0.441176	0.07795
AC.10.1..Decenoylcarnitine.	X4.aminophenol	-0.0808824	0.758414
AC.10.1..Decenoylcarnitine.	X.4.Trimethylammoniobutanoic.acid	0.296569	0.246989
AC.10.1..Decenoylcarnitine.	X1.3.Dicyclohexylurea	0.137255	0.598627
AC.10.1..Decenoylcarnitine.	X4.Pyridoxic.acid	-0.0857843	0.744017
AC.10.1..Decenoylcarnitine.	X5..2.Hydroxyethyl..4.methylthiazole	-0.237745	0.356747
AC.10.1..Decenoylcarnitine.	Valine	-0.463235	0.062994
AC.10.1..Decenoylcarnitine.	Aniline	-0.154412	0.55298
AC.10.1..Decenoylcarnitine.	Stercobilin	-0.473039	0.0570936
AC.10.1..Decenoylcarnitine.	BA...9.04	0.129902	0.618662
AC.10.1..Decenoylcarnitine.	BA.7.85	0.17402	0.502842
AC.10.1..Decenoylcarnitine.	C24H32O7	-0.198529	0.443473
AC.10.1..Decenoylcarnitine.	Ne.Ne.Ne.Trimethyllysine	0.492647	0.0465658
AC.10.1..Decenoylcarnitine.	X4.Hydroxybenzoylcholine	-0.487745	0.049045
AC.10.1..Decenoylcarnitine.	X1.3.Dimethylurate	-0.0980392	0.708396
AC.10.1..Decenoylcarnitine.	Chenodeoxycholic.acid	0.0833333	0.751206
AC.10.1..Decenoylcarnitine.	Cholic.acid	-0.0318627	0.905925
AC.10.1..Decenoylcarnitine.	L.Carnitine	0.522059	0.0336545
AC.10.1..Decenoylcarnitine.	Choline	0.205882	0.426417
AC.10.1..Decenoylcarnitine.	C7H16N2O	0.526961	0.0318066
AC.10.1..Decenoylcarnitine.	C6H11NO	0.534314	0.0291847
AC.10.1..Decenoylcarnitine.	X5.AVAB	-0.514706	0.0365822
AC.10.1..Decenoylcarnitine.	N8.Acetylspermidine	0.539216	0.0275331
AC.10.1..Decenoylcarnitine.	Histamine	0.551471	0.0237243
AC.10.1..Decenoylcarnitine.	Tryptophan	0.556373	0.0223227
AC.10.1..Decenoylcarnitine.	N.Methyl.2.pyrrolidone	0.558824	0.0216469
AC.10.1..Decenoylcarnitine.	Deoxycholic.acid	-0.210784	0.415247
AC.10.1..Decenoylcarnitine.	Dimethylphenylamine	0.00735294	0.981146
AC.10.1..Decenoylcarnitine.	Azelaic.acid	-0.544118	0.0259559
AC.10.1..Decenoylcarnitine.	Enterolactone	-0.117647	0.652639
AC.10.1..Decenoylcarnitine.	Oxindole.3.acetic.acid	-0.553922	0.023015
AC.10.1..Decenoylcarnitine.	FA.16.0..Palmitic.acid.	0.159314	0.540236
AC.10.1..Decenoylcarnitine.	Creatinine	0.617647	0.00969874
AC.10.1..Decenoylcarnitine.	FA.18.0..Stearic.acid.	-0.0710784	0.787438
AC.10.1..Decenoylcarnitine.	X13.Docosenamide	0.210784	0.415247
AC.10.1..Decenoylcarnitine.	FA.18.0.O	-0.208333	0.420812
AC.10.1..Decenoylcarnitine.	FA.18.1..Octadecenoic.acid.	-0.0490196	0.853696
AC.10.1..Decenoylcarnitine.	Urobilin	0.664216	0.00461601
AC.10.1..Decenoylcarnitine.	FA.18.1.O..Hydroxyoctadecenoic.acid.	-0.0784314	0.765642
AC.10.1..Decenoylcarnitine.	Glutaric.acid	-0.64951	0.00590668
AC.10.1..Decenoylcarnitine.	FA.18.2..Linoleic.acid.	-0.25	0.331837
AC.10.2..Decadienoylcarnitine.	Glutaric.acid	-0.210784	0.415247
AC.10.2..Decadienoylcarnitine.	X1.3.Dicyclohexylurea	0.303922	0.235017
AC.10.2..Decadienoylcarnitine.	Hypoxanthine	-0.279412	0.276433
AC.10.2..Decadienoylcarnitine.	Enterolactone	0.306373	0.231113
AC.10.2..Decadienoylcarnitine.	Indole.3.butyric.acid	0.00980392	0.973607
AC.10.2..Decadienoylcarnitine.	Ketodeoxycholic.acid	-0.117647	0.652639
AC.10.2..Decadienoylcarnitine.	X2.x.Dimethylpyridine	-0.144608	0.578871
AC.10.2..Decadienoylcarnitine.	Leucine	0.151961	0.559403
AC.10.2..Decadienoylcarnitine.	Arginine	0.264706	0.303358
AC.10.2..Decadienoylcarnitine.	Ne.Ne.Ne.Trimethyllysine	0.318627	0.212229
AC.10.2..Decadienoylcarnitine.	L.Carnitine	0.0808824	0.758414
AC.10.2..Decadienoylcarnitine.	Leucine.Proline	0.223039	0.388034
AC.10.2..Decadienoylcarnitine.	Glutamic.acid	-0.0857843	0.744017
AC.10.2..Decadienoylcarnitine.	Proline	0.323529	0.204973
AC.10.2..Decadienoylcarnitine.	Histidinol	0.107843	0.680315
AC.10.2..Decadienoylcarnitine.	Lithocholic.acid	-0.0318627	0.905925
AC.10.2..Decadienoylcarnitine.	LysoPC.16.0.0.0	-0.191176	0.460882
AC.10.2..Decadienoylcarnitine.	LysoPE.15.0	-0.105392	0.687298
AC.10.2..Decadienoylcarnitine.	Phenylalanine	0.0808824	0.758414
AC.10.2..Decadienoylcarnitine.	X3..3.Hydroxyphenyl.propionic.acid	-0.0171569	0.951004
AC.10.2..Decadienoylcarnitine.	Tryptophan	0.105392	0.687298
AC.10.2..Decadienoylcarnitine.	Valine	-0.0490196	0.853696
AC.10.2..Decadienoylcarnitine.	Methylimidazoleacetic.acid	-0.208333	0.420812
AC.10.2..Decadienoylcarnitine.	N8.Acetylspermidine	0.281863	0.272097
AC.10.2..Decadienoylcarnitine.	N.Methyl.2.pyrrolidone	0.0416667	0.87602
AC.10.2..Decadienoylcarnitine.	Nutriacholic.acid.isomer.1	-0.151961	0.559403
AC.10.2..Decadienoylcarnitine.	Pantothenate	0.352941	0.164933
AC.10.2..Decadienoylcarnitine.	Pyridoxine	-0.343137	0.177621
AC.10.2..Decadienoylcarnitine.	Nutriacholic.acid.isomer.2	-0.132353	0.611953
AC.10.2..Decadienoylcarnitine.	Oxindole.3.acetic.acid	-0.240196	0.35168
AC.10.2..Decadienoylcarnitine.	Creatinine	0.355392	0.161862
AC.10.2..Decadienoylcarnitine.	N.Methyl.proline	0.122549	0.638963
AC.10.2..Decadienoylcarnitine.	X4.amino.5.aminomethyl.2.methylpyrimidine	0.0465686	0.861126
AC.10.2..Decadienoylcarnitine.	Proline.betaine	-0.0318627	0.905925
AC.10.2..Decadienoylcarnitine.	Pyrophosphoric acid	-0.257353	0.317404
AC.10.2..Decadienoylcarnitine.	Quinic.acid	-0.169118	0.515164
AC.10.2..Decadienoylcarnitine.	Saccharopine	0.17402	0.502842
AC.10.2..Decadienoylcarnitine.	Sebacic.acid	0.0514706	0.846278
AC.10.2..Decadienoylcarnitine.	Solanidine	0.156863	0.546591
AC.10.2..Decadienoylcarnitine.	Sphinganine	-0.22549	0.382715
AC.10.2..Decadienoylcarnitine.	Stercobilin	-0.20098	0.437748
AC.10.2..Decadienoylcarnitine.	Tetrapyrrole.derivative	-0.227941	0.377438
AC.10.2..Decadienoylcarnitine.	X4.amino.5.formamidomethyl.2.methylpyrimidine	-0.169118	0.515164
AC.10.2..Decadienoylcarnitine.	Thiamine.isomer.1	-0.272059	0.289701
AC.10.2..Decadienoylcarnitine.	Thiamine.isomer.2	-0.20098	0.437748
AC.10.2..Decadienoylcarnitine.	Trigonelline	-0.0441176	0.868568
AC.10.2..Decadienoylcarnitine.	Trimethyluric.acid	-0.115196	0.659518
AC.10.2..Decadienoylcarnitine.	Urobilin	0.264706	0.303358
AC.10.2..Decadienoylcarnitine.	Urocanic.acid	-0.112745	0.666424
AC.10.2..Decadienoylcarnitine.	Mesobilirubinogen	-0.397059	0.115604
AC.10.2..Decadienoylcarnitine.	Zeatin	-0.0539216	0.838873
AC.10.2..Decadienoylcarnitine.	Caffeine	0.186275	0.472682
AC.10.2..Decadienoylcarnitine.	Triacetin	-0.259804	0.312679
AC.10.2..Decadienoylcarnitine.	LysoPC.18.2.0.0	0.281863	0.272097
AC.10.2..Decadienoylcarnitine.	X4.Amino.5.hydroxymethyl.2.methylpyrimidine	-0.164216	0.52763
AC.10.2..Decadienoylcarnitine.	Methionine	0.289216	0.259349
AC.10.2..Decadienoylcarnitine.	Venlafaxine	0.0833333	0.751206
AC.10.2..Decadienoylcarnitine.	LysoPE.16.0	-0.276961	0.280812
AC.10.2..Decadienoylcarnitine.	Metformin	0.0637255	0.809389
AC.10.2..Decadienoylcarnitine.	Pyridoxamine	-0.210784	0.415247
AC.10.2..Decadienoylcarnitine.	Phosphoric.acid	-0.0465686	0.861126
AC.10.2..Decadienoylcarnitine.	X4.aminophenol	-0.154412	0.55298
AC.10.2..Decadienoylcarnitine.	X.4.Trimethylammoniobutanoic.acid	0.171569	0.508985
AC.10.2..Decadienoylcarnitine.	X4.Hydroxybenzoylcholine	0.127451	0.6254
AC.10.2..Decadienoylcarnitine.	X4.Pyridoxic.acid	-0.129902	0.618662
AC.10.2..Decadienoylcarnitine.	X5..2.Hydroxyethyl..4.methylthiazole	-0.27451	0.285235
AC.10.2..Decadienoylcarnitine.	X5.AVAB	-0.120098	0.645787
AC.10.2..Decadienoylcarnitine.	X3.Indoleacetic.acid	-0.465686	0.0614774
AC.10.2..Decadienoylcarnitine.	Aniline	-0.242647	0.346655
AC.10.2..Decadienoylcarnitine.	Azelaic.acid	-0.223039	0.388034
AC.10.2..Decadienoylcarnitine.	BA...9.04	-0.0367647	0.890955
AC.10.2..Decadienoylcarnitine.	BA.7.85	0.0294118	0.913423
AC.10.2..Decadienoylcarnitine.	C24H32O7	0.154412	0.55298
AC.10.2..Decadienoylcarnitine.	C6H11NO	-0.0269608	0.920927
AC.10.2..Decadienoylcarnitine.	C7H16N2O	0.205882	0.426417
AC.10.2..Decadienoylcarnitine.	X1.3.Dimethylurate	0	1
AC.10.2..Decadienoylcarnitine.	Chenodeoxycholic.acid	0.0318627	0.905925
AC.10.2..Decadienoylcarnitine.	Cholic.acid	-0.0833333	0.751206
AC.10.2..Decadienoylcarnitine.	Choline	0.169118	0.515164
AC.10.2..Decadienoylcarnitine.	Histamine	0.553922	0.023015
AC.10.2..Decadienoylcarnitine.	Deoxycholic.acid	-0.0196078	0.943477
AC.10.2..Decadienoylcarnitine.	Dimethylphenylamine	-0.264706	0.303358
AC.10.2..Decadienoylcarnitine.	FA.16.0..Palmitic.acid.	0.0882353	0.73685
AC.10.2..Decadienoylcarnitine.	Citric.acid	-0.568627	0.0191037
AC.10.2..Decadienoylcarnitine.	FA.18.0..Stearic.acid.	-0.284314	0.267804
AC.10.2..Decadienoylcarnitine.	X13.Docosenamide	-0.0196078	0.943477
AC.10.2..Decadienoylcarnitine.	FA.18.0.O	0.0245098	0.928438
AC.10.2..Decadienoylcarnitine.	FA.18.1..Octadecenoic.acid.	0.0514706	0.846278
AC.10.2..Decadienoylcarnitine.	FA.18.1.O..Hydroxyoctadecenoic.acid.	-0.17402	0.502842
AC.10.2..Decadienoylcarnitine.	FA.18.2..Linoleic.acid.	0.10049	0.701339
AC.10.3..Decatrienoylcarnitine.	Glutaric.acid	0.154412	0.55298
AC.10.3..Decatrienoylcarnitine.	Methionine	-0.301471	0.238965
AC.10.3..Decatrienoylcarnitine.	Histamine	0.0269608	0.920927
AC.10.3..Decatrienoylcarnitine.	Hypoxanthine	-0.102941	0.694307
AC.10.3..Decatrienoylcarnitine.	Indole.3.butyric.acid	-0.0588235	0.824102
AC.10.3..Decatrienoylcarnitine.	Zeatin	-0.306373	0.231113
AC.10.3..Decatrienoylcarnitine.	X3.Indoleacetic.acid	0.0857843	0.744017
AC.10.3..Decatrienoylcarnitine.	Proline.betaine	0.308824	0.227251
AC.10.3..Decatrienoylcarnitine.	X13.Docosenamide	-0.308824	0.227251
AC.10.3..Decatrienoylcarnitine.	X2.x.Dimethylpyridine	-0.144608	0.578871
AC.10.3..Decatrienoylcarnitine.	Leucine	0.230392	0.372202
AC.10.3..Decatrienoylcarnitine.	Arginine	-0.198529	0.443473
AC.10.3..Decatrienoylcarnitine.	L.Carnitine	-0.137255	0.598627
AC.10.3..Decatrienoylcarnitine.	Leucine.Proline	-0.120098	0.645787
AC.10.3..Decatrienoylcarnitine.	Glutamic.acid	0.279412	0.276433
AC.10.3..Decatrienoylcarnitine.	Histidinol	0.281863	0.272097
AC.10.3..Decatrienoylcarnitine.	Lithocholic.acid	-0.0490196	0.853696
AC.10.3..Decatrienoylcarnitine.	X5.AVAB	0.328431	0.197885
AC.10.3..Decatrienoylcarnitine.	LysoPE.15.0	-0.188725	0.466763
AC.10.3..Decatrienoylcarnitine.	Phenylalanine	-0.139706	0.59201
AC.10.3..Decatrienoylcarnitine.	X3..3.Hydroxyphenyl.propionic.acid	-0.0637255	0.809389
AC.10.3..Decatrienoylcarnitine.	Tryptophan	-0.210784	0.415247
AC.10.3..Decatrienoylcarnitine.	Valine	0.154412	0.55298
AC.10.3..Decatrienoylcarnitine.	Mesobilirubinogen	-0.0612745	0.816738
AC.10.3..Decatrienoylcarnitine.	Methylimidazoleacetic.acid	0.257353	0.317404
AC.10.3..Decatrienoylcarnitine.	N8.Acetylspermidine	-0.115196	0.659518
AC.10.3..Decatrienoylcarnitine.	N.Methyl.2.pyrrolidone	0.147059	0.572349
AC.10.3..Decatrienoylcarnitine.	Oxindole.3.acetic.acid	-0.127451	0.6254
AC.10.3..Decatrienoylcarnitine.	N.Methyl.proline	0.284314	0.267804
AC.10.3..Decatrienoylcarnitine.	X4.amino.5.aminomethyl.2.methylpyrimidine	0.125	0.632167
AC.10.3..Decatrienoylcarnitine.	Enterolactone	0.360294	0.155839
AC.10.3..Decatrienoylcarnitine.	Nutriacholic.acid.isomer.2	0.362745	0.152888
AC.10.3..Decatrienoylcarnitine.	Pyridoxine	-0.279412	0.276433
AC.10.3..Decatrienoylcarnitine.	Pyrophosphoric acid	0.0980392	0.708396
AC.10.3..Decatrienoylcarnitine.	Quinic.acid	-0.151961	0.559403
AC.10.3..Decatrienoylcarnitine.	Saccharopine	-0.203431	0.432063
AC.10.3..Decatrienoylcarnitine.	Sebacic.acid	0.115196	0.659518
AC.10.3..Decatrienoylcarnitine.	Solanidine	0.0318627	0.905925
AC.10.3..Decatrienoylcarnitine.	Sphinganine	-0.0245098	0.928438
AC.10.3..Decatrienoylcarnitine.	Stercobilin	0.171569	0.508985
AC.10.3..Decatrienoylcarnitine.	Tetrapyrrole.derivative	0.00735294	0.981146
AC.10.3..Decatrienoylcarnitine.	Ketodeoxycholic.acid	0.382353	0.130676
AC.10.3..Decatrienoylcarnitine.	X4.amino.5.formamidomethyl.2.methylpyrimidine	0.169118	0.515164
AC.10.3..Decatrienoylcarnitine.	Thiamine.isomer.1	-0.154412	0.55298
AC.10.3..Decatrienoylcarnitine.	Thiamine.isomer.2	-0.0245098	0.928438
AC.10.3..Decatrienoylcarnitine.	Trigonelline	-0.122549	0.638963
AC.10.3..Decatrienoylcarnitine.	Trimethyluric.acid	0.105392	0.687298
AC.10.3..Decatrienoylcarnitine.	Urobilin	-0.0710784	0.787438
AC.10.3..Decatrienoylcarnitine.	Nutriacholic.acid.isomer.1	0.397059	0.115604
AC.10.3..Decatrienoylcarnitine.	Caffeine	-0.272059	0.289701
AC.10.3..Decatrienoylcarnitine.	Triacetin	0.00490196	0.988687
AC.10.3..Decatrienoylcarnitine.	LysoPC.18.2.0.0	0.151961	0.559403
AC.10.3..Decatrienoylcarnitine.	Cholic.acid	0.414216	0.0996585
AC.10.3..Decatrienoylcarnitine.	X4.Amino.5.hydroxymethyl.2.methylpyrimidine	0.169118	0.515164
AC.10.3..Decatrienoylcarnitine.	Urocanic.acid	0.419118	0.0954148
AC.10.3..Decatrienoylcarnitine.	Venlafaxine	0.218137	0.398796
AC.10.3..Decatrienoylcarnitine.	LysoPE.16.0	-0.178922	0.490666
AC.10.3..Decatrienoylcarnitine.	Proline	-0.247549	0.336734
AC.10.3..Decatrienoylcarnitine.	LysoPC.16.0.0.0	-0.426471	0.0893009
AC.10.3..Decatrienoylcarnitine.	Pyridoxamine	-0.0661765	0.802056
AC.10.3..Decatrienoylcarnitine.	Metformin	0.441176	0.07795
AC.10.3..Decatrienoylcarnitine.	Pantothenate	0.0465686	0.861126
AC.10.3..Decatrienoylcarnitine.	Phosphoric.acid	-0.0196078	0.943477
AC.10.3..Decatrienoylcarnitine.	X4.aminophenol	-0.0710784	0.787438
AC.10.3..Decatrienoylcarnitine.	X4.Hydroxybenzoylcholine	-0.00490196	0.988687
AC.10.3..Decatrienoylcarnitine.	X.4.Trimethylammoniobutanoic.acid	-0.0294118	0.913423
AC.10.3..Decatrienoylcarnitine.	X1.3.Dicyclohexylurea	0.264706	0.303358
AC.10.3..Decatrienoylcarnitine.	X4.Pyridoxic.acid	0.0686275	0.794738
AC.10.3..Decatrienoylcarnitine.	X5..2.Hydroxyethyl..4.methylthiazole	0.117647	0.652639
AC.10.3..Decatrienoylcarnitine.	Aniline	-0.220588	0.393394
AC.10.3..Decatrienoylcarnitine.	Azelaic.acid	-0.161765	0.533916
AC.10.3..Decatrienoylcarnitine.	BA...9.04	0.0514706	0.846278
AC.10.3..Decatrienoylcarnitine.	BA.7.85	0.0563725	0.83148
AC.10.3..Decatrienoylcarnitine.	C24H32O7	0.176471	0.496736
AC.10.3..Decatrienoylcarnitine.	C6H11NO	-0.252451	0.326983
AC.10.3..Decatrienoylcarnitine.	C7H16N2O	-0.181373	0.484634
AC.10.3..Decatrienoylcarnitine.	Ne.Ne.Ne.Trimethyllysine	0.502451	0.0418981
AC.10.3..Decatrienoylcarnitine.	X1.3.Dimethylurate	-0.0122549	0.966069
AC.10.3..Decatrienoylcarnitine.	Chenodeoxycholic.acid	-0.230392	0.372202
AC.10.3..Decatrienoylcarnitine.	Choline	-0.198529	0.443473
AC.10.3..Decatrienoylcarnitine.	Citric.acid	-0.122549	0.638963
AC.10.3..Decatrienoylcarnitine.	Creatinine	-0.0367647	0.890955
AC.10.3..Decatrienoylcarnitine.	Deoxycholic.acid	0.0931373	0.722578
AC.10.3..Decatrienoylcarnitine.	Dimethylphenylamine	-0.107843	0.680315
AC.10.3..Decatrienoylcarnitine.	FA.16.0..Palmitic.acid.	0.154412	0.55298
AC.10.3..Decatrienoylcarnitine.	FA.18.0..Stearic.acid.	-0.186275	0.472682
AC.10.3..Decatrienoylcarnitine.	FA.18.0.O	-0.10049	0.701339
AC.10.3..Decatrienoylcarnitine.	FA.18.1..Octadecenoic.acid.	-0.0539216	0.838873
AC.10.3..Decatrienoylcarnitine.	FA.18.1.O..Hydroxyoctadecenoic.acid.	0.198529	0.443473
AC.10.3..Decatrienoylcarnitine.	FA.18.2..Linoleic.acid.	-0.00980392	0.973607
AC.11.1..Undecenoylcarnitine.	Glutaric.acid	0.0465686	0.861126
AC.11.1..Undecenoylcarnitine.	Histamine	0.281863	0.272097
AC.11.1..Undecenoylcarnitine.	Hypoxanthine	-0.254902	0.322172
AC.11.1..Undecenoylcarnitine.	Indole.3.butyric.acid	0.129902	0.618662
AC.11.1..Undecenoylcarnitine.	X3.Indoleacetic.acid	-0.193627	0.45504
AC.11.1..Undecenoylcarnitine.	Ketodeoxycholic.acid	0.115196	0.659518
AC.11.1..Undecenoylcarnitine.	X2.x.Dimethylpyridine	-0.0784314	0.765642
AC.11.1..Undecenoylcarnitine.	Leucine	-0.0906863	0.729703
AC.11.1..Undecenoylcarnitine.	FA.18.0.O	0.313725	0.219655
AC.11.1..Undecenoylcarnitine.	Arginine	0	1
AC.11.1..Undecenoylcarnitine.	L.Carnitine	-0.0171569	0.951004
AC.11.1..Undecenoylcarnitine.	Leucine.Proline	0.0612745	0.816738
AC.11.1..Undecenoylcarnitine.	Glutamic.acid	0.0490196	0.853696
AC.11.1..Undecenoylcarnitine.	Lithocholic.acid	-0.0955882	0.715476
AC.11.1..Undecenoylcarnitine.	LysoPE.15.0	0.0147059	0.958535
AC.11.1..Undecenoylcarnitine.	Phenylalanine	-0.171569	0.508985
AC.11.1..Undecenoylcarnitine.	X3..3.Hydroxyphenyl.propionic.acid	-0.198529	0.443473
AC.11.1..Undecenoylcarnitine.	Tryptophan	-0.112745	0.666424
AC.11.1..Undecenoylcarnitine.	Valine	0.00490196	0.988687
AC.11.1..Undecenoylcarnitine.	Mesobilirubinogen	-0.203431	0.432063
AC.11.1..Undecenoylcarnitine.	Methylimidazoleacetic.acid	0.0196078	0.943477
AC.11.1..Undecenoylcarnitine.	N8.Acetylspermidine	-0.0906863	0.729703
AC.11.1..Undecenoylcarnitine.	Pyridoxamine	-0.338235	0.184211
AC.11.1..Undecenoylcarnitine.	N.Methyl.2.pyrrolidone	-0.0490196	0.853696
AC.11.1..Undecenoylcarnitine.	Ne.Ne.Ne.Trimethyllysine	0.348039	0.171196
AC.11.1..Undecenoylcarnitine.	Nutriacholic.acid.isomer.1	0.102941	0.694307
AC.11.1..Undecenoylcarnitine.	Nutriacholic.acid.isomer.2	0.0882353	0.73685
AC.11.1..Undecenoylcarnitine.	Oxindole.3.acetic.acid	-0.254902	0.322172
AC.11.1..Undecenoylcarnitine.	X13.Docosenamide	-0.348039	0.171196
AC.11.1..Undecenoylcarnitine.	X4.amino.5.aminomethyl.2.methylpyrimidine	0.210784	0.415247
AC.11.1..Undecenoylcarnitine.	Proline.betaine	-0.0808824	0.758414
AC.11.1..Undecenoylcarnitine.	Pyridoxine	-0.169118	0.515164
AC.11.1..Undecenoylcarnitine.	Pyrophosphoric acid	0.0416667	0.87602
AC.11.1..Undecenoylcarnitine.	Quinic.acid	-0.0661765	0.802056
AC.11.1..Undecenoylcarnitine.	Saccharopine	-0.0882353	0.73685
AC.11.1..Undecenoylcarnitine.	Sebacic.acid	0.0490196	0.853696
AC.11.1..Undecenoylcarnitine.	Solanidine	0.203431	0.432063
AC.11.1..Undecenoylcarnitine.	Sphinganine	0.105392	0.687298
AC.11.1..Undecenoylcarnitine.	Stercobilin	0.156863	0.546591
AC.11.1..Undecenoylcarnitine.	Tetrapyrrole.derivative	-0.0710784	0.787438
AC.11.1..Undecenoylcarnitine.	X4.amino.5.formamidomethyl.2.methylpyrimidine	0.14951	0.56586
AC.11.1..Undecenoylcarnitine.	Thiamine.isomer.1	-0.102941	0.694307
AC.11.1..Undecenoylcarnitine.	Thiamine.isomer.2	0.0367647	0.890955
AC.11.1..Undecenoylcarnitine.	Trigonelline	0.00980392	0.973607
AC.11.1..Undecenoylcarnitine.	Trimethyluric.acid	0.129902	0.618662
AC.11.1..Undecenoylcarnitine.	Urobilin	-0.183824	0.478639
AC.11.1..Undecenoylcarnitine.	Urocanic.acid	0.284314	0.267804
AC.11.1..Undecenoylcarnitine.	Zeatin	-0.284314	0.267804
AC.11.1..Undecenoylcarnitine.	Caffeine	-0.125	0.632167
AC.11.1..Undecenoylcarnitine.	Triacetin	-0.245098	0.341673
AC.11.1..Undecenoylcarnitine.	LysoPC.18.2.0.0	0.127451	0.6254
AC.11.1..Undecenoylcarnitine.	N.Methyl.proline	0.414216	0.0996585
AC.11.1..Undecenoylcarnitine.	X4.Amino.5.hydroxymethyl.2.methylpyrimidine	0.220588	0.393394
AC.11.1..Undecenoylcarnitine.	Methionine	0.0122549	0.966069
AC.11.1..Undecenoylcarnitine.	Venlafaxine	0.223039	0.388034
AC.11.1..Undecenoylcarnitine.	Proline	-0.139706	0.59201
AC.11.1..Undecenoylcarnitine.	Metformin	0.0955882	0.715476
AC.11.1..Undecenoylcarnitine.	LysoPE.16.0	-0.431373	0.0853893
AC.11.1..Undecenoylcarnitine.	FA.18.0..Stearic.acid.	-0.431373	0.0853893
AC.11.1..Undecenoylcarnitine.	Pantothenate	0.0490196	0.853696
AC.11.1..Undecenoylcarnitine.	Phosphoric.acid	-0.227941	0.377438
AC.11.1..Undecenoylcarnitine.	X4.aminophenol	0.00490196	0.988687
AC.11.1..Undecenoylcarnitine.	LysoPC.16.0.0.0	-0.448529	0.0726969
AC.11.1..Undecenoylcarnitine.	X4.Hydroxybenzoylcholine	0.117647	0.652639
AC.11.1..Undecenoylcarnitine.	X.4.Trimethylammoniobutanoic.acid	-0.0465686	0.861126
AC.11.1..Undecenoylcarnitine.	X1.3.Dicyclohexylurea	0.0906863	0.729703
AC.11.1..Undecenoylcarnitine.	X4.Pyridoxic.acid	0.147059	0.572349
AC.11.1..Undecenoylcarnitine.	X5..2.Hydroxyethyl..4.methylthiazole	0.0857843	0.744017
AC.11.1..Undecenoylcarnitine.	X5.AVAB	0.257353	0.317404
AC.11.1..Undecenoylcarnitine.	Aniline	-0.151961	0.559403
AC.11.1..Undecenoylcarnitine.	Azelaic.acid	-0.10049	0.701339
AC.11.1..Undecenoylcarnitine.	BA...9.04	-0.0710784	0.787438
AC.11.1..Undecenoylcarnitine.	BA.7.85	-0.0441176	0.868568
AC.11.1..Undecenoylcarnitine.	Histidinol	0.485294	0.0503219
AC.11.1..Undecenoylcarnitine.	C24H32O7	0.267157	0.298762
AC.11.1..Undecenoylcarnitine.	C6H11NO	-0.291667	0.255186
AC.11.1..Undecenoylcarnitine.	C7H16N2O	-0.247549	0.336734
AC.11.1..Undecenoylcarnitine.	X1.3.Dimethylurate	0.247549	0.336734
AC.11.1..Undecenoylcarnitine.	Chenodeoxycholic.acid	-0.0588235	0.824102
AC.11.1..Undecenoylcarnitine.	Cholic.acid	0.267157	0.298762
AC.11.1..Undecenoylcarnitine.	Choline	0.0196078	0.943477
AC.11.1..Undecenoylcarnitine.	Citric.acid	-0.110294	0.673357
AC.11.1..Undecenoylcarnitine.	Creatinine	0.154412	0.55298
AC.11.1..Undecenoylcarnitine.	Deoxycholic.acid	-0.120098	0.645787
AC.11.1..Undecenoylcarnitine.	Dimethylphenylamine	-0.0808824	0.758414
AC.11.1..Undecenoylcarnitine.	Enterolactone	0.151961	0.559403
AC.11.1..Undecenoylcarnitine.	FA.16.0..Palmitic.acid.	0.0269608	0.920927
AC.11.1..Undecenoylcarnitine.	FA.18.1..Octadecenoic.acid.	0.0612745	0.816738
AC.11.1..Undecenoylcarnitine.	FA.18.1.O..Hydroxyoctadecenoic.acid.	0.208333	0.420812
AC.11.1..Undecenoylcarnitine.	FA.18.2..Linoleic.acid.	0.0171569	0.951004
AC.12.0..Dodecanoylcarnitine.	Glutaric.acid	-0.0563725	0.83148
AC.12.0..Dodecanoylcarnitine.	Nutriacholic.acid.isomer.1	-0.303922	0.235017
AC.12.0..Dodecanoylcarnitine.	Hypoxanthine	-0.0343137	0.898436
AC.12.0..Dodecanoylcarnitine.	Pyridoxamine	0.306373	0.231113
AC.12.0..Dodecanoylcarnitine.	X2.x.Dimethylpyridine	-0.306373	0.231113
AC.12.0..Dodecanoylcarnitine.	Arginine	0.308824	0.227251
AC.12.0..Dodecanoylcarnitine.	Ketodeoxycholic.acid	-0.213235	0.409723
AC.12.0..Dodecanoylcarnitine.	Leucine	-0.0196078	0.943477
AC.12.0..Dodecanoylcarnitine.	Glutamic.acid	0.129902	0.618662
AC.12.0..Dodecanoylcarnitine.	Venlafaxine	-0.321078	0.20858
AC.12.0..Dodecanoylcarnitine.	Indole.3.butyric.acid	-0.323529	0.204973
AC.12.0..Dodecanoylcarnitine.	Histidinol	-0.129902	0.618662
AC.12.0..Dodecanoylcarnitine.	Lithocholic.acid	0.0269608	0.920927
AC.12.0..Dodecanoylcarnitine.	Urobilin	0.328431	0.197885
AC.12.0..Dodecanoylcarnitine.	LysoPC.16.0.0.0	0.134804	0.605275
AC.12.0..Dodecanoylcarnitine.	Leucine.Proline	0.330882	0.194404
AC.12.0..Dodecanoylcarnitine.	LysoPE.15.0	0.0857843	0.744017
AC.12.0..Dodecanoylcarnitine.	Phenylalanine	0.289216	0.259349
AC.12.0..Dodecanoylcarnitine.	X3..3.Hydroxyphenyl.propionic.acid	0.144608	0.578871
AC.12.0..Dodecanoylcarnitine.	Valine	0.10049	0.701339
AC.12.0..Dodecanoylcarnitine.	Caffeine	0.338235	0.184211
AC.12.0..Dodecanoylcarnitine.	Mesobilirubinogen	-0.159314	0.540236
AC.12.0..Dodecanoylcarnitine.	Methylimidazoleacetic.acid	-0.254902	0.322172
AC.12.0..Dodecanoylcarnitine.	N.Methyl.2.pyrrolidone	0.191176	0.460882
AC.12.0..Dodecanoylcarnitine.	Tryptophan	0.352941	0.164933
AC.12.0..Dodecanoylcarnitine.	Nutriacholic.acid.isomer.2	-0.112745	0.666424
AC.12.0..Dodecanoylcarnitine.	N.Methyl.proline	0.0416667	0.87602
AC.12.0..Dodecanoylcarnitine.	X4.amino.5.aminomethyl.2.methylpyrimidine	0.0269608	0.920927
AC.12.0..Dodecanoylcarnitine.	Proline.betaine	-0.223039	0.388034
AC.12.0..Dodecanoylcarnitine.	Pyridoxine	-0.215686	0.404239
AC.12.0..Dodecanoylcarnitine.	Choline	0.362745	0.152888
AC.12.0..Dodecanoylcarnitine.	Quinic.acid	-0.156863	0.546591
AC.12.0..Dodecanoylcarnitine.	Saccharopine	0.264706	0.303358
AC.12.0..Dodecanoylcarnitine.	Aniline	-0.360294	0.155839
AC.12.0..Dodecanoylcarnitine.	Sebacic.acid	0.193627	0.45504
AC.12.0..Dodecanoylcarnitine.	X4.aminophenol	-0.362745	0.152888
AC.12.0..Dodecanoylcarnitine.	Solanidine	0.0686275	0.794738
AC.12.0..Dodecanoylcarnitine.	FA.16.0..Palmitic.acid.	0.370098	0.144269
AC.12.0..Dodecanoylcarnitine.	Stercobilin	-0.29902	0.242955
AC.12.0..Dodecanoylcarnitine.	Sphinganine	-0.372549	0.141473
AC.12.0..Dodecanoylcarnitine.	Tetrapyrrole.derivative	-0.0147059	0.958535
AC.12.0..Dodecanoylcarnitine.	X4.amino.5.formamidomethyl.2.methylpyrimidine	-0.242647	0.346655
AC.12.0..Dodecanoylcarnitine.	Thiamine.isomer.1	0.0318627	0.905925
AC.12.0..Dodecanoylcarnitine.	Thiamine.isomer.2	0.0196078	0.943477
AC.12.0..Dodecanoylcarnitine.	Pyrophosphoric acid	-0.382353	0.130676
AC.12.0..Dodecanoylcarnitine.	Trigonelline	-0.0196078	0.943477
AC.12.0..Dodecanoylcarnitine.	Citric.acid	-0.382353	0.130676
AC.12.0..Dodecanoylcarnitine.	Trimethyluric.acid	-0.154412	0.55298
AC.12.0..Dodecanoylcarnitine.	Dimethylphenylamine	-0.387255	0.125504
AC.12.0..Dodecanoylcarnitine.	Urocanic.acid	-0.132353	0.611953
AC.12.0..Dodecanoylcarnitine.	Histamine	0.404412	0.108559
AC.12.0..Dodecanoylcarnitine.	Zeatin	0.00245098	0.996229
AC.12.0..Dodecanoylcarnitine.	Triacetin	-0.203431	0.432063
AC.12.0..Dodecanoylcarnitine.	LysoPC.18.2.0.0	0.272059	0.289701
AC.12.0..Dodecanoylcarnitine.	X4.Amino.5.hydroxymethyl.2.methylpyrimidine	-0.134804	0.605275
AC.12.0..Dodecanoylcarnitine.	Methionine	0.20098	0.437748
AC.12.0..Dodecanoylcarnitine.	L.Carnitine	0.421569	0.0933435
AC.12.0..Dodecanoylcarnitine.	LysoPE.16.0	-0.171569	0.508985
AC.12.0..Dodecanoylcarnitine.	Metformin	-0.198529	0.443473
AC.12.0..Dodecanoylcarnitine.	Oxindole.3.acetic.acid	-0.428922	0.0873288
AC.12.0..Dodecanoylcarnitine.	Ne.Ne.Ne.Trimethyllysine	-0.0343137	0.898436
AC.12.0..Dodecanoylcarnitine.	Phosphoric.acid	-0.0343137	0.898436
AC.12.0..Dodecanoylcarnitine.	X4.Hydroxybenzoylcholine	0.10049	0.701339
AC.12.0..Dodecanoylcarnitine.	X.4.Trimethylammoniobutanoic.acid	0.281863	0.272097
AC.12.0..Dodecanoylcarnitine.	X1.3.Dicyclohexylurea	-0.00245098	0.996229
AC.12.0..Dodecanoylcarnitine.	X4.Pyridoxic.acid	0.0759804	0.772889
AC.12.0..Dodecanoylcarnitine.	N8.Acetylspermidine	0.458333	0.0661122
AC.12.0..Dodecanoylcarnitine.	X5..2.Hydroxyethyl..4.methylthiazole	-0.0416667	0.87602
AC.12.0..Dodecanoylcarnitine.	X5.AVAB	-0.463235	0.062994
AC.12.0..Dodecanoylcarnitine.	Azelaic.acid	0.0171569	0.951004
AC.12.0..Dodecanoylcarnitine.	BA...9.04	-0.267157	0.298762
AC.12.0..Dodecanoylcarnitine.	BA.7.85	-0.14951	0.56586
AC.12.0..Dodecanoylcarnitine.	C24H32O7	0.0465686	0.861126
AC.12.0..Dodecanoylcarnitine.	C7H16N2O	0.492647	0.0465658
AC.12.0..Dodecanoylcarnitine.	C6H11NO	0.188725	0.466763
AC.12.0..Dodecanoylcarnitine.	Pantothenate	0.497549	0.0441844
AC.12.0..Dodecanoylcarnitine.	X1.3.Dimethylurate	0	1
AC.12.0..Dodecanoylcarnitine.	Chenodeoxycholic.acid	0.0514706	0.846278
AC.12.0..Dodecanoylcarnitine.	Cholic.acid	-0.289216	0.259349
AC.12.0..Dodecanoylcarnitine.	Creatinine	0.267157	0.298762
AC.12.0..Dodecanoylcarnitine.	Deoxycholic.acid	-0.0416667	0.87602
AC.12.0..Dodecanoylcarnitine.	Enterolactone	0.0980392	0.708396
AC.12.0..Dodecanoylcarnitine.	Proline	0.607843	0.0111921
AC.12.0..Dodecanoylcarnitine.	X3.Indoleacetic.acid	-0.568627	0.0191037
AC.12.0..Dodecanoylcarnitine.	FA.18.0..Stearic.acid.	-0.154412	0.55298
AC.12.0..Dodecanoylcarnitine.	X13.Docosenamide	0.240196	0.35168
AC.12.0..Dodecanoylcarnitine.	FA.18.0.O	-0.0686275	0.794738
AC.12.0..Dodecanoylcarnitine.	FA.18.1..Octadecenoic.acid.	0.0857843	0.744017
AC.12.0..Dodecanoylcarnitine.	FA.18.1.O..Hydroxyoctadecenoic.acid.	-0.0857843	0.744017
AC.12.0..Dodecanoylcarnitine.	FA.18.2..Linoleic.acid.	0.120098	0.645787
AC.12.1..Dodecenoylcarnitine.	Glutaric.acid	0.0637255	0.809389
AC.12.1..Dodecenoylcarnitine.	Choline	0.303922	0.235017
AC.12.1..Dodecenoylcarnitine.	X4.amino.5.formamidomethyl.2.methylpyrimidine	-0.303922	0.235017
AC.12.1..Dodecenoylcarnitine.	Hypoxanthine	-0.125	0.632167
AC.12.1..Dodecenoylcarnitine.	Indole.3.butyric.acid	-0.20098	0.437748
AC.12.1..Dodecenoylcarnitine.	Stercobilin	-0.306373	0.231113
AC.12.1..Dodecenoylcarnitine.	Ketodeoxycholic.acid	-0.0661765	0.802056
AC.12.1..Dodecenoylcarnitine.	Dimethylphenylamine	-0.308824	0.227251
AC.12.1..Dodecenoylcarnitine.	Leucine	0.166667	0.521379
AC.12.1..Dodecenoylcarnitine.	X2.x.Dimethylpyridine	-0.205882	0.426417
AC.12.1..Dodecenoylcarnitine.	Arginine	0.257353	0.317404
AC.12.1..Dodecenoylcarnitine.	Triacetin	-0.316176	0.215921
AC.12.1..Dodecenoylcarnitine.	Leucine.Proline	0.269608	0.29421
AC.12.1..Dodecenoylcarnitine.	Glutamic.acid	0.117647	0.652639
AC.12.1..Dodecenoylcarnitine.	Histidinol	-0.232843	0.367008
AC.12.1..Dodecenoylcarnitine.	Lithocholic.acid	0.0735294	0.780155
AC.12.1..Dodecenoylcarnitine.	FA.18.2..Linoleic.acid.	0.32598	0.201408
AC.12.1..Dodecenoylcarnitine.	Caffeine	0.328431	0.197885
AC.12.1..Dodecenoylcarnitine.	LysoPC.16.0.0.0	0.259804	0.312679
AC.12.1..Dodecenoylcarnitine.	Methionine	0.328431	0.197885
AC.12.1..Dodecenoylcarnitine.	LysoPE.15.0	0.296569	0.246989
AC.12.1..Dodecenoylcarnitine.	Phenylalanine	0.227941	0.377438
AC.12.1..Dodecenoylcarnitine.	Creatinine	0.333333	0.190965
AC.12.1..Dodecenoylcarnitine.	Tryptophan	0.272059	0.289701
AC.12.1..Dodecenoylcarnitine.	X3..3.Hydroxyphenyl.propionic.acid	0.0882353	0.73685
AC.12.1..Dodecenoylcarnitine.	Valine	0.196078	0.449237
AC.12.1..Dodecenoylcarnitine.	Mesobilirubinogen	-0.17402	0.502842
AC.12.1..Dodecenoylcarnitine.	Methylimidazoleacetic.acid	-0.10049	0.701339
AC.12.1..Dodecenoylcarnitine.	N.Methyl.2.pyrrolidone	0.112745	0.666424
AC.12.1..Dodecenoylcarnitine.	Nutriacholic.acid.isomer.1	-0.122549	0.638963
AC.12.1..Dodecenoylcarnitine.	Venlafaxine	-0.340686	0.180896
AC.12.1..Dodecenoylcarnitine.	Nutriacholic.acid.isomer.2	-0.00490196	0.988687
AC.12.1..Dodecenoylcarnitine.	Oxindole.3.acetic.acid	-0.191176	0.460882
AC.12.1..Dodecenoylcarnitine.	N.Methyl.proline	0.0784314	0.765642
AC.12.1..Dodecenoylcarnitine.	Proline.betaine	-0.102941	0.694307
AC.12.1..Dodecenoylcarnitine.	X4.amino.5.aminomethyl.2.methylpyrimidine	-0.0367647	0.890955
AC.12.1..Dodecenoylcarnitine.	Pyridoxine	-0.122549	0.638963
AC.12.1..Dodecenoylcarnitine.	Pantothenate	0.362745	0.152888
AC.12.1..Dodecenoylcarnitine.	Quinic.acid	-0.105392	0.687298
AC.12.1..Dodecenoylcarnitine.	Saccharopine	0.240196	0.35168
AC.12.1..Dodecenoylcarnitine.	Sebacic.acid	0.240196	0.35168
AC.12.1..Dodecenoylcarnitine.	Solanidine	0.102941	0.694307
AC.12.1..Dodecenoylcarnitine.	FA.16.0..Palmitic.acid.	0.377451	0.135999
AC.12.1..Dodecenoylcarnitine.	Citric.acid	-0.372549	0.141473
AC.12.1..Dodecenoylcarnitine.	Tetrapyrrole.derivative	-0.0196078	0.943477
AC.12.1..Dodecenoylcarnitine.	L.Carnitine	0.382353	0.130676
AC.12.1..Dodecenoylcarnitine.	Thiamine.isomer.1	0.0563725	0.83148
AC.12.1..Dodecenoylcarnitine.	Thiamine.isomer.2	0.115196	0.659518
AC.12.1..Dodecenoylcarnitine.	Trigonelline	-0.208333	0.420812
AC.12.1..Dodecenoylcarnitine.	X5.AVAB	-0.382353	0.130676
AC.12.1..Dodecenoylcarnitine.	Trimethyluric.acid	-0.120098	0.645787
AC.12.1..Dodecenoylcarnitine.	Urobilin	0.281863	0.272097
AC.12.1..Dodecenoylcarnitine.	X13.Docosenamide	0.397059	0.115604
AC.12.1..Dodecenoylcarnitine.	Urocanic.acid	-0.0931373	0.722578
AC.12.1..Dodecenoylcarnitine.	Zeatin	0.213235	0.409723
AC.12.1..Dodecenoylcarnitine.	N8.Acetylspermidine	0.411765	0.101831
AC.12.1..Dodecenoylcarnitine.	LysoPC.18.2.0.0	0.240196	0.35168
AC.12.1..Dodecenoylcarnitine.	X4.Amino.5.hydroxymethyl.2.methylpyrimidine	-0.0735294	0.780155
AC.12.1..Dodecenoylcarnitine.	Pyrophosphoric acid	-0.411765	0.101831
AC.12.1..Dodecenoylcarnitine.	Histamine	0.42402	0.0913057
AC.12.1..Dodecenoylcarnitine.	LysoPE.16.0	-0.112745	0.666424
AC.12.1..Dodecenoylcarnitine.	C7H16N2O	0.42402	0.0913057
AC.12.1..Dodecenoylcarnitine.	Metformin	-0.203431	0.432063
AC.12.1..Dodecenoylcarnitine.	Pyridoxamine	0.188725	0.466763
AC.12.1..Dodecenoylcarnitine.	Ne.Ne.Ne.Trimethyllysine	-0.147059	0.572349
AC.12.1..Dodecenoylcarnitine.	Phosphoric.acid	0.164216	0.52763
AC.12.1..Dodecenoylcarnitine.	X4.aminophenol	-0.196078	0.449237
AC.12.1..Dodecenoylcarnitine.	X4.Hydroxybenzoylcholine	0.147059	0.572349
AC.12.1..Dodecenoylcarnitine.	X4.Pyridoxic.acid	0.0490196	0.853696
AC.12.1..Dodecenoylcarnitine.	X1.3.Dicyclohexylurea	-0.0367647	0.890955
AC.12.1..Dodecenoylcarnitine.	X.4.Trimethylammoniobutanoic.acid	0.223039	0.388034
AC.12.1..Dodecenoylcarnitine.	X5..2.Hydroxyethyl..4.methylthiazole	-0.0539216	0.838873
AC.12.1..Dodecenoylcarnitine.	Sphinganine	-0.463235	0.062994
AC.12.1..Dodecenoylcarnitine.	Aniline	-0.25	0.331837
AC.12.1..Dodecenoylcarnitine.	Azelaic.acid	0.178922	0.490666
AC.12.1..Dodecenoylcarnitine.	BA...9.04	-0.17402	0.502842
AC.12.1..Dodecenoylcarnitine.	BA.7.85	-0.117647	0.652639
AC.12.1..Dodecenoylcarnitine.	C24H32O7	0.154412	0.55298
AC.12.1..Dodecenoylcarnitine.	C6H11NO	0.161765	0.533916
AC.12.1..Dodecenoylcarnitine.	Chenodeoxycholic.acid	0.110294	0.673357
AC.12.1..Dodecenoylcarnitine.	X1.3.Dimethylurate	-0.0514706	0.846278
AC.12.1..Dodecenoylcarnitine.	Cholic.acid	-0.132353	0.611953
AC.12.1..Dodecenoylcarnitine.	X3.Indoleacetic.acid	-0.512255	0.0376009
AC.12.1..Dodecenoylcarnitine.	Deoxycholic.acid	0.0735294	0.780155
AC.12.1..Dodecenoylcarnitine.	Enterolactone	0.115196	0.659518
AC.12.1..Dodecenoylcarnitine.	FA.18.0..Stearic.acid.	-0.132353	0.611953
AC.12.1..Dodecenoylcarnitine.	FA.18.0.O	0.110294	0.673357
AC.12.1..Dodecenoylcarnitine.	FA.18.1..Octadecenoic.acid.	0.264706	0.303358
AC.12.1..Dodecenoylcarnitine.	FA.18.1.O..Hydroxyoctadecenoic.acid.	-0.0416667	0.87602
AC.12.1..Dodecenoylcarnitine.	Proline	0.742647	0.000948785
AC.13.0	Glutaric.acid	0.161765	0.533916
AC.13.0	Hypoxanthine	-0.0416667	0.87602
AC.13.0	Indole.3.butyric.acid	0.0784314	0.765642
AC.13.0	Ketodeoxycholic.acid	0.0343137	0.898436
AC.13.0	Saccharopine	-0.311275	0.223431
AC.13.0	Leucine	0.107843	0.680315
AC.13.0	X2.x.Dimethylpyridine	-0.117647	0.652639
AC.13.0	L.Carnitine	0.17402	0.502842
AC.13.0	Leucine.Proline	-0.154412	0.55298
AC.13.0	Histamine	-0.321078	0.20858
AC.13.0	Glutamic.acid	0.254902	0.322172
AC.13.0	Histidinol	-0.0147059	0.958535
AC.13.0	X3.Indoleacetic.acid	0.32598	0.201408
AC.13.0	Lithocholic.acid	0.281863	0.272097
AC.13.0	Choline	0.32598	0.201408
AC.13.0	LysoPC.16.0.0.0	-0.291667	0.255186
AC.13.0	LysoPE.15.0	-0.0759804	0.772889
AC.13.0	Thiamine.isomer.2	0.330882	0.194404
AC.13.0	Phenylalanine	0.0465686	0.861126
AC.13.0	Tryptophan	-0.0122549	0.966069
AC.13.0	Valine	-0.0931373	0.722578
AC.13.0	Methylimidazoleacetic.acid	0.17402	0.502842
AC.13.0	Deoxycholic.acid	-0.335784	0.187567
AC.13.0	N.Methyl.2.pyrrolidone	-0.142157	0.585424
AC.13.0	Nutriacholic.acid.isomer.1	0.0931373	0.722578
AC.13.0	Thiamine.isomer.1	0.352941	0.164933
AC.13.0	Nutriacholic.acid.isomer.2	-0.0196078	0.943477
AC.13.0	Oxindole.3.acetic.acid	-0.171569	0.508985
AC.13.0	N.Methyl.proline	-0.117647	0.652639
AC.13.0	X5..2.Hydroxyethyl..4.methylthiazole	0.357843	0.158831
AC.13.0	Proline.betaine	0.360294	0.155839
AC.13.0	Pyridoxine	-0.00490196	0.988687
AC.13.0	Sebacic.acid	0.272059	0.289701
AC.13.0	Arginine	-0.365196	0.149976
AC.13.0	Solanidine	0.220588	0.393394
AC.13.0	Mesobilirubinogen	0.375	0.138717
AC.13.0	Ne.Ne.Ne.Trimethyllysine	0.379902	0.133318
AC.13.0	Tetrapyrrole.derivative	0.387255	0.125504
AC.13.0	Trigonelline	-0.382353	0.130676
AC.13.0	X4.Hydroxybenzoylcholine	-0.384804	0.128071
AC.13.0	Trimethyluric.acid	0.120098	0.645787
AC.13.0	Urobilin	-0.232843	0.367008
AC.13.0	X1.3.Dimethylurate	-0.389706	0.122974
AC.13.0	Zeatin	0.00245098	0.996229
AC.13.0	Caffeine	0.235294	0.361857
AC.13.0	Triacetin	0.0563725	0.83148
AC.13.0	Methionine	0.0857843	0.744017
AC.13.0	Venlafaxine	0.0563725	0.83148
AC.13.0	LysoPE.16.0	0.213235	0.409723
AC.13.0	Proline	-0.20098	0.437748
AC.13.0	FA.18.1.O..Hydroxyoctadecenoic.acid.	0.428922	0.0873288
AC.13.0	Metformin	-0.125	0.632167
AC.13.0	Pyridoxamine	-0.210784	0.415247
AC.13.0	Phosphoric.acid	-0.27451	0.285235
AC.13.0	X4.aminophenol	0.0686275	0.794738
AC.13.0	N8.Acetylspermidine	-0.448529	0.0726969
AC.13.0	LysoPC.18.2.0.0	-0.45098	0.0710064
AC.13.0	X1.3.Dicyclohexylurea	-0.193627	0.45504
AC.13.0	Quinic.acid	-0.453431	0.0693456
AC.13.0	X.4.Trimethylammoniobutanoic.acid	0.0465686	0.861126
AC.13.0	Pantothenate	0.463235	0.062994
AC.13.0	X5.AVAB	0.137255	0.598627
AC.13.0	Aniline	-0.139706	0.59201
AC.13.0	Sphinganine	0.47549	0.0556867
AC.13.0	Azelaic.acid	-0.132353	0.611953
AC.13.0	C24H32O7	0.181373	0.484634
AC.13.0	C6H11NO	-0.284314	0.267804
AC.13.0	Pyrophosphoric acid	0.495098	0.045363
AC.13.0	Stercobilin	0.5	0.0430295
AC.13.0	C7H16N2O	-0.252451	0.326983
AC.13.0	BA...9.04	-0.495098	0.045363
AC.13.0	Cholic.acid	-0.193627	0.45504
AC.13.0	X4.Pyridoxic.acid	0.526961	0.0318066
AC.13.0	Citric.acid	0.144608	0.578871
AC.13.0	X3..3.Hydroxyphenyl.propionic.acid	-0.519608	0.0346093
AC.13.0	Creatinine	-0.269608	0.29421
AC.13.0	Chenodeoxycholic.acid	-0.536765	0.0283494
AC.13.0	Urocanic.acid	0.568627	0.0191037
AC.13.0	Dimethylphenylamine	0.0637255	0.809389
AC.13.0	X4.Amino.5.hydroxymethyl.2.methylpyrimidine	0.580882	0.0162642
AC.13.0	BA.7.85	-0.54902	0.0244506
AC.13.0	FA.18.0..Stearic.acid.	0.585784	0.0152273
AC.13.0	Enterolactone	0.235294	0.361857
AC.13.0	FA.16.0..Palmitic.acid.	0.634804	0.00747131
AC.13.0	FA.18.0.O	-0.0563725	0.83148
AC.13.0	X13.Docosenamide	-0.0392157	0.883482
AC.13.0	X4.amino.5.aminomethyl.2.methylpyrimidine	0.651961	0.00567361
AC.13.0	FA.18.1..Octadecenoic.acid.	0.0955882	0.715476
AC.13.0	X4.amino.5.formamidomethyl.2.methylpyrimidine	0.705882	0.00212877
AC.13.0	FA.18.2..Linoleic.acid.	-0.0367647	0.890955
AC.13.1..Tridecenoylcarnitine.	Glutaric.acid	0.14951	0.56586
AC.13.1..Tridecenoylcarnitine.	Histamine	-0.0637255	0.809389
AC.13.1..Tridecenoylcarnitine.	Hypoxanthine	-0.0612745	0.816738
AC.13.1..Tridecenoylcarnitine.	Indole.3.butyric.acid	-0.139706	0.59201
AC.13.1..Tridecenoylcarnitine.	X3.Indoleacetic.acid	0.0906863	0.729703
AC.13.1..Tridecenoylcarnitine.	Ketodeoxycholic.acid	-0.105392	0.687298
AC.13.1..Tridecenoylcarnitine.	Leucine	0.0857843	0.744017
AC.13.1..Tridecenoylcarnitine.	Pantothenate	0.313725	0.219655
AC.13.1..Tridecenoylcarnitine.	Arginine	-0.120098	0.645787
AC.13.1..Tridecenoylcarnitine.	L.Carnitine	0.0563725	0.83148
AC.13.1..Tridecenoylcarnitine.	Leucine.Proline	0.0196078	0.943477
AC.13.1..Tridecenoylcarnitine.	Glutamic.acid	0.279412	0.276433
AC.13.1..Tridecenoylcarnitine.	Histidinol	0.0318627	0.905925
AC.13.1..Tridecenoylcarnitine.	Lithocholic.acid	0.0343137	0.898436
AC.13.1..Tridecenoylcarnitine.	LysoPC.16.0.0.0	-0.272059	0.289701
AC.13.1..Tridecenoylcarnitine.	LysoPE.15.0	0.00980392	0.973607
AC.13.1..Tridecenoylcarnitine.	Proline	-0.328431	0.197885
AC.13.1..Tridecenoylcarnitine.	Phenylalanine	0.0171569	0.951004
AC.13.1..Tridecenoylcarnitine.	Tryptophan	0.0294118	0.913423
AC.13.1..Tridecenoylcarnitine.	X3..3.Hydroxyphenyl.propionic.acid	-0.29902	0.242955
AC.13.1..Tridecenoylcarnitine.	Valine	-0.0612745	0.816738
AC.13.1..Tridecenoylcarnitine.	Mesobilirubinogen	0.20098	0.437748
AC.13.1..Tridecenoylcarnitine.	Methylimidazoleacetic.acid	0.0735294	0.780155
AC.13.1..Tridecenoylcarnitine.	Aniline	-0.335784	0.187567
AC.13.1..Tridecenoylcarnitine.	N8.Acetylspermidine	-0.247549	0.336734
AC.13.1..Tridecenoylcarnitine.	N.Methyl.2.pyrrolidone	-0.0294118	0.913423
AC.13.1..Tridecenoylcarnitine.	X5..2.Hydroxyethyl..4.methylthiazole	0.348039	0.171196
AC.13.1..Tridecenoylcarnitine.	Nutriacholic.acid.isomer.1	-0.0539216	0.838873
AC.13.1..Tridecenoylcarnitine.	X2.x.Dimethylpyridine	-0.343137	0.177621
AC.13.1..Tridecenoylcarnitine.	Nutriacholic.acid.isomer.2	-0.0318627	0.905925
AC.13.1..Tridecenoylcarnitine.	Stercobilin	0.355392	0.161862
AC.13.1..Tridecenoylcarnitine.	N.Methyl.proline	0.110294	0.673357
AC.13.1..Tridecenoylcarnitine.	Proline.betaine	0.215686	0.404239
AC.13.1..Tridecenoylcarnitine.	Pyridoxine	-0.120098	0.645787
AC.13.1..Tridecenoylcarnitine.	Pyrophosphoric acid	0.166667	0.521379
AC.13.1..Tridecenoylcarnitine.	Quinic.acid	-0.357843	0.158831
AC.13.1..Tridecenoylcarnitine.	Saccharopine	-0.267157	0.298762
AC.13.1..Tridecenoylcarnitine.	Sebacic.acid	0.181373	0.484634
AC.13.1..Tridecenoylcarnitine.	Solanidine	0.00735294	0.981146
AC.13.1..Tridecenoylcarnitine.	Chenodeoxycholic.acid	-0.365196	0.149976
AC.13.1..Tridecenoylcarnitine.	Sphinganine	0.112745	0.666424
AC.13.1..Tridecenoylcarnitine.	BA.7.85	-0.372549	0.141473
AC.13.1..Tridecenoylcarnitine.	Tetrapyrrole.derivative	0.242647	0.346655
AC.13.1..Tridecenoylcarnitine.	Thiamine.isomer.1	0.240196	0.35168
AC.13.1..Tridecenoylcarnitine.	Thiamine.isomer.2	0.272059	0.289701
AC.13.1..Tridecenoylcarnitine.	Trigonelline	-0.0514706	0.846278
AC.13.1..Tridecenoylcarnitine.	X4.Pyridoxic.acid	0.389706	0.122974
AC.13.1..Tridecenoylcarnitine.	Trimethyluric.acid	0.0416667	0.87602
AC.13.1..Tridecenoylcarnitine.	Urobilin	-0.198529	0.443473
AC.13.1..Tridecenoylcarnitine.	Oxindole.3.acetic.acid	-0.394608	0.118024
AC.13.1..Tridecenoylcarnitine.	Zeatin	-0.294118	0.251066
AC.13.1..Tridecenoylcarnitine.	Caffeine	0.0931373	0.722578
AC.13.1..Tridecenoylcarnitine.	Triacetin	0.0808824	0.758414
AC.13.1..Tridecenoylcarnitine.	Choline	0.411765	0.101831
AC.13.1..Tridecenoylcarnitine.	LysoPC.18.2.0.0	-0.188725	0.466763
AC.13.1..Tridecenoylcarnitine.	Methionine	-0.181373	0.484634
AC.13.1..Tridecenoylcarnitine.	Venlafaxine	-0.00245098	0.996229
AC.13.1..Tridecenoylcarnitine.	LysoPE.16.0	-0.115196	0.659518
AC.13.1..Tridecenoylcarnitine.	Metformin	0.0955882	0.715476
AC.13.1..Tridecenoylcarnitine.	Pyridoxamine	-0.0318627	0.905925
AC.13.1..Tridecenoylcarnitine.	BA...9.04	-0.428922	0.0873288
AC.13.1..Tridecenoylcarnitine.	Ne.Ne.Ne.Trimethyllysine	0.181373	0.484634
AC.13.1..Tridecenoylcarnitine.	Phosphoric.acid	-0.276961	0.280812
AC.13.1..Tridecenoylcarnitine.	X4.aminophenol	-0.232843	0.367008
AC.13.1..Tridecenoylcarnitine.	X4.Hydroxybenzoylcholine	-0.154412	0.55298
AC.13.1..Tridecenoylcarnitine.	X1.3.Dicyclohexylurea	-0.159314	0.540236
AC.13.1..Tridecenoylcarnitine.	X.4.Trimethylammoniobutanoic.acid	0.102941	0.694307
AC.13.1..Tridecenoylcarnitine.	Urocanic.acid	0.460784	0.0645388
AC.13.1..Tridecenoylcarnitine.	X5.AVAB	0.154412	0.55298
AC.13.1..Tridecenoylcarnitine.	X4.amino.5.formamidomethyl.2.methylpyrimidine	0.470588	0.0585275
AC.13.1..Tridecenoylcarnitine.	Azelaic.acid	-0.247549	0.336734
AC.13.1..Tridecenoylcarnitine.	C24H32O7	0.154412	0.55298
AC.13.1..Tridecenoylcarnitine.	X4.Amino.5.hydroxymethyl.2.methylpyrimidine	0.490196	0.047793
AC.13.1..Tridecenoylcarnitine.	C6H11NO	-0.252451	0.326983
AC.13.1..Tridecenoylcarnitine.	C7H16N2O	-0.107843	0.680315
AC.13.1..Tridecenoylcarnitine.	X1.3.Dimethylurate	0.0710784	0.787438
AC.13.1..Tridecenoylcarnitine.	Cholic.acid	-0.176471	0.496736
AC.13.1..Tridecenoylcarnitine.	X4.amino.5.aminomethyl.2.methylpyrimidine	0.517157	0.0355851
AC.13.1..Tridecenoylcarnitine.	FA.16.0..Palmitic.acid.	0.529412	0.030913
AC.13.1..Tridecenoylcarnitine.	Citric.acid	0.0416667	0.87602
AC.13.1..Tridecenoylcarnitine.	Creatinine	-0.203431	0.432063
AC.13.1..Tridecenoylcarnitine.	Deoxycholic.acid	-0.291667	0.255186
AC.13.1..Tridecenoylcarnitine.	Dimethylphenylamine	-0.205882	0.426417
AC.13.1..Tridecenoylcarnitine.	Enterolactone	0.139706	0.59201
AC.13.1..Tridecenoylcarnitine.	FA.18.0..Stearic.acid.	0.127451	0.6254
AC.13.1..Tridecenoylcarnitine.	FA.18.0.O	-0.0808824	0.758414
AC.13.1..Tridecenoylcarnitine.	X13.Docosenamide	-0.181373	0.484634
AC.13.1..Tridecenoylcarnitine.	FA.18.1..Octadecenoic.acid.	-0.0343137	0.898436
AC.13.1..Tridecenoylcarnitine.	FA.18.1.O..Hydroxyoctadecenoic.acid.	0.25	0.331837
AC.13.1..Tridecenoylcarnitine.	FA.18.2..Linoleic.acid.	-0.105392	0.687298
AC.14.0..Tetradecanoyl.L.carnitine.	Glutaric.acid	0.205882	0.426417
AC.14.0..Tetradecanoyl.L.carnitine.	Azelaic.acid	0.301471	0.238965
AC.14.0..Tetradecanoyl.L.carnitine.	Histamine	0.272059	0.289701
AC.14.0..Tetradecanoyl.L.carnitine.	X2.x.Dimethylpyridine	-0.303922	0.235017
AC.14.0..Tetradecanoyl.L.carnitine.	Hypoxanthine	0.0171569	0.951004
AC.14.0..Tetradecanoyl.L.carnitine.	Ketodeoxycholic.acid	0.0245098	0.928438
AC.14.0..Tetradecanoyl.L.carnitine.	Leucine	0.127451	0.6254
AC.14.0..Tetradecanoyl.L.carnitine.	Arginine	0.235294	0.361857
AC.14.0..Tetradecanoyl.L.carnitine.	Aniline	-0.313725	0.219655
AC.14.0..Tetradecanoyl.L.carnitine.	Leucine.Proline	0.286765	0.263555
AC.14.0..Tetradecanoyl.L.carnitine.	Glutamic.acid	0.269608	0.29421
AC.14.0..Tetradecanoyl.L.carnitine.	Histidinol	-0.257353	0.317404
AC.14.0..Tetradecanoyl.L.carnitine.	Lithocholic.acid	0.186275	0.472682
AC.14.0..Tetradecanoyl.L.carnitine.	LysoPC.16.0.0.0	0.27451	0.285235
AC.14.0..Tetradecanoyl.L.carnitine.	Choline	0.328431	0.197885
AC.14.0..Tetradecanoyl.L.carnitine.	Phenylalanine	0.220588	0.393394
AC.14.0..Tetradecanoyl.L.carnitine.	Tryptophan	0.25	0.331837
AC.14.0..Tetradecanoyl.L.carnitine.	X3..3.Hydroxyphenyl.propionic.acid	0.0833333	0.751206
AC.14.0..Tetradecanoyl.L.carnitine.	Ne.Ne.Ne.Trimethyllysine	-0.333333	0.190965
AC.14.0..Tetradecanoyl.L.carnitine.	Mesobilirubinogen	0.0269608	0.920927
AC.14.0..Tetradecanoyl.L.carnitine.	Methylimidazoleacetic.acid	-0.0612745	0.816738
AC.14.0..Tetradecanoyl.L.carnitine.	X4.aminophenol	-0.335784	0.187567
AC.14.0..Tetradecanoyl.L.carnitine.	N.Methyl.2.pyrrolidone	0.0759804	0.772889
AC.14.0..Tetradecanoyl.L.carnitine.	Nutriacholic.acid.isomer.1	-0.0931373	0.722578
AC.14.0..Tetradecanoyl.L.carnitine.	Indole.3.butyric.acid	-0.343137	0.177621
AC.14.0..Tetradecanoyl.L.carnitine.	Nutriacholic.acid.isomer.2	0.122549	0.638963
AC.14.0..Tetradecanoyl.L.carnitine.	Oxindole.3.acetic.acid	-0.223039	0.388034
AC.14.0..Tetradecanoyl.L.carnitine.	N.Methyl.proline	0.218137	0.398796
AC.14.0..Tetradecanoyl.L.carnitine.	Proline.betaine	-0.286765	0.263555
AC.14.0..Tetradecanoyl.L.carnitine.	X4.amino.5.aminomethyl.2.methylpyrimidine	0.0147059	0.958535
AC.14.0..Tetradecanoyl.L.carnitine.	Pyridoxine	-0.0784314	0.765642
AC.14.0..Tetradecanoyl.L.carnitine.	Pyridoxamine	0.362745	0.152888
AC.14.0..Tetradecanoyl.L.carnitine.	Quinic.acid	-0.17402	0.502842
AC.14.0..Tetradecanoyl.L.carnitine.	Valine	0.367647	0.147103
AC.14.0..Tetradecanoyl.L.carnitine.	N8.Acetylspermidine	0.367647	0.147103
AC.14.0..Tetradecanoyl.L.carnitine.	Caffeine	0.367647	0.147103
AC.14.0..Tetradecanoyl.L.carnitine.	Saccharopine	0.259804	0.312679
AC.14.0..Tetradecanoyl.L.carnitine.	Sebacic.acid	0.20098	0.437748
AC.14.0..Tetradecanoyl.L.carnitine.	Solanidine	0.0588235	0.824102
AC.14.0..Tetradecanoyl.L.carnitine.	Stercobilin	-0.220588	0.393394
AC.14.0..Tetradecanoyl.L.carnitine.	Tetrapyrrole.derivative	0.0808824	0.758414
AC.14.0..Tetradecanoyl.L.carnitine.	Thiamine.isomer.1	0.198529	0.443473
AC.14.0..Tetradecanoyl.L.carnitine.	X4.amino.5.formamidomethyl.2.methylpyrimidine	-0.247549	0.336734
AC.14.0..Tetradecanoyl.L.carnitine.	Thiamine.isomer.2	0.284314	0.267804
AC.14.0..Tetradecanoyl.L.carnitine.	LysoPE.15.0	0.387255	0.125504
AC.14.0..Tetradecanoyl.L.carnitine.	Trigonelline	-0.120098	0.645787
AC.14.0..Tetradecanoyl.L.carnitine.	C7H16N2O	0.387255	0.125504
AC.14.0..Tetradecanoyl.L.carnitine.	Trimethyluric.acid	-0.218137	0.398796
AC.14.0..Tetradecanoyl.L.carnitine.	Urobilin	0.181373	0.484634
AC.14.0..Tetradecanoyl.L.carnitine.	Urocanic.acid	-0.0343137	0.898436
AC.14.0..Tetradecanoyl.L.carnitine.	Zeatin	0.151961	0.559403
AC.14.0..Tetradecanoyl.L.carnitine.	FA.18.2..Linoleic.acid.	0.406863	0.106281
AC.14.0..Tetradecanoyl.L.carnitine.	Triacetin	-0.0539216	0.838873
AC.14.0..Tetradecanoyl.L.carnitine.	X13.Docosenamide	0.409314	0.104039
AC.14.0..Tetradecanoyl.L.carnitine.	LysoPC.18.2.0.0	0.294118	0.251066
AC.14.0..Tetradecanoyl.L.carnitine.	Methionine	0.120098	0.645787
AC.14.0..Tetradecanoyl.L.carnitine.	X4.Amino.5.hydroxymethyl.2.methylpyrimidine	0.110294	0.673357
AC.14.0..Tetradecanoyl.L.carnitine.	Dimethylphenylamine	-0.406863	0.106281
AC.14.0..Tetradecanoyl.L.carnitine.	FA.16.0..Palmitic.acid.	0.419118	0.0954148
AC.14.0..Tetradecanoyl.L.carnitine.	Venlafaxine	-0.27451	0.285235
AC.14.0..Tetradecanoyl.L.carnitine.	L.Carnitine	0.42402	0.0913057
AC.14.0..Tetradecanoyl.L.carnitine.	Pyrophosphoric acid	-0.414216	0.0996585
AC.14.0..Tetradecanoyl.L.carnitine.	LysoPE.16.0	-0.178922	0.490666
AC.14.0..Tetradecanoyl.L.carnitine.	Metformin	-0.254902	0.322172
AC.14.0..Tetradecanoyl.L.carnitine.	Pantothenate	0.20098	0.437748
AC.14.0..Tetradecanoyl.L.carnitine.	Sphinganine	-0.436275	0.0816065
AC.14.0..Tetradecanoyl.L.carnitine.	Phosphoric.acid	0.0147059	0.958535
AC.14.0..Tetradecanoyl.L.carnitine.	X3.Indoleacetic.acid	-0.448529	0.0726969
AC.14.0..Tetradecanoyl.L.carnitine.	X4.Hydroxybenzoylcholine	0.267157	0.298762
AC.14.0..Tetradecanoyl.L.carnitine.	X4.Pyridoxic.acid	0.127451	0.6254
AC.14.0..Tetradecanoyl.L.carnitine.	X1.3.Dicyclohexylurea	-0.147059	0.572349
AC.14.0..Tetradecanoyl.L.carnitine.	X5..2.Hydroxyethyl..4.methylthiazole	0.178922	0.490666
AC.14.0..Tetradecanoyl.L.carnitine.	X.4.Trimethylammoniobutanoic.acid	0.191176	0.460882
AC.14.0..Tetradecanoyl.L.carnitine.	X5.AVAB	-0.267157	0.298762
AC.14.0..Tetradecanoyl.L.carnitine.	BA...9.04	-0.276961	0.280812
AC.14.0..Tetradecanoyl.L.carnitine.	BA.7.85	-0.154412	0.55298
AC.14.0..Tetradecanoyl.L.carnitine.	C24H32O7	0.122549	0.638963
AC.14.0..Tetradecanoyl.L.carnitine.	C6H11NO	0.127451	0.6254
AC.14.0..Tetradecanoyl.L.carnitine.	Chenodeoxycholic.acid	0.00490196	0.988687
AC.14.0..Tetradecanoyl.L.carnitine.	X1.3.Dimethylurate	-0.0612745	0.816738
AC.14.0..Tetradecanoyl.L.carnitine.	Cholic.acid	-0.191176	0.460882
AC.14.0..Tetradecanoyl.L.carnitine.	Citric.acid	-0.27451	0.285235
AC.14.0..Tetradecanoyl.L.carnitine.	Creatinine	0.102941	0.694307
AC.14.0..Tetradecanoyl.L.carnitine.	Deoxycholic.acid	0.120098	0.645787
AC.14.0..Tetradecanoyl.L.carnitine.	Enterolactone	0.0931373	0.722578
AC.14.0..Tetradecanoyl.L.carnitine.	FA.18.0..Stearic.acid.	-0.0735294	0.780155
AC.14.0..Tetradecanoyl.L.carnitine.	Proline	0.644608	0.0063958
AC.14.0..Tetradecanoyl.L.carnitine.	FA.18.0.O	0.115196	0.659518
AC.14.0..Tetradecanoyl.L.carnitine.	FA.18.1..Octadecenoic.acid.	0.281863	0.272097
AC.14.0..Tetradecanoyl.L.carnitine.	FA.18.1.O..Hydroxyoctadecenoic.acid.	0.0490196	0.853696
AC.14.1..Tetradecenoylcarnitine.	Glutaric.acid	-0.0416667	0.87602
AC.14.1..Tetradecenoylcarnitine.	Hypoxanthine	-0.120098	0.645787
AC.14.1..Tetradecenoylcarnitine.	Indole.3.butyric.acid	-0.306373	0.231113
AC.14.1..Tetradecenoylcarnitine.	Ketodeoxycholic.acid	-0.156863	0.546591
AC.14.1..Tetradecenoylcarnitine.	Arginine	0.313725	0.219655
AC.14.1..Tetradecenoylcarnitine.	Leucine	0.129902	0.618662
AC.14.1..Tetradecenoylcarnitine.	X2.x.Dimethylpyridine	-0.296569	0.246989
AC.14.1..Tetradecenoylcarnitine.	Triacetin	-0.313725	0.219655
AC.14.1..Tetradecenoylcarnitine.	Glutamic.acid	0	1
AC.14.1..Tetradecenoylcarnitine.	Histidinol	-0.178922	0.490666
AC.14.1..Tetradecenoylcarnitine.	L.Carnitine	0.32598	0.201408
AC.14.1..Tetradecenoylcarnitine.	X4.aminophenol	-0.323529	0.204973
AC.14.1..Tetradecenoylcarnitine.	Lithocholic.acid	-0.0269608	0.920927
AC.14.1..Tetradecenoylcarnitine.	LysoPC.16.0.0.0	0.252451	0.326983
AC.14.1..Tetradecenoylcarnitine.	Mesobilirubinogen	-0.32598	0.201408
AC.14.1..Tetradecenoylcarnitine.	LysoPE.15.0	0.186275	0.472682
AC.14.1..Tetradecenoylcarnitine.	Phenylalanine	0.330882	0.194404
AC.14.1..Tetradecenoylcarnitine.	X3..3.Hydroxyphenyl.propionic.acid	0.25	0.331837
AC.14.1..Tetradecenoylcarnitine.	Valine	0.0588235	0.824102
AC.14.1..Tetradecenoylcarnitine.	Aniline	-0.333333	0.190965
AC.14.1..Tetradecenoylcarnitine.	Methylimidazoleacetic.acid	-0.25	0.331837
AC.14.1..Tetradecenoylcarnitine.	Urobilin	0.348039	0.171196
AC.14.1..Tetradecenoylcarnitine.	N.Methyl.2.pyrrolidone	0.247549	0.336734
AC.14.1..Tetradecenoylcarnitine.	Nutriacholic.acid.isomer.1	-0.186275	0.472682
AC.14.1..Tetradecenoylcarnitine.	Nutriacholic.acid.isomer.2	-0.0441176	0.868568
AC.14.1..Tetradecenoylcarnitine.	Oxindole.3.acetic.acid	-0.291667	0.255186
AC.14.1..Tetradecenoylcarnitine.	Choline	0.355392	0.161862
AC.14.1..Tetradecenoylcarnitine.	N.Methyl.proline	0.0245098	0.928438
AC.14.1..Tetradecenoylcarnitine.	Tryptophan	0.360294	0.155839
AC.14.1..Tetradecenoylcarnitine.	Proline.betaine	-0.0759804	0.772889
AC.14.1..Tetradecenoylcarnitine.	X4.amino.5.aminomethyl.2.methylpyrimidine	-0.122549	0.638963
AC.14.1..Tetradecenoylcarnitine.	FA.16.0..Palmitic.acid.	0.360294	0.155839
AC.14.1..Tetradecenoylcarnitine.	Leucine.Proline	0.362745	0.152888
AC.14.1..Tetradecenoylcarnitine.	Pyridoxine	-0.161765	0.533916
AC.14.1..Tetradecenoylcarnitine.	Venlafaxine	-0.352941	0.164933
AC.14.1..Tetradecenoylcarnitine.	Quinic.acid	-0.0441176	0.868568
AC.14.1..Tetradecenoylcarnitine.	Stercobilin	-0.357843	0.158831
AC.14.1..Tetradecenoylcarnitine.	Saccharopine	0.252451	0.326983
AC.14.1..Tetradecenoylcarnitine.	Sebacic.acid	0.210784	0.415247
AC.14.1..Tetradecenoylcarnitine.	Solanidine	0.0294118	0.913423
AC.14.1..Tetradecenoylcarnitine.	Tetrapyrrole.derivative	-0.139706	0.59201
AC.14.1..Tetradecenoylcarnitine.	Thiamine.isomer.1	-0.0318627	0.905925
AC.14.1..Tetradecenoylcarnitine.	Thiamine.isomer.2	0.0171569	0.951004
AC.14.1..Tetradecenoylcarnitine.	Trigonelline	-0.0343137	0.898436
AC.14.1..Tetradecenoylcarnitine.	Creatinine	0.392157	0.120481
AC.14.1..Tetradecenoylcarnitine.	Trimethyluric.acid	-0.164216	0.52763
AC.14.1..Tetradecenoylcarnitine.	Urocanic.acid	-0.205882	0.426417
AC.14.1..Tetradecenoylcarnitine.	X4.amino.5.formamidomethyl.2.methylpyrimidine	-0.394608	0.118024
AC.14.1..Tetradecenoylcarnitine.	Zeatin	0.0318627	0.905925
AC.14.1..Tetradecenoylcarnitine.	Pantothenate	0.404412	0.108559
AC.14.1..Tetradecenoylcarnitine.	Caffeine	0.254902	0.322172
AC.14.1..Tetradecenoylcarnitine.	LysoPC.18.2.0.0	0.296569	0.246989
AC.14.1..Tetradecenoylcarnitine.	Methionine	0.262255	0.307997
AC.14.1..Tetradecenoylcarnitine.	X4.Amino.5.hydroxymethyl.2.methylpyrimidine	-0.242647	0.346655
AC.14.1..Tetradecenoylcarnitine.	LysoPE.16.0	-0.151961	0.559403
AC.14.1..Tetradecenoylcarnitine.	Dimethylphenylamine	-0.416667	0.0975197
AC.14.1..Tetradecenoylcarnitine.	Metformin	-0.139706	0.59201
AC.14.1..Tetradecenoylcarnitine.	Pyridoxamine	0.161765	0.533916
AC.14.1..Tetradecenoylcarnitine.	Citric.acid	-0.428922	0.0873288
AC.14.1..Tetradecenoylcarnitine.	Ne.Ne.Ne.Trimethyllysine	-0.0686275	0.794738
AC.14.1..Tetradecenoylcarnitine.	Phosphoric.acid	0.144608	0.578871
AC.14.1..Tetradecenoylcarnitine.	X4.Hydroxybenzoylcholine	0.188725	0.466763
AC.14.1..Tetradecenoylcarnitine.	X4.Pyridoxic.acid	-0.0367647	0.890955
AC.14.1..Tetradecenoylcarnitine.	X1.3.Dicyclohexylurea	0.0122549	0.966069
AC.14.1..Tetradecenoylcarnitine.	Sphinganine	-0.455882	0.0677143
AC.14.1..Tetradecenoylcarnitine.	X5..2.Hydroxyethyl..4.methylthiazole	-0.147059	0.572349
AC.14.1..Tetradecenoylcarnitine.	X.4.Trimethylammoniobutanoic.acid	0.296569	0.246989
AC.14.1..Tetradecenoylcarnitine.	Azelaic.acid	0.0686275	0.794738
AC.14.1..Tetradecenoylcarnitine.	Pyrophosphoric acid	-0.470588	0.0585275
AC.14.1..Tetradecenoylcarnitine.	BA...9.04	-0.0686275	0.794738
AC.14.1..Tetradecenoylcarnitine.	BA.7.85	0.0147059	0.958535
AC.14.1..Tetradecenoylcarnitine.	C24H32O7	0.198529	0.443473
AC.14.1..Tetradecenoylcarnitine.	X5.AVAB	-0.485294	0.0503219
AC.14.1..Tetradecenoylcarnitine.	C6H11NO	0.232843	0.367008
AC.14.1..Tetradecenoylcarnitine.	C7H16N2O	0.502451	0.0418981
AC.14.1..Tetradecenoylcarnitine.	N8.Acetylspermidine	0.507353	0.0397044
AC.14.1..Tetradecenoylcarnitine.	Chenodeoxycholic.acid	0.245098	0.341673
AC.14.1..Tetradecenoylcarnitine.	X1.3.Dimethylurate	-0.0147059	0.958535
AC.14.1..Tetradecenoylcarnitine.	Histamine	0.514706	0.0365822
AC.14.1..Tetradecenoylcarnitine.	Cholic.acid	-0.105392	0.687298
AC.14.1..Tetradecenoylcarnitine.	Deoxycholic.acid	0.0980392	0.708396
AC.14.1..Tetradecenoylcarnitine.	Enterolactone	0.102941	0.694307
AC.14.1..Tetradecenoylcarnitine.	FA.18.0..Stearic.acid.	-0.176471	0.496736
AC.14.1..Tetradecenoylcarnitine.	Proline	0.637255	0.00718979
AC.14.1..Tetradecenoylcarnitine.	FA.18.0.O	0.0686275	0.794738
AC.14.1..Tetradecenoylcarnitine.	X13.Docosenamide	0.284314	0.267804
AC.14.1..Tetradecenoylcarnitine.	X3.Indoleacetic.acid	-0.60049	0.0124283
AC.14.1..Tetradecenoylcarnitine.	FA.18.1..Octadecenoic.acid.	0.264706	0.303358
AC.14.1..Tetradecenoylcarnitine.	FA.18.1.O..Hydroxyoctadecenoic.acid.	-0.14951	0.56586
AC.14.1..Tetradecenoylcarnitine.	FA.18.2..Linoleic.acid.	0.27451	0.285235
AC.14.2..Tetradecadienoylcarnitine.	Glutaric.acid	-0.22549	0.382715
AC.14.2..Tetradecadienoylcarnitine.	Hypoxanthine	-0.0171569	0.951004
AC.14.2..Tetradecadienoylcarnitine.	Indole.3.butyric.acid	-0.120098	0.645787
AC.14.2..Tetradecadienoylcarnitine.	Ketodeoxycholic.acid	-0.205882	0.426417
AC.14.2..Tetradecadienoylcarnitine.	Leucine	0.14951	0.56586
AC.14.2..Tetradecadienoylcarnitine.	X2.x.Dimethylpyridine	-0.196078	0.449237
AC.14.2..Tetradecadienoylcarnitine.	Arginine	0.223039	0.388034
AC.14.2..Tetradecadienoylcarnitine.	L.Carnitine	0.279412	0.276433
AC.14.2..Tetradecadienoylcarnitine.	Leucine.Proline	0.240196	0.35168
AC.14.2..Tetradecadienoylcarnitine.	Glutamic.acid	0.107843	0.680315
AC.14.2..Tetradecadienoylcarnitine.	Methionine	0.323529	0.204973
AC.14.2..Tetradecadienoylcarnitine.	Histidinol	-0.0882353	0.73685
AC.14.2..Tetradecadienoylcarnitine.	Lithocholic.acid	0.0563725	0.83148
AC.14.2..Tetradecadienoylcarnitine.	LysoPC.16.0.0.0	0.0416667	0.87602
AC.14.2..Tetradecadienoylcarnitine.	LysoPE.15.0	-0.0171569	0.951004
AC.14.2..Tetradecadienoylcarnitine.	Phenylalanine	0.227941	0.377438
AC.14.2..Tetradecadienoylcarnitine.	Tryptophan	0.284314	0.267804
AC.14.2..Tetradecadienoylcarnitine.	X3..3.Hydroxyphenyl.propionic.acid	0.0416667	0.87602
AC.14.2..Tetradecadienoylcarnitine.	Valine	-0.0588235	0.824102
AC.14.2..Tetradecadienoylcarnitine.	Mesobilirubinogen	-0.29902	0.242955
AC.14.2..Tetradecadienoylcarnitine.	Methylimidazoleacetic.acid	-0.242647	0.346655
AC.14.2..Tetradecadienoylcarnitine.	N.Methyl.2.pyrrolidone	0.183824	0.478639
AC.14.2..Tetradecadienoylcarnitine.	Nutriacholic.acid.isomer.1	-0.245098	0.341673
AC.14.2..Tetradecadienoylcarnitine.	Nutriacholic.acid.isomer.2	-0.183824	0.478639
AC.14.2..Tetradecadienoylcarnitine.	N.Methyl.proline	-0.0441176	0.868568
AC.14.2..Tetradecadienoylcarnitine.	Proline.betaine	-0.0735294	0.780155
AC.14.2..Tetradecadienoylcarnitine.	X4.amino.5.aminomethyl.2.methylpyrimidine	0.132353	0.611953
AC.14.2..Tetradecadienoylcarnitine.	Pyridoxine	-0.20098	0.437748
AC.14.2..Tetradecadienoylcarnitine.	Sphinganine	-0.355392	0.161862
AC.14.2..Tetradecadienoylcarnitine.	Quinic.acid	-0.161765	0.533916
AC.14.2..Tetradecadienoylcarnitine.	Sebacic.acid	0.188725	0.466763
AC.14.2..Tetradecadienoylcarnitine.	Solanidine	0.122549	0.638963
AC.14.2..Tetradecadienoylcarnitine.	Pyrophosphoric acid	-0.365196	0.149976
AC.14.2..Tetradecadienoylcarnitine.	Stercobilin	-0.281863	0.272097
AC.14.2..Tetradecadienoylcarnitine.	Tetrapyrrole.derivative	-0.0833333	0.751206
AC.14.2..Tetradecadienoylcarnitine.	Thiamine.isomer.1	0.0661765	0.802056
AC.14.2..Tetradecadienoylcarnitine.	X4.amino.5.formamidomethyl.2.methylpyrimidine	-0.125	0.632167
AC.14.2..Tetradecadienoylcarnitine.	Saccharopine	0.382353	0.130676
AC.14.2..Tetradecadienoylcarnitine.	Thiamine.isomer.2	-0.0147059	0.958535
AC.14.2..Tetradecadienoylcarnitine.	Trigonelline	-0.122549	0.638963
AC.14.2..Tetradecadienoylcarnitine.	Trimethyluric.acid	-0.0759804	0.772889
AC.14.2..Tetradecadienoylcarnitine.	Urocanic.acid	-0.0980392	0.708396
AC.14.2..Tetradecadienoylcarnitine.	Citric.acid	-0.392157	0.120481
AC.14.2..Tetradecadienoylcarnitine.	Zeatin	0.0441176	0.868568
AC.14.2..Tetradecadienoylcarnitine.	Caffeine	0.129902	0.618662
AC.14.2..Tetradecadienoylcarnitine.	Triacetin	-0.227941	0.377438
AC.14.2..Tetradecadienoylcarnitine.	Creatinine	0.409314	0.104039
AC.14.2..Tetradecadienoylcarnitine.	LysoPC.18.2.0.0	0.159314	0.540236
AC.14.2..Tetradecadienoylcarnitine.	Urobilin	0.414216	0.0996585
AC.14.2..Tetradecadienoylcarnitine.	Oxindole.3.acetic.acid	-0.406863	0.106281
AC.14.2..Tetradecadienoylcarnitine.	X4.Amino.5.hydroxymethyl.2.methylpyrimidine	-0.181373	0.484634
AC.14.2..Tetradecadienoylcarnitine.	Venlafaxine	-0.296569	0.246989
AC.14.2..Tetradecadienoylcarnitine.	LysoPE.16.0	-0.00490196	0.988687
AC.14.2..Tetradecadienoylcarnitine.	Metformin	-0.0588235	0.824102
AC.14.2..Tetradecadienoylcarnitine.	Pyridoxamine	0.0122549	0.966069
AC.14.2..Tetradecadienoylcarnitine.	Ne.Ne.Ne.Trimethyllysine	0.147059	0.572349
AC.14.2..Tetradecadienoylcarnitine.	X.4.Trimethylammoniobutanoic.acid	0.441176	0.07795
AC.14.2..Tetradecadienoylcarnitine.	Phosphoric.acid	-0.0147059	0.958535
AC.14.2..Tetradecadienoylcarnitine.	X4.aminophenol	-0.227941	0.377438
AC.14.2..Tetradecadienoylcarnitine.	X4.Hydroxybenzoylcholine	-0.115196	0.659518
AC.14.2..Tetradecadienoylcarnitine.	X4.Pyridoxic.acid	0.0588235	0.824102
AC.14.2..Tetradecadienoylcarnitine.	X1.3.Dicyclohexylurea	0.105392	0.687298
AC.14.2..Tetradecadienoylcarnitine.	X5..2.Hydroxyethyl..4.methylthiazole	-0.0245098	0.928438
AC.14.2..Tetradecadienoylcarnitine.	Aniline	-0.289216	0.259349
AC.14.2..Tetradecadienoylcarnitine.	Azelaic.acid	-0.14951	0.56586
AC.14.2..Tetradecadienoylcarnitine.	BA...9.04	-0.223039	0.388034
AC.14.2..Tetradecadienoylcarnitine.	BA.7.85	-0.0514706	0.846278
AC.14.2..Tetradecadienoylcarnitine.	C24H32O7	-0.0955882	0.715476
AC.14.2..Tetradecadienoylcarnitine.	Histamine	0.492647	0.0465658
AC.14.2..Tetradecadienoylcarnitine.	C6H11NO	0.227941	0.377438
AC.14.2..Tetradecadienoylcarnitine.	X5.AVAB	-0.492647	0.0465658
AC.14.2..Tetradecadienoylcarnitine.	Chenodeoxycholic.acid	0.0196078	0.943477
AC.14.2..Tetradecadienoylcarnitine.	X1.3.Dimethylurate	0.0465686	0.861126
AC.14.2..Tetradecadienoylcarnitine.	Cholic.acid	-0.22549	0.382715
AC.14.2..Tetradecadienoylcarnitine.	N8.Acetylspermidine	0.517157	0.0355851
AC.14.2..Tetradecadienoylcarnitine.	Proline	0.522059	0.0336545
AC.14.2..Tetradecadienoylcarnitine.	C7H16N2O	0.522059	0.0336545
AC.14.2..Tetradecadienoylcarnitine.	Choline	0.281863	0.272097
AC.14.2..Tetradecadienoylcarnitine.	Pantothenate	0.526961	0.0318066
AC.14.2..Tetradecadienoylcarnitine.	Deoxycholic.acid	0.0196078	0.943477
AC.14.2..Tetradecadienoylcarnitine.	Dimethylphenylamine	-0.269608	0.29421
AC.14.2..Tetradecadienoylcarnitine.	Enterolactone	0.137255	0.598627
AC.14.2..Tetradecadienoylcarnitine.	X3.Indoleacetic.acid	-0.566176	0.019716
AC.14.2..Tetradecadienoylcarnitine.	FA.16.0..Palmitic.acid.	0.240196	0.35168
AC.14.2..Tetradecadienoylcarnitine.	FA.18.0..Stearic.acid.	-0.161765	0.533916
AC.14.2..Tetradecadienoylcarnitine.	FA.18.0.O	-0.0220588	0.935955
AC.14.2..Tetradecadienoylcarnitine.	X13.Docosenamide	0.294118	0.251066
AC.14.2..Tetradecadienoylcarnitine.	FA.18.1..Octadecenoic.acid.	0.0343137	0.898436
AC.14.2..Tetradecadienoylcarnitine.	FA.18.1.O..Hydroxyoctadecenoic.acid.	-0.134804	0.605275
AC.14.2..Tetradecadienoylcarnitine.	FA.18.2..Linoleic.acid.	0.0931373	0.722578
AC.15.OH..Hydroxyoctanoylcarnitine.	Hypoxanthine	0.0833333	0.751206
AC.15.OH..Hydroxyoctanoylcarnitine.	Ketodeoxycholic.acid	-0.110294	0.673357
AC.15.OH..Hydroxyoctanoylcarnitine.	Leucine	0.208333	0.420812
AC.15.OH..Hydroxyoctanoylcarnitine.	X.4.Trimethylammoniobutanoic.acid	0.313725	0.219655
AC.15.OH..Hydroxyoctanoylcarnitine.	Arginine	-0.0931373	0.722578
AC.15.OH..Hydroxyoctanoylcarnitine.	Leucine.Proline	0.294118	0.251066
AC.15.OH..Hydroxyoctanoylcarnitine.	Indole.3.butyric.acid	-0.321078	0.20858
AC.15.OH..Hydroxyoctanoylcarnitine.	Glutamic.acid	0.218137	0.398796
AC.15.OH..Hydroxyoctanoylcarnitine.	Lithocholic.acid	-0.181373	0.484634
AC.15.OH..Hydroxyoctanoylcarnitine.	Citric.acid	-0.323529	0.204973
AC.15.OH..Hydroxyoctanoylcarnitine.	LysoPC.16.0.0.0	-0.0735294	0.780155
AC.15.OH..Hydroxyoctanoylcarnitine.	LysoPE.15.0	-0.188725	0.466763
AC.15.OH..Hydroxyoctanoylcarnitine.	LysoPC.18.2.0.0	0.330882	0.194404
AC.15.OH..Hydroxyoctanoylcarnitine.	X3..3.Hydroxyphenyl.propionic.acid	0.286765	0.263555
AC.15.OH..Hydroxyoctanoylcarnitine.	Valine	-0.269608	0.29421
AC.15.OH..Hydroxyoctanoylcarnitine.	Glutaric.acid	-0.335784	0.187567
AC.15.OH..Hydroxyoctanoylcarnitine.	Mesobilirubinogen	-0.0220588	0.935955
AC.15.OH..Hydroxyoctanoylcarnitine.	Methylimidazoleacetic.acid	-0.286765	0.263555
AC.15.OH..Hydroxyoctanoylcarnitine.	Azelaic.acid	-0.338235	0.184211
AC.15.OH..Hydroxyoctanoylcarnitine.	Nutriacholic.acid.isomer.1	-0.0441176	0.868568
AC.15.OH..Hydroxyoctanoylcarnitine.	Nutriacholic.acid.isomer.2	-0.0514706	0.846278
AC.15.OH..Hydroxyoctanoylcarnitine.	N.Methyl.proline	-0.00980392	0.973607
AC.15.OH..Hydroxyoctanoylcarnitine.	X2.x.Dimethylpyridine	-0.35049	0.168044
AC.15.OH..Hydroxyoctanoylcarnitine.	Pantothenate	0.357843	0.158831
AC.15.OH..Hydroxyoctanoylcarnitine.	Proline.betaine	0.0612745	0.816738
AC.15.OH..Hydroxyoctanoylcarnitine.	X4.amino.5.aminomethyl.2.methylpyrimidine	-0.00245098	0.996229
AC.15.OH..Hydroxyoctanoylcarnitine.	FA.16.0..Palmitic.acid.	0.362745	0.152888
AC.15.OH..Hydroxyoctanoylcarnitine.	Pyrophosphoric acid	0.156863	0.546591
AC.15.OH..Hydroxyoctanoylcarnitine.	C6H11NO	0.365196	0.149976
AC.15.OH..Hydroxyoctanoylcarnitine.	Quinic.acid	0.00735294	0.981146
AC.15.OH..Hydroxyoctanoylcarnitine.	Saccharopine	0.0833333	0.751206
AC.15.OH..Hydroxyoctanoylcarnitine.	Sebacic.acid	0.139706	0.59201
AC.15.OH..Hydroxyoctanoylcarnitine.	Solanidine	0.0686275	0.794738
AC.15.OH..Hydroxyoctanoylcarnitine.	X4.aminophenol	-0.365196	0.149976
AC.15.OH..Hydroxyoctanoylcarnitine.	Sphinganine	-0.0759804	0.772889
AC.15.OH..Hydroxyoctanoylcarnitine.	Ne.Ne.Ne.Trimethyllysine	0.377451	0.135999
AC.15.OH..Hydroxyoctanoylcarnitine.	Tetrapyrrole.derivative	-0.281863	0.272097
AC.15.OH..Hydroxyoctanoylcarnitine.	Thiamine.isomer.1	-0.0416667	0.87602
AC.15.OH..Hydroxyoctanoylcarnitine.	X4.amino.5.formamidomethyl.2.methylpyrimidine	-0.0784314	0.765642
AC.15.OH..Hydroxyoctanoylcarnitine.	Thiamine.isomer.2	-0.110294	0.673357
AC.15.OH..Hydroxyoctanoylcarnitine.	Histidinol	0.384804	0.128071
AC.15.OH..Hydroxyoctanoylcarnitine.	Stercobilin	-0.382353	0.130676
AC.15.OH..Hydroxyoctanoylcarnitine.	Trigonelline	-0.156863	0.546591
AC.15.OH..Hydroxyoctanoylcarnitine.	Phosphoric.acid	-0.382353	0.130676
AC.15.OH..Hydroxyoctanoylcarnitine.	Trimethyluric.acid	-0.129902	0.618662
AC.15.OH..Hydroxyoctanoylcarnitine.	Zeatin	-0.389706	0.122974
AC.15.OH..Hydroxyoctanoylcarnitine.	Urocanic.acid	0.0245098	0.928438
AC.15.OH..Hydroxyoctanoylcarnitine.	Caffeine	0.00980392	0.973607
AC.15.OH..Hydroxyoctanoylcarnitine.	Triacetin	-0.115196	0.659518
AC.15.OH..Hydroxyoctanoylcarnitine.	Methionine	-0.237745	0.356747
AC.15.OH..Hydroxyoctanoylcarnitine.	X4.Amino.5.hydroxymethyl.2.methylpyrimidine	-0.276961	0.280812
AC.15.OH..Hydroxyoctanoylcarnitine.	Venlafaxine	-0.198529	0.443473
AC.15.OH..Hydroxyoctanoylcarnitine.	LysoPE.16.0	-0.0147059	0.958535
AC.15.OH..Hydroxyoctanoylcarnitine.	X3.Indoleacetic.acid	-0.416667	0.0975197
AC.15.OH..Hydroxyoctanoylcarnitine.	Proline	0.166667	0.521379
AC.15.OH..Hydroxyoctanoylcarnitine.	Metformin	-0.0245098	0.928438
AC.15.OH..Hydroxyoctanoylcarnitine.	Pyridoxamine	0.142157	0.585424
AC.15.OH..Hydroxyoctanoylcarnitine.	Phenylalanine	0.453431	0.0693456
AC.15.OH..Hydroxyoctanoylcarnitine.	X4.Hydroxybenzoylcholine	-0.262255	0.307997
AC.15.OH..Hydroxyoctanoylcarnitine.	X4.Pyridoxic.acid	0.0686275	0.794738
AC.15.OH..Hydroxyoctanoylcarnitine.	X1.3.Dicyclohexylurea	-0.117647	0.652639
AC.15.OH..Hydroxyoctanoylcarnitine.	X5..2.Hydroxyethyl..4.methylthiazole	0.0588235	0.824102
AC.15.OH..Hydroxyoctanoylcarnitine.	Histamine	0.473039	0.0570936
AC.15.OH..Hydroxyoctanoylcarnitine.	Aniline	-0.465686	0.0614774
AC.15.OH..Hydroxyoctanoylcarnitine.	N8.Acetylspermidine	0.47549	0.0556867
AC.15.OH..Hydroxyoctanoylcarnitine.	Pyridoxine	-0.468137	0.0599887
AC.15.OH..Hydroxyoctanoylcarnitine.	BA...9.04	0.00490196	0.988687
AC.15.OH..Hydroxyoctanoylcarnitine.	BA.7.85	0.127451	0.6254
AC.15.OH..Hydroxyoctanoylcarnitine.	Oxindole.3.acetic.acid	-0.480392	0.0529523
AC.15.OH..Hydroxyoctanoylcarnitine.	C24H32O7	0.0735294	0.780155
AC.15.OH..Hydroxyoctanoylcarnitine.	X5.AVAB	-0.490196	0.047793
AC.15.OH..Hydroxyoctanoylcarnitine.	L.Carnitine	0.504902	0.0407898
AC.15.OH..Hydroxyoctanoylcarnitine.	Tryptophan	0.504902	0.0407898
AC.15.OH..Hydroxyoctanoylcarnitine.	Chenodeoxycholic.acid	0.00980392	0.973607
AC.15.OH..Hydroxyoctanoylcarnitine.	X1.3.Dimethylurate	-0.117647	0.652639
AC.15.OH..Hydroxyoctanoylcarnitine.	Cholic.acid	0.154412	0.55298
AC.15.OH..Hydroxyoctanoylcarnitine.	Choline	0.154412	0.55298
AC.15.OH..Hydroxyoctanoylcarnitine.	Urobilin	0.531863	0.0300391
AC.15.OH..Hydroxyoctanoylcarnitine.	Creatinine	0.544118	0.0259559
AC.15.OH..Hydroxyoctanoylcarnitine.	C7H16N2O	0.551471	0.0237243
AC.15.OH..Hydroxyoctanoylcarnitine.	Deoxycholic.acid	-0.122549	0.638963
AC.15.OH..Hydroxyoctanoylcarnitine.	Dimethylphenylamine	-0.291667	0.255186
AC.15.OH..Hydroxyoctanoylcarnitine.	Enterolactone	-0.00245098	0.996229
AC.15.OH..Hydroxyoctanoylcarnitine.	FA.18.0..Stearic.acid.	-0.102941	0.694307
AC.15.OH..Hydroxyoctanoylcarnitine.	FA.18.0.O	-0.0392157	0.883482
AC.15.OH..Hydroxyoctanoylcarnitine.	X13.Docosenamide	0.125	0.632167
AC.15.OH..Hydroxyoctanoylcarnitine.	N.Methyl.2.pyrrolidone	0.661765	0.00481375
AC.15.OH..Hydroxyoctanoylcarnitine.	FA.18.1..Octadecenoic.acid.	0.127451	0.6254
AC.15.OH..Hydroxyoctanoylcarnitine.	FA.18.1.O..Hydroxyoctadecenoic.acid.	0.112745	0.666424
AC.15.OH..Hydroxyoctanoylcarnitine.	FA.18.2..Linoleic.acid.	-0.0906863	0.729703
AC.16.0..Palmitoylcarnitine.	Histamine	-0.0759804	0.772889
AC.16.0..Palmitoylcarnitine.	Hypoxanthine	0.129902	0.618662
AC.16.0..Palmitoylcarnitine.	Indole.3.butyric.acid	-0.178922	0.490666
AC.16.0..Palmitoylcarnitine.	X3.Indoleacetic.acid	-0.0759804	0.772889
AC.16.0..Palmitoylcarnitine.	Ketodeoxycholic.acid	0.120098	0.645787
AC.16.0..Palmitoylcarnitine.	Leucine	0.205882	0.426417
AC.16.0..Palmitoylcarnitine.	X2.x.Dimethylpyridine	-0.142157	0.585424
AC.16.0..Palmitoylcarnitine.	X13.Docosenamide	0.313725	0.219655
AC.16.0..Palmitoylcarnitine.	Arginine	-0.00245098	0.996229
AC.16.0..Palmitoylcarnitine.	Sebacic.acid	0.318627	0.212229
AC.16.0..Palmitoylcarnitine.	L.Carnitine	0.139706	0.59201
AC.16.0..Palmitoylcarnitine.	Leucine.Proline	0	1
AC.16.0..Palmitoylcarnitine.	Glutamic.acid	0.14951	0.56586
AC.16.0..Palmitoylcarnitine.	LysoPC.16.0.0.0	0.151961	0.559403
AC.16.0..Palmitoylcarnitine.	Phenylalanine	0.0735294	0.780155
AC.16.0..Palmitoylcarnitine.	Tryptophan	0.00245098	0.996229
AC.16.0..Palmitoylcarnitine.	FA.18.0..Stearic.acid.	0.335784	0.187567
AC.16.0..Palmitoylcarnitine.	X3..3.Hydroxyphenyl.propionic.acid	-0.178922	0.490666
AC.16.0..Palmitoylcarnitine.	X5..2.Hydroxyethyl..4.methylthiazole	0.338235	0.184211
AC.16.0..Palmitoylcarnitine.	Mesobilirubinogen	0.245098	0.341673
AC.16.0..Palmitoylcarnitine.	Methylimidazoleacetic.acid	0.259804	0.312679
AC.16.0..Palmitoylcarnitine.	N8.Acetylspermidine	0.0465686	0.861126
AC.16.0..Palmitoylcarnitine.	N.Methyl.2.pyrrolidone	-0.232843	0.367008
AC.16.0..Palmitoylcarnitine.	Nutriacholic.acid.isomer.1	0.0343137	0.898436
AC.16.0..Palmitoylcarnitine.	Nutriacholic.acid.isomer.2	0.242647	0.346655
AC.16.0..Palmitoylcarnitine.	Oxindole.3.acetic.acid	-0.0392157	0.883482
AC.16.0..Palmitoylcarnitine.	BA.7.85	-0.348039	0.171196
AC.16.0..Palmitoylcarnitine.	N.Methyl.proline	0.220588	0.393394
AC.16.0..Palmitoylcarnitine.	Tetrapyrrole.derivative	0.357843	0.158831
AC.16.0..Palmitoylcarnitine.	Proline.betaine	-0.0490196	0.853696
AC.16.0..Palmitoylcarnitine.	X4.amino.5.aminomethyl.2.methylpyrimidine	0.125	0.632167
AC.16.0..Palmitoylcarnitine.	Pyridoxine	0.0931373	0.722578
AC.16.0..Palmitoylcarnitine.	Histidinol	-0.355392	0.161862
AC.16.0..Palmitoylcarnitine.	Pyrophosphoric acid	-0.188725	0.466763
AC.16.0..Palmitoylcarnitine.	Quinic.acid	-0.269608	0.29421
AC.16.0..Palmitoylcarnitine.	Thiamine.isomer.1	0.367647	0.147103
AC.16.0..Palmitoylcarnitine.	Saccharopine	0.0171569	0.951004
AC.16.0..Palmitoylcarnitine.	Solanidine	0.0808824	0.758414
AC.16.0..Palmitoylcarnitine.	Sphinganine	-0.240196	0.35168
AC.16.0..Palmitoylcarnitine.	Choline	0.372549	0.141473
AC.16.0..Palmitoylcarnitine.	Glutaric.acid	0.375	0.138717
AC.16.0..Palmitoylcarnitine.	Stercobilin	0.235294	0.361857
AC.16.0..Palmitoylcarnitine.	X4.amino.5.formamidomethyl.2.methylpyrimidine	-0.0416667	0.87602
AC.16.0..Palmitoylcarnitine.	FA.18.2..Linoleic.acid.	0.384804	0.128071
AC.16.0..Palmitoylcarnitine.	Trigonelline	-0.144608	0.578871
AC.16.0..Palmitoylcarnitine.	Trimethyluric.acid	-0.10049	0.701339
AC.16.0..Palmitoylcarnitine.	Urobilin	-0.0955882	0.715476
AC.16.0..Palmitoylcarnitine.	Azelaic.acid	0.39951	0.11322
AC.16.0..Palmitoylcarnitine.	Urocanic.acid	0.00490196	0.988687
AC.16.0..Palmitoylcarnitine.	X4.Amino.5.hydroxymethyl.2.methylpyrimidine	0.401961	0.110871
AC.16.0..Palmitoylcarnitine.	Caffeine	0.267157	0.298762
AC.16.0..Palmitoylcarnitine.	Zeatin	0.406863	0.106281
AC.16.0..Palmitoylcarnitine.	Triacetin	0.14951	0.56586
AC.16.0..Palmitoylcarnitine.	LysoPC.18.2.0.0	0.0563725	0.83148
AC.16.0..Palmitoylcarnitine.	Methionine	0.245098	0.341673
AC.16.0..Palmitoylcarnitine.	Venlafaxine	-0.164216	0.52763
AC.16.0..Palmitoylcarnitine.	LysoPE.16.0	-0.10049	0.701339
AC.16.0..Palmitoylcarnitine.	Ne.Ne.Ne.Trimethyllysine	-0.421569	0.0933435
AC.16.0..Palmitoylcarnitine.	Metformin	-0.279412	0.276433
AC.16.0..Palmitoylcarnitine.	Pyridoxamine	0.193627	0.45504
AC.16.0..Palmitoylcarnitine.	Pantothenate	0.213235	0.409723
AC.16.0..Palmitoylcarnitine.	Phosphoric.acid	-0.117647	0.652639
AC.16.0..Palmitoylcarnitine.	X4.aminophenol	-0.117647	0.652639
AC.16.0..Palmitoylcarnitine.	X4.Hydroxybenzoylcholine	0.147059	0.572349
AC.16.0..Palmitoylcarnitine.	X4.Pyridoxic.acid	0.25	0.331837
AC.16.0..Palmitoylcarnitine.	X1.3.Dicyclohexylurea	-0.134804	0.605275
AC.16.0..Palmitoylcarnitine.	FA.16.0..Palmitic.acid.	0.465686	0.0614774
AC.16.0..Palmitoylcarnitine.	X5.AVAB	-0.107843	0.680315
AC.16.0..Palmitoylcarnitine.	Valine	0.470588	0.0585275
AC.16.0..Palmitoylcarnitine.	X.4.Trimethylammoniobutanoic.acid	0.0833333	0.751206
AC.16.0..Palmitoylcarnitine.	LysoPE.15.0	0.473039	0.0570936
AC.16.0..Palmitoylcarnitine.	Thiamine.isomer.2	0.473039	0.0570936
AC.16.0..Palmitoylcarnitine.	Aniline	-0.0882353	0.73685
AC.16.0..Palmitoylcarnitine.	C24H32O7	0.232843	0.367008
AC.16.0..Palmitoylcarnitine.	C6H11NO	-0.110294	0.673357
AC.16.0..Palmitoylcarnitine.	BA...9.04	-0.492647	0.0465658
AC.16.0..Palmitoylcarnitine.	C7H16N2O	0.14951	0.56586
AC.16.0..Palmitoylcarnitine.	Proline	0.504902	0.0407898
AC.16.0..Palmitoylcarnitine.	Chenodeoxycholic.acid	-0.227941	0.377438
AC.16.0..Palmitoylcarnitine.	X1.3.Dimethylurate	-0.227941	0.377438
AC.16.0..Palmitoylcarnitine.	Cholic.acid	-0.296569	0.246989
AC.16.0..Palmitoylcarnitine.	Citric.acid	-0.117647	0.652639
AC.16.0..Palmitoylcarnitine.	Creatinine	-0.210784	0.415247
AC.16.0..Palmitoylcarnitine.	Deoxycholic.acid	0.230392	0.372202
AC.16.0..Palmitoylcarnitine.	Lithocholic.acid	0.571078	0.0185065
AC.16.0..Palmitoylcarnitine.	Dimethylphenylamine	-0.230392	0.372202
AC.16.0..Palmitoylcarnitine.	Enterolactone	0.20098	0.437748
AC.16.0..Palmitoylcarnitine.	FA.18.0.O	0.122549	0.638963
AC.16.0..Palmitoylcarnitine.	FA.18.1..Octadecenoic.acid.	0.267157	0.298762
AC.16.0..Palmitoylcarnitine.	FA.18.1.O..Hydroxyoctadecenoic.acid.	-0.0318627	0.905925
AC.16.1..O.Palmitoleoylcarnitine.	Glutaric.acid	0.296569	0.246989
AC.16.1..O.Palmitoleoylcarnitine.	Histamine	0.112745	0.666424
AC.16.1..O.Palmitoleoylcarnitine.	Hypoxanthine	-0.0710784	0.787438
AC.16.1..O.Palmitoleoylcarnitine.	Indole.3.butyric.acid	-0.259804	0.312679
AC.16.1..O.Palmitoleoylcarnitine.	X3.Indoleacetic.acid	-0.208333	0.420812
AC.16.1..O.Palmitoleoylcarnitine.	Phosphoric.acid	0.308824	0.227251
AC.16.1..O.Palmitoleoylcarnitine.	Ketodeoxycholic.acid	0.120098	0.645787
AC.16.1..O.Palmitoleoylcarnitine.	Leucine	0.286765	0.263555
AC.16.1..O.Palmitoleoylcarnitine.	X2.x.Dimethylpyridine	-0.186275	0.472682
AC.16.1..O.Palmitoleoylcarnitine.	Arginine	0.0882353	0.73685
AC.16.1..O.Palmitoleoylcarnitine.	L.Carnitine	0.240196	0.35168
AC.16.1..O.Palmitoleoylcarnitine.	Leucine.Proline	0.0882353	0.73685
AC.16.1..O.Palmitoleoylcarnitine.	Glutamic.acid	0.171569	0.508985
AC.16.1..O.Palmitoleoylcarnitine.	Lithocholic.acid	0.230392	0.372202
AC.16.1..O.Palmitoleoylcarnitine.	Valine	0.333333	0.190965
AC.16.1..O.Palmitoleoylcarnitine.	Phenylalanine	0.154412	0.55298
AC.16.1..O.Palmitoleoylcarnitine.	Azelaic.acid	0.333333	0.190965
AC.16.1..O.Palmitoleoylcarnitine.	Tryptophan	0.112745	0.666424
AC.16.1..O.Palmitoleoylcarnitine.	X3..3.Hydroxyphenyl.propionic.acid	0.0612745	0.816738
AC.16.1..O.Palmitoleoylcarnitine.	FA.18.1..Octadecenoic.acid.	0.338235	0.184211
AC.16.1..O.Palmitoleoylcarnitine.	Mesobilirubinogen	-0.129902	0.618662
AC.16.1..O.Palmitoleoylcarnitine.	Methylimidazoleacetic.acid	0.0759804	0.772889
AC.16.1..O.Palmitoleoylcarnitine.	Sebacic.acid	0.343137	0.177621
AC.16.1..O.Palmitoleoylcarnitine.	Ne.Ne.Ne.Trimethyllysine	-0.335784	0.187567
AC.16.1..O.Palmitoleoylcarnitine.	N8.Acetylspermidine	0.220588	0.393394
AC.16.1..O.Palmitoleoylcarnitine.	Thiamine.isomer.1	0.348039	0.171196
AC.16.1..O.Palmitoleoylcarnitine.	Zeatin	0.348039	0.171196
AC.16.1..O.Palmitoleoylcarnitine.	N.Methyl.2.pyrrolidone	0.00735294	0.981146
AC.16.1..O.Palmitoleoylcarnitine.	Choline	0.348039	0.171196
AC.16.1..O.Palmitoleoylcarnitine.	Nutriacholic.acid.isomer.1	0.0784314	0.765642
AC.16.1..O.Palmitoleoylcarnitine.	Nutriacholic.acid.isomer.2	0.20098	0.437748
AC.16.1..O.Palmitoleoylcarnitine.	Oxindole.3.acetic.acid	-0.0710784	0.787438
AC.16.1..O.Palmitoleoylcarnitine.	N.Methyl.proline	-0.0245098	0.928438
AC.16.1..O.Palmitoleoylcarnitine.	Proline.betaine	0.0808824	0.758414
AC.16.1..O.Palmitoleoylcarnitine.	X4.amino.5.aminomethyl.2.methylpyrimidine	0.0637255	0.809389
AC.16.1..O.Palmitoleoylcarnitine.	Pyridoxine	0.210784	0.415247
AC.16.1..O.Palmitoleoylcarnitine.	Quinic.acid	-0.125	0.632167
AC.16.1..O.Palmitoleoylcarnitine.	X5.AVAB	-0.357843	0.158831
AC.16.1..O.Palmitoleoylcarnitine.	Saccharopine	0.110294	0.673357
AC.16.1..O.Palmitoleoylcarnitine.	Solanidine	-0.0955882	0.715476
AC.16.1..O.Palmitoleoylcarnitine.	Stercobilin	-0.0318627	0.905925
AC.16.1..O.Palmitoleoylcarnitine.	LysoPC.16.0.0.0	0.377451	0.135999
AC.16.1..O.Palmitoleoylcarnitine.	Tetrapyrrole.derivative	0.171569	0.508985
AC.16.1..O.Palmitoleoylcarnitine.	X4.amino.5.formamidomethyl.2.methylpyrimidine	-0.151961	0.559403
AC.16.1..O.Palmitoleoylcarnitine.	Trigonelline	-0.196078	0.449237
AC.16.1..O.Palmitoleoylcarnitine.	Trimethyluric.acid	-0.00980392	0.973607
AC.16.1..O.Palmitoleoylcarnitine.	Urobilin	0.0269608	0.920927
AC.16.1..O.Palmitoleoylcarnitine.	Urocanic.acid	0.0857843	0.744017
AC.16.1..O.Palmitoleoylcarnitine.	Caffeine	0.252451	0.326983
AC.16.1..O.Palmitoleoylcarnitine.	Triacetin	-0.183824	0.478639
AC.16.1..O.Palmitoleoylcarnitine.	LysoPC.18.2.0.0	-0.0171569	0.951004
AC.16.1..O.Palmitoleoylcarnitine.	Methionine	0.247549	0.336734
AC.16.1..O.Palmitoleoylcarnitine.	X4.Amino.5.hydroxymethyl.2.methylpyrimidine	0.151961	0.559403
AC.16.1..O.Palmitoleoylcarnitine.	LysoPE.16.0	0.0343137	0.898436
AC.16.1..O.Palmitoleoylcarnitine.	Venlafaxine	-0.419118	0.0954148
AC.16.1..O.Palmitoleoylcarnitine.	Metformin	-0.183824	0.478639
AC.16.1..O.Palmitoleoylcarnitine.	Pyridoxamine	0.272059	0.289701
AC.16.1..O.Palmitoleoylcarnitine.	LysoPE.15.0	0.438725	0.0797626
AC.16.1..O.Palmitoleoylcarnitine.	Pantothenate	0.254902	0.322172
AC.16.1..O.Palmitoleoylcarnitine.	X4.aminophenol	-0.154412	0.55298
AC.16.1..O.Palmitoleoylcarnitine.	Thiamine.isomer.2	0.453431	0.0693456
AC.16.1..O.Palmitoleoylcarnitine.	X4.Hydroxybenzoylcholine	0.110294	0.673357
AC.16.1..O.Palmitoleoylcarnitine.	X4.Pyridoxic.acid	0.227941	0.377438
AC.16.1..O.Palmitoleoylcarnitine.	X1.3.Dicyclohexylurea	-0.161765	0.533916
AC.16.1..O.Palmitoleoylcarnitine.	X5..2.Hydroxyethyl..4.methylthiazole	0.178922	0.490666
AC.16.1..O.Palmitoleoylcarnitine.	X.4.Trimethylammoniobutanoic.acid	0.232843	0.367008
AC.16.1..O.Palmitoleoylcarnitine.	Aniline	-0.137255	0.598627
AC.16.1..O.Palmitoleoylcarnitine.	BA...9.04	-0.269608	0.29421
AC.16.1..O.Palmitoleoylcarnitine.	X13.Docosenamide	0.477941	0.0543063
AC.16.1..O.Palmitoleoylcarnitine.	BA.7.85	-0.181373	0.484634
AC.16.1..O.Palmitoleoylcarnitine.	Pyrophosphoric acid	-0.480392	0.0529523
AC.16.1..O.Palmitoleoylcarnitine.	C24H32O7	0.161765	0.533916
AC.16.1..O.Palmitoleoylcarnitine.	C6H11NO	0.0441176	0.868568
AC.16.1..O.Palmitoleoylcarnitine.	C7H16N2O	0.286765	0.263555
AC.16.1..O.Palmitoleoylcarnitine.	Chenodeoxycholic.acid	0.0465686	0.861126
AC.16.1..O.Palmitoleoylcarnitine.	X1.3.Dimethylurate	-0.159314	0.540236
AC.16.1..O.Palmitoleoylcarnitine.	Cholic.acid	-0.115196	0.659518
AC.16.1..O.Palmitoleoylcarnitine.	Sphinganine	-0.504902	0.0407898
AC.16.1..O.Palmitoleoylcarnitine.	FA.18.2..Linoleic.acid.	0.522059	0.0336545
AC.16.1..O.Palmitoleoylcarnitine.	Citric.acid	-0.115196	0.659518
AC.16.1..O.Palmitoleoylcarnitine.	Creatinine	0.0294118	0.913423
AC.16.1..O.Palmitoleoylcarnitine.	Deoxycholic.acid	0.25	0.331837
AC.16.1..O.Palmitoleoylcarnitine.	FA.16.0..Palmitic.acid.	0.568627	0.0191037
AC.16.1..O.Palmitoleoylcarnitine.	Dimethylphenylamine	-0.281863	0.272097
AC.16.1..O.Palmitoleoylcarnitine.	Enterolactone	0.205882	0.426417
AC.16.1..O.Palmitoleoylcarnitine.	Histidinol	-0.558824	0.0216469
AC.16.1..O.Palmitoleoylcarnitine.	FA.18.0..Stearic.acid.	0.132353	0.611953
AC.16.1..O.Palmitoleoylcarnitine.	FA.18.0.O	0.0906863	0.729703
AC.16.1..O.Palmitoleoylcarnitine.	Proline	0.664216	0.00461601
AC.16.1..O.Palmitoleoylcarnitine.	FA.18.1.O..Hydroxyoctadecenoic.acid.	0.00735294	0.981146
AC.17.OH..Hydroxydecanoylcarnitine.	Glutaric.acid	-0.254902	0.322172
AC.17.OH..Hydroxydecanoylcarnitine.	Choline	0.301471	0.238965
AC.17.OH..Hydroxydecanoylcarnitine.	Hypoxanthine	0.264706	0.303358
AC.17.OH..Hydroxydecanoylcarnitine.	Indole.3.butyric.acid	-0.17402	0.502842
AC.17.OH..Hydroxydecanoylcarnitine.	Leucine.Proline	0.311275	0.223431
AC.17.OH..Hydroxydecanoylcarnitine.	Ketodeoxycholic.acid	-0.00735294	0.981146
AC.17.OH..Hydroxydecanoylcarnitine.	Ne.Ne.Ne.Trimethyllysine	0.311275	0.223431
AC.17.OH..Hydroxydecanoylcarnitine.	Leucine	0.29902	0.242955
AC.17.OH..Hydroxydecanoylcarnitine.	X2.x.Dimethylpyridine	-0.151961	0.559403
AC.17.OH..Hydroxydecanoylcarnitine.	Arginine	0.105392	0.687298
AC.17.OH..Hydroxydecanoylcarnitine.	FA.18.1..Octadecenoic.acid.	0.316176	0.215921
AC.17.OH..Hydroxydecanoylcarnitine.	Glutamic.acid	0.127451	0.6254
AC.17.OH..Hydroxydecanoylcarnitine.	Histidinol	0.272059	0.289701
AC.17.OH..Hydroxydecanoylcarnitine.	Lithocholic.acid	0.154412	0.55298
AC.17.OH..Hydroxydecanoylcarnitine.	LysoPC.16.0.0.0	0.107843	0.680315
AC.17.OH..Hydroxydecanoylcarnitine.	Stercobilin	-0.328431	0.197885
AC.17.OH..Hydroxydecanoylcarnitine.	LysoPE.15.0	0.0147059	0.958535
AC.17.OH..Hydroxydecanoylcarnitine.	Valine	-0.0759804	0.772889
AC.17.OH..Hydroxydecanoylcarnitine.	Mesobilirubinogen	-0.14951	0.56586
AC.17.OH..Hydroxydecanoylcarnitine.	Methylimidazoleacetic.acid	-0.176471	0.496736
AC.17.OH..Hydroxydecanoylcarnitine.	X3..3.Hydroxyphenyl.propionic.acid	0.345588	0.174388
AC.17.OH..Hydroxydecanoylcarnitine.	Nutriacholic.acid.isomer.1	0.0931373	0.722578
AC.17.OH..Hydroxydecanoylcarnitine.	Nutriacholic.acid.isomer.2	0.156863	0.546591
AC.17.OH..Hydroxydecanoylcarnitine.	FA.16.0..Palmitic.acid.	0.355392	0.161862
AC.17.OH..Hydroxydecanoylcarnitine.	N.Methyl.proline	-0.0563725	0.83148
AC.17.OH..Hydroxydecanoylcarnitine.	Proline.betaine	0.137255	0.598627
AC.17.OH..Hydroxydecanoylcarnitine.	X4.amino.5.aminomethyl.2.methylpyrimidine	-0.142157	0.585424
AC.17.OH..Hydroxydecanoylcarnitine.	Pyridoxine	-0.355392	0.161862
AC.17.OH..Hydroxydecanoylcarnitine.	Pyrophosphoric acid	-0.105392	0.687298
AC.17.OH..Hydroxydecanoylcarnitine.	Quinic.acid	0.137255	0.598627
AC.17.OH..Hydroxydecanoylcarnitine.	X4.Amino.5.hydroxymethyl.2.methylpyrimidine	-0.357843	0.158831
AC.17.OH..Hydroxydecanoylcarnitine.	Saccharopine	0.289216	0.259349
AC.17.OH..Hydroxydecanoylcarnitine.	Sebacic.acid	0.186275	0.472682
AC.17.OH..Hydroxydecanoylcarnitine.	Solanidine	0.147059	0.572349
AC.17.OH..Hydroxydecanoylcarnitine.	Sphinganine	-0.220588	0.393394
AC.17.OH..Hydroxydecanoylcarnitine.	Tetrapyrrole.derivative	-0.14951	0.56586
AC.17.OH..Hydroxydecanoylcarnitine.	Thiamine.isomer.1	-0.00490196	0.988687
AC.17.OH..Hydroxydecanoylcarnitine.	X4.amino.5.formamidomethyl.2.methylpyrimidine	-0.29902	0.242955
AC.17.OH..Hydroxydecanoylcarnitine.	Thiamine.isomer.2	-0.0269608	0.920927
AC.17.OH..Hydroxydecanoylcarnitine.	Trigonelline	-0.105392	0.687298
AC.17.OH..Hydroxydecanoylcarnitine.	Trimethyluric.acid	-0.0416667	0.87602
AC.17.OH..Hydroxydecanoylcarnitine.	Urocanic.acid	-0.125	0.632167
AC.17.OH..Hydroxydecanoylcarnitine.	Zeatin	0.00490196	0.988687
AC.17.OH..Hydroxydecanoylcarnitine.	LysoPC.18.2.0.0	0.404412	0.108559
AC.17.OH..Hydroxydecanoylcarnitine.	Caffeine	-0.0612745	0.816738
AC.17.OH..Hydroxydecanoylcarnitine.	Triacetin	-0.125	0.632167
AC.17.OH..Hydroxydecanoylcarnitine.	Methionine	0.110294	0.673357
AC.17.OH..Hydroxydecanoylcarnitine.	Venlafaxine	-0.210784	0.415247
AC.17.OH..Hydroxydecanoylcarnitine.	LysoPE.16.0	0.129902	0.618662
AC.17.OH..Hydroxydecanoylcarnitine.	Metformin	-0.0857843	0.744017
AC.17.OH..Hydroxydecanoylcarnitine.	Pyridoxamine	0.0441176	0.868568
AC.17.OH..Hydroxydecanoylcarnitine.	Phosphoric.acid	-0.164216	0.52763
AC.17.OH..Hydroxydecanoylcarnitine.	Oxindole.3.acetic.acid	-0.446078	0.0744174
AC.17.OH..Hydroxydecanoylcarnitine.	X4.aminophenol	-0.17402	0.502842
AC.17.OH..Hydroxydecanoylcarnitine.	X4.Hydroxybenzoylcholine	-0.186275	0.472682
AC.17.OH..Hydroxydecanoylcarnitine.	X4.Pyridoxic.acid	0.00490196	0.988687
AC.17.OH..Hydroxydecanoylcarnitine.	X1.3.Dicyclohexylurea	0.0808824	0.758414
AC.17.OH..Hydroxydecanoylcarnitine.	X5..2.Hydroxyethyl..4.methylthiazole	0.00245098	0.996229
AC.17.OH..Hydroxydecanoylcarnitine.	Aniline	-0.276961	0.280812
AC.17.OH..Hydroxydecanoylcarnitine.	C6H11NO	0.47549	0.0556867
AC.17.OH..Hydroxydecanoylcarnitine.	Azelaic.acid	-0.151961	0.559403
AC.17.OH..Hydroxydecanoylcarnitine.	BA...9.04	0.00490196	0.988687
AC.17.OH..Hydroxydecanoylcarnitine.	L.Carnitine	0.480392	0.0529523
AC.17.OH..Hydroxydecanoylcarnitine.	BA.7.85	0.115196	0.659518
AC.17.OH..Hydroxydecanoylcarnitine.	C24H32O7	0.198529	0.443473
AC.17.OH..Hydroxydecanoylcarnitine.	X.4.Trimethylammoniobutanoic.acid	0.495098	0.045363
AC.17.OH..Hydroxydecanoylcarnitine.	Chenodeoxycholic.acid	0.164216	0.52763
AC.17.OH..Hydroxydecanoylcarnitine.	X1.3.Dimethylurate	-0.178922	0.490666
AC.17.OH..Hydroxydecanoylcarnitine.	Cholic.acid	0.176471	0.496736
AC.17.OH..Hydroxydecanoylcarnitine.	Citric.acid	-0.507353	0.0397044
AC.17.OH..Hydroxydecanoylcarnitine.	Pantothenate	0.519608	0.0346093
AC.17.OH..Hydroxydecanoylcarnitine.	Proline	0.52451	0.0327204
AC.17.OH..Hydroxydecanoylcarnitine.	Tryptophan	0.536765	0.0283494
AC.17.OH..Hydroxydecanoylcarnitine.	X3.Indoleacetic.acid	-0.529412	0.030913
AC.17.OH..Hydroxydecanoylcarnitine.	Phenylalanine	0.561275	0.0209873
AC.17.OH..Hydroxydecanoylcarnitine.	Deoxycholic.acid	0.237745	0.356747
AC.17.OH..Hydroxydecanoylcarnitine.	Dimethylphenylamine	-0.183824	0.478639
AC.17.OH..Hydroxydecanoylcarnitine.	Enterolactone	0.125	0.632167
AC.17.OH..Hydroxydecanoylcarnitine.	Histamine	0.590686	0.0142436
AC.17.OH..Hydroxydecanoylcarnitine.	N.Methyl.2.pyrrolidone	0.598039	0.0128637
AC.17.OH..Hydroxydecanoylcarnitine.	FA.18.0..Stearic.acid.	-0.0367647	0.890955
AC.17.OH..Hydroxydecanoylcarnitine.	Urobilin	0.625	0.00868702
AC.17.OH..Hydroxydecanoylcarnitine.	Creatinine	0.642157	0.00665223
AC.17.OH..Hydroxydecanoylcarnitine.	FA.18.0.O	0.120098	0.645787
AC.17.OH..Hydroxydecanoylcarnitine.	X13.Docosenamide	0.242647	0.346655
AC.17.OH..Hydroxydecanoylcarnitine.	X5.AVAB	-0.602941	0.0120047
AC.17.OH..Hydroxydecanoylcarnitine.	N8.Acetylspermidine	0.671569	0.00406139
AC.17.OH..Hydroxydecanoylcarnitine.	FA.18.1.O..Hydroxyoctadecenoic.acid.	-0.0686275	0.794738
AC.17.OH..Hydroxydecanoylcarnitine.	C7H16N2O	0.691176	0.00283768
AC.17.OH..Hydroxydecanoylcarnitine.	FA.18.2..Linoleic.acid.	0.142157	0.585424
AC.18.1..Oleylcarnitine.	Glutaric.acid	0.188725	0.466763
AC.18.1..Oleylcarnitine.	Histamine	0.213235	0.409723
AC.18.1..Oleylcarnitine.	Hypoxanthine	-0.0416667	0.87602
AC.18.1..Oleylcarnitine.	N8.Acetylspermidine	0.306373	0.231113
AC.18.1..Oleylcarnitine.	Indole.3.butyric.acid	-0.240196	0.35168
AC.18.1..Oleylcarnitine.	X3.Indoleacetic.acid	-0.188725	0.466763
AC.18.1..Oleylcarnitine.	Ketodeoxycholic.acid	0.254902	0.322172
AC.18.1..Oleylcarnitine.	Valine	0.313725	0.219655
AC.18.1..Oleylcarnitine.	X2.x.Dimethylpyridine	-0.134804	0.605275
AC.18.1..Oleylcarnitine.	Arginine	0.0686275	0.794738
AC.18.1..Oleylcarnitine.	Venlafaxine	-0.313725	0.219655
AC.18.1..Oleylcarnitine.	Nutriacholic.acid.isomer.2	0.318627	0.212229
AC.18.1..Oleylcarnitine.	L.Carnitine	0.120098	0.645787
AC.18.1..Oleylcarnitine.	Leucine.Proline	0.110294	0.673357
AC.18.1..Oleylcarnitine.	Glutamic.acid	-0.0343137	0.898436
AC.18.1..Oleylcarnitine.	Lithocholic.acid	0.252451	0.326983
AC.18.1..Oleylcarnitine.	Azelaic.acid	0.328431	0.197885
AC.18.1..Oleylcarnitine.	Phenylalanine	0.117647	0.652639
AC.18.1..Oleylcarnitine.	Tryptophan	0.0563725	0.83148
[truncated: 23,741 more rows]

## Sheet: Gut2Brain_Placebo_corr
Plasma metabolite	Fecal metabolite	Spearman rs	p-value
AC.04.0..Butanoylcarnitine.	X.4.Trimethylammoniobutanoic.acid	0	1
AC.04.0..Butanoylcarnitine.	X13.Docosenamide	-0.0649123	0.792376
AC.04.0..Butanoylcarnitine.	Hypoxanthine	0.307018	0.200588
AC.04.0..Butanoylcarnitine.	X2.x.Dimethylpyridine	-0.3	0.211484
AC.04.0..Butanoylcarnitine.	X4.amino.5.aminomethyl.2.methylpyrimidine	-0.201754	0.405836
AC.04.0..Butanoylcarnitine.	Phenylalanine	-0.314035	0.19008
AC.04.0..Butanoylcarnitine.	X4.Amino.5.hydroxymethyl.2.methylpyrimidine	0.196491	0.418429
AC.04.0..Butanoylcarnitine.	Quinic.acid	-0.319298	0.182451
AC.04.0..Butanoylcarnitine.	X4.aminophenol	-0.250877	0.298872
AC.04.0..Butanoylcarnitine.	X4.Hydroxybenzoylcholine	-0.163158	0.502994
AC.04.0..Butanoylcarnitine.	Valine	-0.324561	0.175037
AC.04.0..Butanoylcarnitine.	X4.Pyridoxic.acid	-0.175439	0.470896
AC.04.0..Butanoylcarnitine.	X5..2.Hydroxyethyl..4.methylthiazole	0.0614035	0.803528
AC.04.0..Butanoylcarnitine.	Urobilin	-0.331579	0.165481
AC.04.0..Butanoylcarnitine.	X5.AVAB	-0.270175	0.262201
AC.04.0..Butanoylcarnitine.	Aniline	-0.266667	0.268642
AC.04.0..Butanoylcarnitine.	Azelaic.acid	-0.184211	0.448633
AC.04.0..Butanoylcarnitine.	BA...9.04	-0.0105263	0.968384
AC.04.0..Butanoylcarnitine.	BA.7.85	-0.168421	0.489107
AC.04.0..Butanoylcarnitine.	C24H32O7	0.159649	0.512359
AC.04.0..Butanoylcarnitine.	LysoPE.15.0	0.324561	0.175037
AC.04.0..Butanoylcarnitine.	C6H11NO	0.222807	0.357627
AC.04.0..Butanoylcarnitine.	C7H16N2O	-0.175439	0.470896
AC.04.0..Butanoylcarnitine.	Chenodeoxycholic.acid	0.221053	0.36151
AC.04.0..Butanoylcarnitine.	Pyrophosphoric acid	0.331579	0.165481
AC.04.0..Butanoylcarnitine.	Cholic.acid	0.0210526	0.933947
AC.04.0..Butanoylcarnitine.	Choline	-0.0491228	0.842843
AC.04.0..Butanoylcarnitine.	Citric.acid	-0.175439	0.470896
AC.04.0..Butanoylcarnitine.	Creatinine	0.00877193	0.97413
AC.04.0..Butanoylcarnitine.	Deoxycholic.acid	-0.214035	0.377289
AC.04.0..Butanoylcarnitine.	Dimethylphenylamine	-0.282456	0.240447
AC.04.0..Butanoylcarnitine.	Enterolactone	-0.0614035	0.803528
AC.04.0..Butanoylcarnitine.	FA.16.0..Palmitic.acid.	0.0982456	0.688687
AC.04.0..Butanoylcarnitine.	FA.18.0..Stearic.acid.	0.0350877	0.888222
AC.04.0..Butanoylcarnitine.	X3..3.Hydroxyphenyl.propionic.acid	0.352632	0.139019
AC.04.0..Butanoylcarnitine.	LysoPC.16.0.0.0	0.357895	0.132908
AC.04.0..Butanoylcarnitine.	FA.18.1.O..Hydroxyoctadecenoic.acid.	0.259649	0.281826
AC.04.0..Butanoylcarnitine.	Glutaric.acid	-0.157895	0.517074
AC.04.0..Butanoylcarnitine.	Histamine	0.14386	0.555527
AC.04.0..Butanoylcarnitine.	Indole.3.butyric.acid	-0.229825	0.34234
AC.04.0..Butanoylcarnitine.	X3.Indoleacetic.acid	0.17193	0.479957
AC.04.0..Butanoylcarnitine.	Ketodeoxycholic.acid	0.0333333	0.893922
AC.04.0..Butanoylcarnitine.	Leucine	-0.210526	0.385324
AC.04.0..Butanoylcarnitine.	Arginine	-0.219298	0.365418
AC.04.0..Butanoylcarnitine.	L.Carnitine	-0.0157895	0.951155
AC.04.0..Butanoylcarnitine.	Leucine.Proline	-0.266667	0.268642
AC.04.0..Butanoylcarnitine.	Glutamic.acid	-0.268421	0.265409
AC.04.0..Butanoylcarnitine.	X1.3.Dimethylurate	-0.396491	0.0938809
AC.04.0..Butanoylcarnitine.	Lithocholic.acid	-0.229825	0.34234
AC.04.0..Butanoylcarnitine.	Tryptophan	-0.191228	0.431234
AC.04.0..Butanoylcarnitine.	FA.18.2..Linoleic.acid.	0.415789	0.077925
AC.04.0..Butanoylcarnitine.	Mesobilirubinogen	-0.0280702	0.91105
AC.04.0..Butanoylcarnitine.	Methylimidazoleacetic.acid	-0.12807	0.600284
AC.04.0..Butanoylcarnitine.	N8.Acetylspermidine	-0.168421	0.489107
AC.04.0..Butanoylcarnitine.	N.Methyl.2.pyrrolidone	0.0157895	0.951155
AC.04.0..Butanoylcarnitine.	Nutriacholic.acid.isomer.1	-0.0789474	0.748184
AC.04.0..Butanoylcarnitine.	X1.3.Dicyclohexylurea	-0.429825	0.0676756
AC.04.0..Butanoylcarnitine.	Nutriacholic.acid.isomer.2	-0.0403509	0.871157
AC.04.0..Butanoylcarnitine.	X4.amino.5.formamidomethyl.2.methylpyrimidine	-0.438596	0.0618138
AC.04.0..Butanoylcarnitine.	Oxindole.3.acetic.acid	0.149123	0.540955
AC.04.0..Butanoylcarnitine.	N.Methyl.proline	0.0614035	0.803528
AC.04.0..Butanoylcarnitine.	Proline.betaine	-0.198246	0.414208
AC.04.0..Butanoylcarnitine.	Pyridoxine	0.261404	0.278493
AC.04.0..Butanoylcarnitine.	Saccharopine	0.0421053	0.865481
AC.04.0..Butanoylcarnitine.	Sebacic.acid	-0.110526	0.651719
AC.04.0..Butanoylcarnitine.	Solanidine	0.054386	0.825943
AC.04.0..Butanoylcarnitine.	Sphinganine	0.022807	0.928218
AC.04.0..Butanoylcarnitine.	Stercobilin	0.00877193	0.97413
AC.04.0..Butanoylcarnitine.	Tetrapyrrole.derivative	0.264912	0.271901
AC.04.0..Butanoylcarnitine.	Thiamine.isomer.1	0.0701754	0.775723
AC.04.0..Butanoylcarnitine.	Thiamine.isomer.2	0.0666667	0.786815
AC.04.0..Butanoylcarnitine.	Trigonelline	-0.192982	0.426943
AC.04.0..Butanoylcarnitine.	Trimethyluric.acid	-0.3	0.211484
AC.04.0..Butanoylcarnitine.	Urocanic.acid	0.0596491	0.809119
AC.04.0..Butanoylcarnitine.	Zeatin	-0.203509	0.401686
AC.04.0..Butanoylcarnitine.	Histidinol	-0.552632	0.0156147
AC.04.0..Butanoylcarnitine.	Caffeine	0.238596	0.323791
AC.04.0..Butanoylcarnitine.	Triacetin	0.201754	0.405836
AC.04.0..Butanoylcarnitine.	FA.18.1..Octadecenoic.acid.	0.498246	0.0316174
AC.04.0..Butanoylcarnitine.	LysoPC.18.2.0.0	0.0298246	0.905336
AC.04.0..Butanoylcarnitine.	Methionine	0.212281	0.381295
AC.04.0..Butanoylcarnitine.	Venlafaxine	-0.0263158	0.916769
AC.04.0..Butanoylcarnitine.	FA.18.0.O	0.570175	0.0121607
AC.04.0..Butanoylcarnitine.	LysoPE.16.0	0.107018	0.662204
AC.04.0..Butanoylcarnitine.	Proline	0.236842	0.327451
AC.04.0..Butanoylcarnitine.	Metformin	-0.24386	0.312961
AC.04.0..Butanoylcarnitine.	Pyridoxamine	-0.201754	0.405836
AC.04.0..Butanoylcarnitine.	Ne.Ne.Ne.Trimethyllysine	-0.0280702	0.91105
AC.04.0..Butanoylcarnitine.	Pantothenate	-0.00877193	0.97413
AC.04.0..Butanoylcarnitine.	Phosphoric.acid	-0.101754	0.678049
AC.05.0..Isovalerylcarnitine.	X.4.Trimethylammoniobutanoic.acid	0.0649123	0.792376
AC.05.0..Isovalerylcarnitine.	X1.3.Dicyclohexylurea	-0.0666667	0.786815
AC.05.0..Isovalerylcarnitine.	X1.3.Dimethylurate	-0.112281	0.6465
AC.05.0..Isovalerylcarnitine.	X13.Docosenamide	0.292982	0.222772
AC.05.0..Isovalerylcarnitine.	X2.x.Dimethylpyridine	-0.0596491	0.809119
AC.05.0..Isovalerylcarnitine.	X3..3.Hydroxyphenyl.propionic.acid	0.0684211	0.781263
AC.05.0..Isovalerylcarnitine.	Urobilin	-0.312281	0.192671
AC.05.0..Isovalerylcarnitine.	Phenylalanine	-0.314035	0.19008
AC.05.0..Isovalerylcarnitine.	X4.amino.5.aminomethyl.2.methylpyrimidine	-0.319298	0.182451
AC.05.0..Isovalerylcarnitine.	X4.aminophenol	-0.105263	0.667471
AC.05.0..Isovalerylcarnitine.	X4.Hydroxybenzoylcholine	-0.231579	0.338581
AC.05.0..Isovalerylcarnitine.	X4.Pyridoxic.acid	-0.00877193	0.97413
AC.05.0..Isovalerylcarnitine.	X5..2.Hydroxyethyl..4.methylthiazole	0.242105	0.316546
AC.05.0..Isovalerylcarnitine.	X5.AVAB	0.189474	0.43555
AC.05.0..Isovalerylcarnitine.	Aniline	-0.054386	0.825943
AC.05.0..Isovalerylcarnitine.	Azelaic.acid	0.0719298	0.770193
AC.05.0..Isovalerylcarnitine.	BA...9.04	0.289474	0.228565
AC.05.0..Isovalerylcarnitine.	BA.7.85	-0.105263	0.667471
AC.05.0..Isovalerylcarnitine.	C24H32O7	-0.0245614	0.922491
AC.05.0..Isovalerylcarnitine.	C6H11NO	0.149123	0.540955
AC.05.0..Isovalerylcarnitine.	Tetrapyrrole.derivative	0.326316	0.172613
AC.05.0..Isovalerylcarnitine.	C7H16N2O	0.247368	0.305866
AC.05.0..Isovalerylcarnitine.	Chenodeoxycholic.acid	0.0245614	0.922491
AC.05.0..Isovalerylcarnitine.	Cholic.acid	0.219298	0.365418
AC.05.0..Isovalerylcarnitine.	Choline	-0.203509	0.401686
AC.05.0..Isovalerylcarnitine.	Deoxycholic.acid	0.335088	0.160842
AC.05.0..Isovalerylcarnitine.	Citric.acid	-0.198246	0.414208
AC.05.0..Isovalerylcarnitine.	Creatinine	0.215789	0.373308
AC.05.0..Isovalerylcarnitine.	Dimethylphenylamine	-0.15614	0.521809
AC.05.0..Isovalerylcarnitine.	Histidinol	-0.363158	0.126993
AC.05.0..Isovalerylcarnitine.	FA.16.0..Palmitic.acid.	0.0649123	0.792376
AC.05.0..Isovalerylcarnitine.	FA.18.0..Stearic.acid.	0.235088	0.331136
AC.05.0..Isovalerylcarnitine.	FA.18.0.O	0.35614	0.134923
AC.05.0..Isovalerylcarnitine.	FA.18.1.O..Hydroxyoctadecenoic.acid.	0.268421	0.265409
AC.05.0..Isovalerylcarnitine.	Ketodeoxycholic.acid	0.363158	0.126993
AC.05.0..Isovalerylcarnitine.	Indole.3.butyric.acid	-0.129825	0.595237
AC.05.0..Isovalerylcarnitine.	X3.Indoleacetic.acid	-0.045614	0.854148
AC.05.0..Isovalerylcarnitine.	Leucine	-0.022807	0.928218
AC.05.0..Isovalerylcarnitine.	Arginine	-0.0807018	0.742711
AC.05.0..Isovalerylcarnitine.	Methionine	0.382456	0.106931
AC.05.0..Isovalerylcarnitine.	Glutaric.acid	0.384211	0.10523
AC.05.0..Isovalerylcarnitine.	L.Carnitine	0.191228	0.431234
AC.05.0..Isovalerylcarnitine.	Leucine.Proline	-0.161404	0.507666
AC.05.0..Isovalerylcarnitine.	Glutamic.acid	0.0175439	0.945416
AC.05.0..Isovalerylcarnitine.	Lithocholic.acid	0.0824561	0.73725
AC.05.0..Isovalerylcarnitine.	LysoPC.16.0.0.0	-0.192982	0.426943
AC.05.0..Isovalerylcarnitine.	LysoPE.15.0	0.0807018	0.742711
AC.05.0..Isovalerylcarnitine.	Enterolactone	0.403509	0.0878198
AC.05.0..Isovalerylcarnitine.	Tryptophan	-0.263158	0.275184
AC.05.0..Isovalerylcarnitine.	Hypoxanthine	0.412281	0.0806616
AC.05.0..Isovalerylcarnitine.	Valine	-0.0421053	0.865481
AC.05.0..Isovalerylcarnitine.	Oxindole.3.acetic.acid	0.415789	0.077925
AC.05.0..Isovalerylcarnitine.	Mesobilirubinogen	0.00701754	0.979878
AC.05.0..Isovalerylcarnitine.	Methylimidazoleacetic.acid	-0.054386	0.825943
AC.05.0..Isovalerylcarnitine.	N8.Acetylspermidine	0.261404	0.278493
AC.05.0..Isovalerylcarnitine.	N.Methyl.2.pyrrolidone	0.254386	0.291978
AC.05.0..Isovalerylcarnitine.	Nutriacholic.acid.isomer.1	0.0982456	0.688687
AC.05.0..Isovalerylcarnitine.	N.Methyl.proline	0.226316	0.349934
AC.05.0..Isovalerylcarnitine.	Proline.betaine	-0.12807	0.600284
AC.05.0..Isovalerylcarnitine.	Histamine	0.440351	0.0606897
AC.05.0..Isovalerylcarnitine.	Pyridoxine	0.212281	0.381295
AC.05.0..Isovalerylcarnitine.	Pyrophosphoric acid	0.205263	0.397559
AC.05.0..Isovalerylcarnitine.	Quinic.acid	-0.14386	0.555527
AC.05.0..Isovalerylcarnitine.	Saccharopine	0.182456	0.453041
AC.05.0..Isovalerylcarnitine.	Solanidine	0.077193	0.753669
AC.05.0..Isovalerylcarnitine.	Sphinganine	0.0684211	0.781263
AC.05.0..Isovalerylcarnitine.	Stercobilin	0.280702	0.24348
AC.05.0..Isovalerylcarnitine.	X4.amino.5.formamidomethyl.2.methylpyrimidine	-0.468421	0.0447556
AC.05.0..Isovalerylcarnitine.	Thiamine.isomer.1	-0.0315789	0.899627
AC.05.0..Isovalerylcarnitine.	Thiamine.isomer.2	-0.0421053	0.865481
AC.05.0..Isovalerylcarnitine.	Trigonelline	0.117544	0.630941
AC.05.0..Isovalerylcarnitine.	Nutriacholic.acid.isomer.2	0.475439	0.0413366
AC.05.0..Isovalerylcarnitine.	Trimethyluric.acid	0.0561404	0.820326
AC.05.0..Isovalerylcarnitine.	Urocanic.acid	0.129825	0.595237
AC.05.0..Isovalerylcarnitine.	Zeatin	-0.119298	0.625788
AC.05.0..Isovalerylcarnitine.	X4.Amino.5.hydroxymethyl.2.methylpyrimidine	0.487719	0.0358489
AC.05.0..Isovalerylcarnitine.	Caffeine	-0.00526316	0.985626
AC.05.0..Isovalerylcarnitine.	Triacetin	0.0368421	0.882528
AC.05.0..Isovalerylcarnitine.	FA.18.2..Linoleic.acid.	0.5	0.0309524
AC.05.0..Isovalerylcarnitine.	LysoPC.18.2.0.0	-0.0508772	0.837202
AC.05.0..Isovalerylcarnitine.	FA.18.1..Octadecenoic.acid.	0.514035	0.0260222
AC.05.0..Isovalerylcarnitine.	Sebacic.acid	0.519298	0.0243438
AC.05.0..Isovalerylcarnitine.	Venlafaxine	-0.0298246	0.905336
AC.05.0..Isovalerylcarnitine.	LysoPE.16.0	0.175439	0.470896
AC.05.0..Isovalerylcarnitine.	Proline	0.110526	0.651719
AC.05.0..Isovalerylcarnitine.	Metformin	-0.0245614	0.922491
AC.05.0..Isovalerylcarnitine.	Pyridoxamine	-0.645614	0.00355061
AC.05.0..Isovalerylcarnitine.	Ne.Ne.Ne.Trimethyllysine	0.0157895	0.951155
AC.05.0..Isovalerylcarnitine.	Pantothenate	0.1	0.683361
AC.05.0..Isovalerylcarnitine.	Phosphoric.acid	0.238596	0.323791
AC.06.0..Hexanoylcarnitine.	X.4.Trimethylammoniobutanoic.acid	0.259649	0.281826
AC.06.0..Hexanoylcarnitine.	X1.3.Dicyclohexylurea	-0.108772	0.656954
AC.06.0..Hexanoylcarnitine.	X1.3.Dimethylurate	-0.164912	0.498344
AC.06.0..Hexanoylcarnitine.	X13.Docosenamide	0.022807	0.928218
AC.06.0..Hexanoylcarnitine.	X2.x.Dimethylpyridine	-0.022807	0.928218
AC.06.0..Hexanoylcarnitine.	X3..3.Hydroxyphenyl.propionic.acid	0.117544	0.630941
AC.06.0..Hexanoylcarnitine.	X4.amino.5.aminomethyl.2.methylpyrimidine	-0.170175	0.484521
AC.06.0..Hexanoylcarnitine.	LysoPC.18.2.0.0	0.308772	0.197925
AC.06.0..Hexanoylcarnitine.	X4.amino.5.formamidomethyl.2.methylpyrimidine	-0.3	0.211484
AC.06.0..Hexanoylcarnitine.	X4.aminophenol	0.0403509	0.871157
AC.06.0..Hexanoylcarnitine.	X5.AVAB	0.314035	0.19008
AC.06.0..Hexanoylcarnitine.	X4.Hydroxybenzoylcholine	-0.196491	0.418429
AC.06.0..Hexanoylcarnitine.	X4.Pyridoxic.acid	-0.178947	0.461923
AC.06.0..Hexanoylcarnitine.	X5..2.Hydroxyethyl..4.methylthiazole	0.126316	0.60535
AC.06.0..Hexanoylcarnitine.	Aniline	0.0280702	0.91105
AC.06.0..Hexanoylcarnitine.	Azelaic.acid	0.259649	0.281826
AC.06.0..Hexanoylcarnitine.	BA...9.04	0.108772	0.656954
AC.06.0..Hexanoylcarnitine.	BA.7.85	0.117544	0.630941
AC.06.0..Hexanoylcarnitine.	C24H32O7	0.133333	0.585196
AC.06.0..Hexanoylcarnitine.	C6H11NO	0.298246	0.214269
AC.06.0..Hexanoylcarnitine.	C7H16N2O	0.0491228	0.842843
AC.06.0..Hexanoylcarnitine.	Chenodeoxycholic.acid	0.0368421	0.882528
AC.06.0..Hexanoylcarnitine.	Solanidine	0.331579	0.165481
AC.06.0..Hexanoylcarnitine.	Choline	0.149123	0.540955
AC.06.0..Hexanoylcarnitine.	Ketodeoxycholic.acid	0.335088	0.160842
AC.06.0..Hexanoylcarnitine.	Citric.acid	-0.0175439	0.945416
AC.06.0..Hexanoylcarnitine.	Creatinine	0.164912	0.498344
AC.06.0..Hexanoylcarnitine.	Deoxycholic.acid	0.0719298	0.770193
AC.06.0..Hexanoylcarnitine.	Dimethylphenylamine	0.00350877	0.991375
AC.06.0..Hexanoylcarnitine.	Proline.betaine	-0.361404	0.128943
AC.06.0..Hexanoylcarnitine.	FA.16.0..Palmitic.acid.	0.277193	0.24962
AC.06.0..Hexanoylcarnitine.	N.Methyl.2.pyrrolidone	0.350877	0.141101
AC.06.0..Hexanoylcarnitine.	Glutaric.acid	0.252632	0.295413
AC.06.0..Hexanoylcarnitine.	Histamine	0.0929825	0.704753
AC.06.0..Hexanoylcarnitine.	Hypoxanthine	0.0526316	0.831569
AC.06.0..Hexanoylcarnitine.	Indole.3.butyric.acid	-0.0631579	0.797947
AC.06.0..Hexanoylcarnitine.	X3.Indoleacetic.acid	-0.0315789	0.899627
AC.06.0..Hexanoylcarnitine.	Leucine	-0.238596	0.323791
AC.06.0..Hexanoylcarnitine.	Phosphoric.acid	0.380702	0.108651
AC.06.0..Hexanoylcarnitine.	Arginine	-0.119298	0.625788
AC.06.0..Hexanoylcarnitine.	Metformin	-0.391228	0.0986274
AC.06.0..Hexanoylcarnitine.	L.Carnitine	0.107018	0.662204
AC.06.0..Hexanoylcarnitine.	Leucine.Proline	0.0964912	0.694028
AC.06.0..Hexanoylcarnitine.	Glutamic.acid	0.0105263	0.968384
AC.06.0..Hexanoylcarnitine.	Histidinol	-0.164912	0.498344
AC.06.0..Hexanoylcarnitine.	Lithocholic.acid	0.207018	0.393457
AC.06.0..Hexanoylcarnitine.	LysoPC.16.0.0.0	-0.0157895	0.951155
AC.06.0..Hexanoylcarnitine.	LysoPE.15.0	0.00175439	0.997125
AC.06.0..Hexanoylcarnitine.	Phenylalanine	-0.270175	0.262201
AC.06.0..Hexanoylcarnitine.	Tryptophan	-0.168421	0.489107
AC.06.0..Hexanoylcarnitine.	FA.18.0..Stearic.acid.	0.410526	0.0820568
AC.06.0..Hexanoylcarnitine.	Cholic.acid	0.412281	0.0806616
AC.06.0..Hexanoylcarnitine.	Valine	-0.0122807	0.962639
AC.06.0..Hexanoylcarnitine.	Mesobilirubinogen	-0.0596491	0.809119
AC.06.0..Hexanoylcarnitine.	Methylimidazoleacetic.acid	0.287719	0.231498
AC.06.0..Hexanoylcarnitine.	N8.Acetylspermidine	0.0175439	0.945416
AC.06.0..Hexanoylcarnitine.	Nutriacholic.acid.isomer.1	0.240351	0.320156
AC.06.0..Hexanoylcarnitine.	Nutriacholic.acid.isomer.2	0.210526	0.385324
AC.06.0..Hexanoylcarnitine.	N.Methyl.proline	0.164912	0.498344
AC.06.0..Hexanoylcarnitine.	Pyridoxine	0.00175439	0.997125
AC.06.0..Hexanoylcarnitine.	Quinic.acid	-0.226316	0.349934
AC.06.0..Hexanoylcarnitine.	Saccharopine	0.203509	0.401686
AC.06.0..Hexanoylcarnitine.	Sebacic.acid	0.152632	0.531341
AC.06.0..Hexanoylcarnitine.	Pyridoxamine	-0.454386	0.0522534
AC.06.0..Hexanoylcarnitine.	Sphinganine	0.101754	0.678049
AC.06.0..Hexanoylcarnitine.	Stercobilin	-0.0508772	0.837202
AC.06.0..Hexanoylcarnitine.	Tetrapyrrole.derivative	0.154386	0.526565
AC.06.0..Hexanoylcarnitine.	Thiamine.isomer.1	-0.133333	0.585196
AC.06.0..Hexanoylcarnitine.	Thiamine.isomer.2	-0.177193	0.466398
AC.06.0..Hexanoylcarnitine.	Trigonelline	-0.129825	0.595237
AC.06.0..Hexanoylcarnitine.	X4.Amino.5.hydroxymethyl.2.methylpyrimidine	0.475439	0.0413366
AC.06.0..Hexanoylcarnitine.	Trimethyluric.acid	0.259649	0.281826
AC.06.0..Hexanoylcarnitine.	Urobilin	-0.291228	0.225656
AC.06.0..Hexanoylcarnitine.	Urocanic.acid	0.122807	0.615534
AC.06.0..Hexanoylcarnitine.	Zeatin	-0.0122807	0.962639
AC.06.0..Hexanoylcarnitine.	Caffeine	-0.022807	0.928218
AC.06.0..Hexanoylcarnitine.	Triacetin	0.252632	0.295413
AC.06.0..Hexanoylcarnitine.	Pyrophosphoric acid	0.519298	0.0243438
AC.06.0..Hexanoylcarnitine.	Venlafaxine	-0.00175439	0.997125
AC.06.0..Hexanoylcarnitine.	Oxindole.3.acetic.acid	0.54386	0.0176169
AC.06.0..Hexanoylcarnitine.	LysoPE.16.0	0.552632	0.0156147
AC.06.0..Hexanoylcarnitine.	FA.18.0.O	0.561404	0.0138004
AC.06.0..Hexanoylcarnitine.	FA.18.1.O..Hydroxyoctadecenoic.acid.	0.563158	0.0134589
AC.06.0..Hexanoylcarnitine.	Enterolactone	0.564912	0.0131243
AC.06.0..Hexanoylcarnitine.	Methionine	0.573684	0.0115508
AC.06.0..Hexanoylcarnitine.	Proline	0.198246	0.414208
AC.06.0..Hexanoylcarnitine.	Ne.Ne.Ne.Trimethyllysine	-0.00350877	0.991375
AC.06.0..Hexanoylcarnitine.	FA.18.1..Octadecenoic.acid.	0.635088	0.00429089
AC.06.0..Hexanoylcarnitine.	FA.18.2..Linoleic.acid.	0.650877	0.00322172
AC.06.0..Hexanoylcarnitine.	Pantothenate	0.0526316	0.831569
AC.08.0..Octanoylcarnitine.	X.4.Trimethylammoniobutanoic.acid	0.294737	0.219913
AC.08.0..Octanoylcarnitine.	X1.3.Dicyclohexylurea	-0.0298246	0.905336
AC.08.0..Octanoylcarnitine.	Phosphoric.acid	0.303509	0.205987
AC.08.0..Octanoylcarnitine.	X1.3.Dimethylurate	-0.124561	0.610433
AC.08.0..Octanoylcarnitine.	X13.Docosenamide	-0.219298	0.365418
AC.08.0..Octanoylcarnitine.	X2.x.Dimethylpyridine	-0.0280702	0.91105
AC.08.0..Octanoylcarnitine.	X3..3.Hydroxyphenyl.propionic.acid	0.1	0.683361
AC.08.0..Octanoylcarnitine.	X4.amino.5.aminomethyl.2.methylpyrimidine	-0.173684	0.475415
AC.08.0..Octanoylcarnitine.	Thiamine.isomer.1	-0.310526	0.195286
AC.08.0..Octanoylcarnitine.	Stercobilin	-0.312281	0.192671
AC.08.0..Octanoylcarnitine.	X4.amino.5.formamidomethyl.2.methylpyrimidine	-0.182456	0.453041
AC.08.0..Octanoylcarnitine.	X4.Amino.5.hydroxymethyl.2.methylpyrimidine	0.15614	0.521809
AC.08.0..Octanoylcarnitine.	X4.aminophenol	0.077193	0.753669
AC.08.0..Octanoylcarnitine.	X4.Hydroxybenzoylcholine	-0.114035	0.641297
AC.08.0..Octanoylcarnitine.	X5..2.Hydroxyethyl..4.methylthiazole	-0.240351	0.320156
AC.08.0..Octanoylcarnitine.	X5.AVAB	0.217544	0.369351
AC.08.0..Octanoylcarnitine.	Aniline	0.0631579	0.797947
AC.08.0..Octanoylcarnitine.	BA...9.04	-0.119298	0.625788
AC.08.0..Octanoylcarnitine.	BA.7.85	0.0403509	0.871157
AC.08.0..Octanoylcarnitine.	C24H32O7	0.236842	0.327451
AC.08.0..Octanoylcarnitine.	C7H16N2O	-0.161404	0.507666
AC.08.0..Octanoylcarnitine.	Chenodeoxycholic.acid	0.00175439	0.997125
AC.08.0..Octanoylcarnitine.	Cholic.acid	0.205263	0.397559
AC.08.0..Octanoylcarnitine.	Choline	0.0649123	0.792376
AC.08.0..Octanoylcarnitine.	Citric.acid	0.191228	0.431234
AC.08.0..Octanoylcarnitine.	Creatinine	0.178947	0.461923
AC.08.0..Octanoylcarnitine.	Deoxycholic.acid	-0.221053	0.36151
AC.08.0..Octanoylcarnitine.	Dimethylphenylamine	0.0578947	0.814718
AC.08.0..Octanoylcarnitine.	FA.16.0..Palmitic.acid.	0.164912	0.498344
AC.08.0..Octanoylcarnitine.	FA.18.0..Stearic.acid.	0.259649	0.281826
AC.08.0..Octanoylcarnitine.	Leucine	-0.370175	0.119405
AC.08.0..Octanoylcarnitine.	Azelaic.acid	0.352632	0.139019
AC.08.0..Octanoylcarnitine.	LysoPC.18.2.0.0	0.359649	0.130915
AC.08.0..Octanoylcarnitine.	Glutaric.acid	-0.110526	0.651719
AC.08.0..Octanoylcarnitine.	Histamine	-0.236842	0.327451
AC.08.0..Octanoylcarnitine.	Hypoxanthine	-0.257895	0.285185
AC.08.0..Octanoylcarnitine.	X4.Pyridoxic.acid	-0.380702	0.108651
AC.08.0..Octanoylcarnitine.	Indole.3.butyric.acid	-0.0421053	0.865481
AC.08.0..Octanoylcarnitine.	X3.Indoleacetic.acid	-0.0263158	0.916769
AC.08.0..Octanoylcarnitine.	Ketodeoxycholic.acid	0.00526316	0.985626
AC.08.0..Octanoylcarnitine.	Arginine	0.0192982	0.93968
AC.08.0..Octanoylcarnitine.	Triacetin	0.382456	0.106931
AC.08.0..Octanoylcarnitine.	Enterolactone	0.384211	0.10523
AC.08.0..Octanoylcarnitine.	L.Carnitine	0.0192982	0.93968
AC.08.0..Octanoylcarnitine.	Thiamine.isomer.2	-0.392982	0.0970259
AC.08.0..Octanoylcarnitine.	Leucine.Proline	0.201754	0.405836
AC.08.0..Octanoylcarnitine.	Glutamic.acid	-0.238596	0.323791
AC.08.0..Octanoylcarnitine.	Histidinol	-0.077193	0.753669
AC.08.0..Octanoylcarnitine.	Lithocholic.acid	0.0649123	0.792376
AC.08.0..Octanoylcarnitine.	LysoPC.16.0.0.0	0.110526	0.651719
AC.08.0..Octanoylcarnitine.	LysoPE.15.0	-0.0578947	0.814718
AC.08.0..Octanoylcarnitine.	Phenylalanine	0.022807	0.928218
AC.08.0..Octanoylcarnitine.	Tryptophan	0.0947368	0.699383
AC.08.0..Octanoylcarnitine.	Valine	0.0491228	0.842843
AC.08.0..Octanoylcarnitine.	Mesobilirubinogen	-0.101754	0.678049
AC.08.0..Octanoylcarnitine.	Methylimidazoleacetic.acid	0.254386	0.291978
AC.08.0..Octanoylcarnitine.	N8.Acetylspermidine	-0.224561	0.353768
AC.08.0..Octanoylcarnitine.	FA.18.1..Octadecenoic.acid.	0.424561	0.0713908
AC.08.0..Octanoylcarnitine.	N.Methyl.2.pyrrolidone	0.284211	0.237439
AC.08.0..Octanoylcarnitine.	C6H11NO	0.426316	0.0701356
AC.08.0..Octanoylcarnitine.	Nutriacholic.acid.isomer.1	0.0754386	0.759165
AC.08.0..Octanoylcarnitine.	Nutriacholic.acid.isomer.2	-0.196491	0.418429
AC.08.0..Octanoylcarnitine.	Oxindole.3.acetic.acid	0.285965	0.234456
AC.08.0..Octanoylcarnitine.	N.Methyl.proline	0.0210526	0.933947
AC.08.0..Octanoylcarnitine.	Pyridoxine	-0.114035	0.641297
AC.08.0..Octanoylcarnitine.	Quinic.acid	-0.184211	0.448633
AC.08.0..Octanoylcarnitine.	Saccharopine	0.140351	0.56534
AC.08.0..Octanoylcarnitine.	Sebacic.acid	-0.233333	0.334846
AC.08.0..Octanoylcarnitine.	Solanidine	0.24386	0.312961
AC.08.0..Octanoylcarnitine.	Proline.betaine	-0.45614	0.0512663
AC.08.0..Octanoylcarnitine.	Sphinganine	0.129825	0.595237
AC.08.0..Octanoylcarnitine.	LysoPE.16.0	0.463158	0.0474618
AC.08.0..Octanoylcarnitine.	Tetrapyrrole.derivative	-0.254386	0.291978
AC.08.0..Octanoylcarnitine.	Pyrophosphoric acid	0.466667	0.0456439
AC.08.0..Octanoylcarnitine.	Trigonelline	-0.0105263	0.968384
AC.08.0..Octanoylcarnitine.	Trimethyluric.acid	0.175439	0.470896
AC.08.0..Octanoylcarnitine.	Urobilin	-0.0912281	0.710136
AC.08.0..Octanoylcarnitine.	FA.18.2..Linoleic.acid.	0.484211	0.0373544
AC.08.0..Octanoylcarnitine.	Urocanic.acid	0.0666667	0.786815
AC.08.0..Octanoylcarnitine.	Zeatin	-0.0491228	0.842843
AC.08.0..Octanoylcarnitine.	Caffeine	0.0157895	0.951155
AC.08.0..Octanoylcarnitine.	FA.18.0.O	0.514035	0.0260222
AC.08.0..Octanoylcarnitine.	FA.18.1.O..Hydroxyoctadecenoic.acid.	0.531579	0.0207625
AC.08.0..Octanoylcarnitine.	Venlafaxine	0.152632	0.531341
AC.08.0..Octanoylcarnitine.	Metformin	-0.580702	0.0104055
AC.08.0..Octanoylcarnitine.	Methionine	0.594737	0.00839121
AC.08.0..Octanoylcarnitine.	Proline	0.212281	0.381295
AC.08.0..Octanoylcarnitine.	Pyridoxamine	-0.126316	0.60535
AC.08.0..Octanoylcarnitine.	Ne.Ne.Ne.Trimethyllysine	-0.149123	0.540955
AC.08.0..Octanoylcarnitine.	Pantothenate	0.0421053	0.865481
AC.08.1..Octenoyl.L.carnitine.	X.4.Trimethylammoniobutanoic.acid	-0.182456	0.453041
AC.08.1..Octenoyl.L.carnitine.	X1.3.Dicyclohexylurea	0.0578947	0.814718
AC.08.1..Octenoyl.L.carnitine.	X1.3.Dimethylurate	-0.203509	0.401686
AC.08.1..Octenoyl.L.carnitine.	X13.Docosenamide	-0.126316	0.60535
AC.08.1..Octenoyl.L.carnitine.	X2.x.Dimethylpyridine	-0.242105	0.316546
AC.08.1..Octenoyl.L.carnitine.	X3..3.Hydroxyphenyl.propionic.acid	-0.108772	0.656954
AC.08.1..Octenoyl.L.carnitine.	X4.amino.5.aminomethyl.2.methylpyrimidine	0.0421053	0.865481
AC.08.1..Octenoyl.L.carnitine.	X4.amino.5.formamidomethyl.2.methylpyrimidine	0.0666667	0.786815
AC.08.1..Octenoyl.L.carnitine.	X4.Amino.5.hydroxymethyl.2.methylpyrimidine	0.0210526	0.933947
AC.08.1..Octenoyl.L.carnitine.	X4.aminophenol	-0.177193	0.466398
AC.08.1..Octenoyl.L.carnitine.	X4.Hydroxybenzoylcholine	-0.00877193	0.97413
AC.08.1..Octenoyl.L.carnitine.	X4.Pyridoxic.acid	-0.0105263	0.968384
AC.08.1..Octenoyl.L.carnitine.	X5..2.Hydroxyethyl..4.methylthiazole	0.077193	0.753669
AC.08.1..Octenoyl.L.carnitine.	Aniline	-0.122807	0.615534
AC.08.1..Octenoyl.L.carnitine.	Proline	0.317544	0.18497
AC.08.1..Octenoyl.L.carnitine.	Azelaic.acid	0.0157895	0.951155
AC.08.1..Octenoyl.L.carnitine.	Hypoxanthine	0.321053	0.179956
AC.08.1..Octenoyl.L.carnitine.	BA...9.04	-0.045614	0.854148
AC.08.1..Octenoyl.L.carnitine.	BA.7.85	-0.212281	0.381295
AC.08.1..Octenoyl.L.carnitine.	C6H11NO	-0.0473684	0.848492
AC.08.1..Octenoyl.L.carnitine.	C7H16N2O	0.182456	0.453041
AC.08.1..Octenoyl.L.carnitine.	Indole.3.butyric.acid	-0.347368	0.14533
AC.08.1..Octenoyl.L.carnitine.	LysoPC.16.0.0.0	-0.347368	0.14533
AC.08.1..Octenoyl.L.carnitine.	Chenodeoxycholic.acid	-0.152632	0.531341
AC.08.1..Octenoyl.L.carnitine.	Cholic.acid	0.226316	0.349934
AC.08.1..Octenoyl.L.carnitine.	Stercobilin	0.333333	0.16315
AC.08.1..Octenoyl.L.carnitine.	Lithocholic.acid	-0.352632	0.139019
AC.08.1..Octenoyl.L.carnitine.	Choline	-0.203509	0.401686
AC.08.1..Octenoyl.L.carnitine.	Citric.acid	0.152632	0.531341
AC.08.1..Octenoyl.L.carnitine.	Creatinine	0.249123	0.302357
AC.08.1..Octenoyl.L.carnitine.	Deoxycholic.acid	-0.145614	0.55065
AC.08.1..Octenoyl.L.carnitine.	Dimethylphenylamine	-0.294737	0.219913
AC.08.1..Octenoyl.L.carnitine.	Enterolactone	0.226316	0.349934
AC.08.1..Octenoyl.L.carnitine.	FA.16.0..Palmitic.acid.	-0.14386	0.555527
AC.08.1..Octenoyl.L.carnitine.	FA.18.0..Stearic.acid.	-0.185965	0.444249
AC.08.1..Octenoyl.L.carnitine.	FA.18.0.O	-0.173684	0.475415
AC.08.1..Octenoyl.L.carnitine.	FA.18.1..Octadecenoic.acid.	-0.138596	0.570276
AC.08.1..Octenoyl.L.carnitine.	FA.18.1.O..Hydroxyoctadecenoic.acid.	0.103509	0.672752
AC.08.1..Octenoyl.L.carnitine.	FA.18.2..Linoleic.acid.	-0.150877	0.536138
AC.08.1..Octenoyl.L.carnitine.	Glutaric.acid	0.177193	0.466398
AC.08.1..Octenoyl.L.carnitine.	Histamine	-0.0333333	0.893922
AC.08.1..Octenoyl.L.carnitine.	X3.Indoleacetic.acid	-0.0105263	0.968384
AC.08.1..Octenoyl.L.carnitine.	Methionine	0.377193	0.112153
AC.08.1..Octenoyl.L.carnitine.	Ketodeoxycholic.acid	0.247368	0.305866
AC.08.1..Octenoyl.L.carnitine.	Leucine	0.0824561	0.73725
AC.08.1..Octenoyl.L.carnitine.	Arginine	0.0438596	0.859811
AC.08.1..Octenoyl.L.carnitine.	L.Carnitine	0.170175	0.484521
AC.08.1..Octenoyl.L.carnitine.	Leucine.Proline	0.00877193	0.97413
AC.08.1..Octenoyl.L.carnitine.	Glutamic.acid	-0.126316	0.60535
AC.08.1..Octenoyl.L.carnitine.	Histidinol	-0.22807	0.346125
AC.08.1..Octenoyl.L.carnitine.	X5.AVAB	0.401754	0.0893068
AC.08.1..Octenoyl.L.carnitine.	LysoPE.15.0	0.0701754	0.775723
AC.08.1..Octenoyl.L.carnitine.	Methylimidazoleacetic.acid	0.407018	0.0849016
AC.08.1..Octenoyl.L.carnitine.	Valine	-0.122807	0.615534
AC.08.1..Octenoyl.L.carnitine.	Mesobilirubinogen	0.0614035	0.803528
AC.08.1..Octenoyl.L.carnitine.	C24H32O7	-0.410526	0.0820568
AC.08.1..Octenoyl.L.carnitine.	N8.Acetylspermidine	0.0175439	0.945416
AC.08.1..Octenoyl.L.carnitine.	Nutriacholic.acid.isomer.1	0.138596	0.570276
AC.08.1..Octenoyl.L.carnitine.	Nutriacholic.acid.isomer.2	0.291228	0.225656
AC.08.1..Octenoyl.L.carnitine.	Phosphoric.acid	-0.435088	0.0641098
AC.08.1..Octenoyl.L.carnitine.	Oxindole.3.acetic.acid	-0.0807018	0.742711
AC.08.1..Octenoyl.L.carnitine.	N.Methyl.proline	-0.0245614	0.922491
AC.08.1..Octenoyl.L.carnitine.	Proline.betaine	0.185965	0.444249
AC.08.1..Octenoyl.L.carnitine.	Tryptophan	-0.442105	0.0595814
AC.08.1..Octenoyl.L.carnitine.	Pyridoxine	0.198246	0.414208
AC.08.1..Octenoyl.L.carnitine.	Quinic.acid	0.166667	0.493714
AC.08.1..Octenoyl.L.carnitine.	Saccharopine	-0.0824561	0.73725
AC.08.1..Octenoyl.L.carnitine.	Sebacic.acid	-0.00877193	0.97413
AC.08.1..Octenoyl.L.carnitine.	Solanidine	-0.0631579	0.797947
AC.08.1..Octenoyl.L.carnitine.	Sphinganine	0.217544	0.369351
AC.08.1..Octenoyl.L.carnitine.	N.Methyl.2.pyrrolidone	0.463158	0.0474618
AC.08.1..Octenoyl.L.carnitine.	Tetrapyrrole.derivative	0.0175439	0.945416
AC.08.1..Octenoyl.L.carnitine.	Thiamine.isomer.1	0.0561404	0.820326
AC.08.1..Octenoyl.L.carnitine.	Thiamine.isomer.2	-0.0438596	0.859811
AC.08.1..Octenoyl.L.carnitine.	Phenylalanine	-0.501754	0.0302985
AC.08.1..Octenoyl.L.carnitine.	Trigonelline	-0.178947	0.461923
AC.08.1..Octenoyl.L.carnitine.	Trimethyluric.acid	-0.1	0.683361
AC.08.1..Octenoyl.L.carnitine.	Pantothenate	0.475439	0.0413366
AC.08.1..Octenoyl.L.carnitine.	Urobilin	-0.236842	0.327451
AC.08.1..Octenoyl.L.carnitine.	Urocanic.acid	0.054386	0.825943
AC.08.1..Octenoyl.L.carnitine.	Zeatin	0.14386	0.555527
AC.08.1..Octenoyl.L.carnitine.	Caffeine	0.0280702	0.91105
AC.08.1..Octenoyl.L.carnitine.	Triacetin	-0.00526316	0.985626
AC.08.1..Octenoyl.L.carnitine.	LysoPC.18.2.0.0	0.045614	0.854148
AC.08.1..Octenoyl.L.carnitine.	Venlafaxine	-0.0824561	0.73725
AC.08.1..Octenoyl.L.carnitine.	Pyrophosphoric acid	0.552632	0.0156147
AC.08.1..Octenoyl.L.carnitine.	LysoPE.16.0	0.045614	0.854148
AC.08.1..Octenoyl.L.carnitine.	Metformin	-0.110526	0.651719
AC.08.1..Octenoyl.L.carnitine.	Pyridoxamine	0.0105263	0.968384
AC.08.1..Octenoyl.L.carnitine.	Ne.Ne.Ne.Trimethyllysine	0.00877193	0.97413
AC.09.0..Nonanoylcarnitine.	X.4.Trimethylammoniobutanoic.acid	0.126316	0.60535
AC.09.0..Nonanoylcarnitine.	X1.3.Dicyclohexylurea	0.231579	0.338581
AC.09.0..Nonanoylcarnitine.	X1.3.Dimethylurate	-0.00526316	0.985626
AC.09.0..Nonanoylcarnitine.	Quinic.acid	0.305263	0.203275
AC.09.0..Nonanoylcarnitine.	Nutriacholic.acid.isomer.2	-0.303509	0.205987
AC.09.0..Nonanoylcarnitine.	X13.Docosenamide	-0.236842	0.327451
AC.09.0..Nonanoylcarnitine.	X2.x.Dimethylpyridine	-0.2	0.41001
AC.09.0..Nonanoylcarnitine.	Methylimidazoleacetic.acid	-0.308772	0.197925
AC.09.0..Nonanoylcarnitine.	X3..3.Hydroxyphenyl.propionic.acid	0.147368	0.545793
AC.09.0..Nonanoylcarnitine.	X4.aminophenol	-0.163158	0.502994
AC.09.0..Nonanoylcarnitine.	X4.Hydroxybenzoylcholine	-0.0263158	0.916769
AC.09.0..Nonanoylcarnitine.	X5.AVAB	-0.280702	0.24348
AC.09.0..Nonanoylcarnitine.	Aniline	-0.145614	0.55065
AC.09.0..Nonanoylcarnitine.	Azelaic.acid	-0.149123	0.540955
AC.09.0..Nonanoylcarnitine.	Histidinol	-0.340351	0.154058
AC.09.0..Nonanoylcarnitine.	BA...9.04	0.15614	0.521809
AC.09.0..Nonanoylcarnitine.	BA.7.85	0.0894737	0.715532
AC.09.0..Nonanoylcarnitine.	C24H32O7	0.324561	0.175037
AC.09.0..Nonanoylcarnitine.	Creatinine	0.326316	0.172613
AC.09.0..Nonanoylcarnitine.	C7H16N2O	-0.147368	0.545793
AC.09.0..Nonanoylcarnitine.	Chenodeoxycholic.acid	0.0807018	0.742711
AC.09.0..Nonanoylcarnitine.	Ketodeoxycholic.acid	-0.35614	0.134923
AC.09.0..Nonanoylcarnitine.	Glutamic.acid	-0.35614	0.134923
AC.09.0..Nonanoylcarnitine.	Citric.acid	0.254386	0.291978
AC.09.0..Nonanoylcarnitine.	L.Carnitine	0.338596	0.156296
AC.09.0..Nonanoylcarnitine.	Deoxycholic.acid	-0.107018	0.662204
AC.09.0..Nonanoylcarnitine.	Dimethylphenylamine	-0.185965	0.444249
AC.09.0..Nonanoylcarnitine.	Enterolactone	-0.142105	0.560424
AC.09.0..Nonanoylcarnitine.	Mesobilirubinogen	-0.366667	0.123156
AC.09.0..Nonanoylcarnitine.	FA.18.0..Stearic.acid.	-0.277193	0.24962
AC.09.0..Nonanoylcarnitine.	FA.18.0.O	0.0754386	0.759165
AC.09.0..Nonanoylcarnitine.	C6H11NO	0.350877	0.141101
AC.09.0..Nonanoylcarnitine.	FA.18.1..Octadecenoic.acid.	0.0631579	0.797947
AC.09.0..Nonanoylcarnitine.	FA.18.1.O..Hydroxyoctadecenoic.acid.	-0.163158	0.502994
AC.09.0..Nonanoylcarnitine.	FA.18.2..Linoleic.acid.	0.145614	0.55065
AC.09.0..Nonanoylcarnitine.	Glutaric.acid	-0.0859649	0.726365
AC.09.0..Nonanoylcarnitine.	Histamine	-0.194737	0.422674
AC.09.0..Nonanoylcarnitine.	Arginine	0.37193	0.117561
AC.09.0..Nonanoylcarnitine.	Hypoxanthine	-0.270175	0.262201
AC.09.0..Nonanoylcarnitine.	Indole.3.butyric.acid	-0.212281	0.381295
AC.09.0..Nonanoylcarnitine.	Leucine.Proline	0.0614035	0.803528
AC.09.0..Nonanoylcarnitine.	LysoPC.16.0.0.0	0.0263158	0.916769
AC.09.0..Nonanoylcarnitine.	LysoPE.15.0	-0.12807	0.600284
AC.09.0..Nonanoylcarnitine.	Phenylalanine	-0.0438596	0.859811
AC.09.0..Nonanoylcarnitine.	Tryptophan	0.0350877	0.888222
AC.09.0..Nonanoylcarnitine.	X4.amino.5.formamidomethyl.2.methylpyrimidine	-0.408772	0.0834701
AC.09.0..Nonanoylcarnitine.	Cholic.acid	-0.417544	0.0765833
AC.09.0..Nonanoylcarnitine.	N8.Acetylspermidine	0.00175439	0.997125
AC.09.0..Nonanoylcarnitine.	N.Methyl.2.pyrrolidone	-0.0912281	0.710136
AC.09.0..Nonanoylcarnitine.	Choline	-0.422807	0.0726631
AC.09.0..Nonanoylcarnitine.	Leucine	-0.429825	0.0676756
AC.09.0..Nonanoylcarnitine.	Oxindole.3.acetic.acid	-0.0508772	0.837202
AC.09.0..Nonanoylcarnitine.	N.Methyl.proline	0.140351	0.56534
AC.09.0..Nonanoylcarnitine.	Proline.betaine	-0.445614	0.0574116
AC.09.0..Nonanoylcarnitine.	Pyridoxine	0.150877	0.536138
AC.09.0..Nonanoylcarnitine.	X4.Amino.5.hydroxymethyl.2.methylpyrimidine	-0.447368	0.0563498
AC.09.0..Nonanoylcarnitine.	Valine	0.442105	0.0595814
AC.09.0..Nonanoylcarnitine.	Pyrophosphoric acid	0.0754386	0.759165
AC.09.0..Nonanoylcarnitine.	Urocanic.acid	-0.449123	0.0553032
AC.09.0..Nonanoylcarnitine.	Saccharopine	0.112281	0.6465
AC.09.0..Nonanoylcarnitine.	Sebacic.acid	0.257895	0.285185
AC.09.0..Nonanoylcarnitine.	Solanidine	0	1
AC.09.0..Nonanoylcarnitine.	Sphinganine	-0.0561404	0.820326
AC.09.0..Nonanoylcarnitine.	X4.amino.5.aminomethyl.2.methylpyrimidine	-0.463158	0.0474618
AC.09.0..Nonanoylcarnitine.	Lithocholic.acid	-0.480702	0.0389093
AC.09.0..Nonanoylcarnitine.	Stercobilin	-0.482456	0.0381257
AC.09.0..Nonanoylcarnitine.	Trigonelline	0.217544	0.369351
AC.09.0..Nonanoylcarnitine.	FA.16.0..Palmitic.acid.	-0.510526	0.0271916
AC.09.0..Nonanoylcarnitine.	Trimethyluric.acid	-0.257895	0.285185
AC.09.0..Nonanoylcarnitine.	Urobilin	0.0684211	0.781263
AC.09.0..Nonanoylcarnitine.	Triacetin	0.484211	0.0373544
AC.09.0..Nonanoylcarnitine.	Nutriacholic.acid.isomer.1	-0.522807	0.0232737
AC.09.0..Nonanoylcarnitine.	Zeatin	-0.133333	0.585196
AC.09.0..Nonanoylcarnitine.	Thiamine.isomer.1	-0.535088	0.0198211
AC.09.0..Nonanoylcarnitine.	X3.Indoleacetic.acid	-0.542105	0.0180412
AC.09.0..Nonanoylcarnitine.	Caffeine	-0.133333	0.585196
AC.09.0..Nonanoylcarnitine.	LysoPC.18.2.0.0	0.164912	0.498344
AC.09.0..Nonanoylcarnitine.	Methionine	-0.157895	0.517074
AC.09.0..Nonanoylcarnitine.	Venlafaxine	0.522807	0.0232737
AC.09.0..Nonanoylcarnitine.	LysoPE.16.0	0.112281	0.6465
AC.09.0..Nonanoylcarnitine.	Proline	-0.27193	0.259018
AC.09.0..Nonanoylcarnitine.	Metformin	-0.0929825	0.704753
AC.09.0..Nonanoylcarnitine.	Tetrapyrrole.derivative	-0.621053	0.0054697
AC.09.0..Nonanoylcarnitine.	Pyridoxamine	0.0578947	0.814718
AC.09.0..Nonanoylcarnitine.	Thiamine.isomer.2	-0.649123	0.00332846
AC.09.0..Nonanoylcarnitine.	Ne.Ne.Ne.Trimethyllysine	-0.22807	0.346125
AC.09.0..Nonanoylcarnitine.	Pantothenate	-0.282456	0.240447
AC.09.0..Nonanoylcarnitine.	X4.Pyridoxic.acid	-0.677193	0.00192701
AC.09.0..Nonanoylcarnitine.	X5..2.Hydroxyethyl..4.methylthiazole	-0.696491	0.0012776
AC.09.0..Nonanoylcarnitine.	Phosphoric.acid	-0.0578947	0.814718
AC.10.0..Decanoylcarnitine.	X.4.Trimethylammoniobutanoic.acid	0.277193	0.24962
AC.10.0..Decanoylcarnitine.	X1.3.Dicyclohexylurea	0.054386	0.825943
AC.10.0..Decanoylcarnitine.	X1.3.Dimethylurate	-0.122807	0.615534
AC.10.0..Decanoylcarnitine.	X13.Docosenamide	-0.175439	0.470896
AC.10.0..Decanoylcarnitine.	X2.x.Dimethylpyridine	-0.0596491	0.809119
AC.10.0..Decanoylcarnitine.	Oxindole.3.acetic.acid	0.307018	0.200588
AC.10.0..Decanoylcarnitine.	Thiamine.isomer.1	-0.307018	0.200588
AC.10.0..Decanoylcarnitine.	X3..3.Hydroxyphenyl.propionic.acid	0.131579	0.590207
AC.10.0..Decanoylcarnitine.	X4.amino.5.aminomethyl.2.methylpyrimidine	-0.191228	0.431234
AC.10.0..Decanoylcarnitine.	X4.amino.5.formamidomethyl.2.methylpyrimidine	-0.177193	0.466398
AC.10.0..Decanoylcarnitine.	X4.Amino.5.hydroxymethyl.2.methylpyrimidine	0.175439	0.470896
AC.10.0..Decanoylcarnitine.	X4.aminophenol	0.0508772	0.837202
AC.10.0..Decanoylcarnitine.	X4.Hydroxybenzoylcholine	-0.142105	0.560424
AC.10.0..Decanoylcarnitine.	X5..2.Hydroxyethyl..4.methylthiazole	-0.226316	0.349934
AC.10.0..Decanoylcarnitine.	X5.AVAB	0.263158	0.275184
AC.10.0..Decanoylcarnitine.	Aniline	0.0315789	0.899627
AC.10.0..Decanoylcarnitine.	BA...9.04	-0.0947368	0.699383
AC.10.0..Decanoylcarnitine.	BA.7.85	-0.0192982	0.93968
AC.10.0..Decanoylcarnitine.	C24H32O7	0.282456	0.240447
AC.10.0..Decanoylcarnitine.	C7H16N2O	-0.138596	0.570276
AC.10.0..Decanoylcarnitine.	Chenodeoxycholic.acid	-0.00175439	0.997125
AC.10.0..Decanoylcarnitine.	Cholic.acid	0.22807	0.346125
AC.10.0..Decanoylcarnitine.	Choline	0.0578947	0.814718
AC.10.0..Decanoylcarnitine.	Citric.acid	0.189474	0.43555
AC.10.0..Decanoylcarnitine.	Creatinine	0.173684	0.475415
AC.10.0..Decanoylcarnitine.	Deoxycholic.acid	-0.194737	0.422674
AC.10.0..Decanoylcarnitine.	Dimethylphenylamine	0.0298246	0.905336
AC.10.0..Decanoylcarnitine.	Leucine	-0.361404	0.128943
AC.10.0..Decanoylcarnitine.	FA.16.0..Palmitic.acid.	0.147368	0.545793
AC.10.0..Decanoylcarnitine.	FA.18.0..Stearic.acid.	0.238596	0.323791
AC.10.0..Decanoylcarnitine.	N.Methyl.2.pyrrolidone	0.349123	0.143204
AC.10.0..Decanoylcarnitine.	Enterolactone	0.352632	0.139019
AC.10.0..Decanoylcarnitine.	Phosphoric.acid	0.354386	0.13696
AC.10.0..Decanoylcarnitine.	Triacetin	0.357895	0.132908
AC.10.0..Decanoylcarnitine.	Glutaric.acid	-0.12807	0.600284
AC.10.0..Decanoylcarnitine.	Histamine	-0.226316	0.349934
AC.10.0..Decanoylcarnitine.	Hypoxanthine	-0.254386	0.291978
AC.10.0..Decanoylcarnitine.	Indole.3.butyric.acid	-0.0561404	0.820326
AC.10.0..Decanoylcarnitine.	X3.Indoleacetic.acid	-0.0596491	0.809119
AC.10.0..Decanoylcarnitine.	Ketodeoxycholic.acid	-0.00701754	0.979878
AC.10.0..Decanoylcarnitine.	X4.Pyridoxic.acid	-0.387719	0.101889
AC.10.0..Decanoylcarnitine.	Thiamine.isomer.2	-0.389474	0.100248
AC.10.0..Decanoylcarnitine.	Azelaic.acid	0.382456	0.106931
AC.10.0..Decanoylcarnitine.	Arginine	0.00526316	0.985626
AC.10.0..Decanoylcarnitine.	LysoPE.16.0	0.385965	0.10355
AC.10.0..Decanoylcarnitine.	L.Carnitine	0.0491228	0.842843
AC.10.0..Decanoylcarnitine.	Leucine.Proline	0.207018	0.393457
AC.10.0..Decanoylcarnitine.	Glutamic.acid	-0.289474	0.228565
AC.10.0..Decanoylcarnitine.	Histidinol	-0.103509	0.672752
AC.10.0..Decanoylcarnitine.	Lithocholic.acid	0.0368421	0.882528
AC.10.0..Decanoylcarnitine.	LysoPC.16.0.0.0	0.112281	0.6465
AC.10.0..Decanoylcarnitine.	LysoPE.15.0	-0.0666667	0.786815
AC.10.0..Decanoylcarnitine.	Phenylalanine	0.00701754	0.979878
AC.10.0..Decanoylcarnitine.	Tryptophan	0.0912281	0.710136
AC.10.0..Decanoylcarnitine.	Valine	0.0438596	0.859811
AC.10.0..Decanoylcarnitine.	Mesobilirubinogen	-0.0912281	0.710136
AC.10.0..Decanoylcarnitine.	Methylimidazoleacetic.acid	0.249123	0.302357
AC.10.0..Decanoylcarnitine.	N8.Acetylspermidine	-0.27193	0.259018
AC.10.0..Decanoylcarnitine.	FA.18.1..Octadecenoic.acid.	0.424561	0.0713908
AC.10.0..Decanoylcarnitine.	Nutriacholic.acid.isomer.1	0.0982456	0.688687
AC.10.0..Decanoylcarnitine.	Nutriacholic.acid.isomer.2	-0.142105	0.560424
AC.10.0..Decanoylcarnitine.	N.Methyl.proline	-0.0403509	0.871157
AC.10.0..Decanoylcarnitine.	Pyridoxine	-0.114035	0.641297
AC.10.0..Decanoylcarnitine.	Pyrophosphoric acid	0.442105	0.0595814
AC.10.0..Decanoylcarnitine.	Quinic.acid	-0.191228	0.431234
AC.10.0..Decanoylcarnitine.	Saccharopine	0.117544	0.630941
AC.10.0..Decanoylcarnitine.	Sebacic.acid	-0.277193	0.24962
AC.10.0..Decanoylcarnitine.	Solanidine	0.25614	0.288569
AC.10.0..Decanoylcarnitine.	Sphinganine	0.189474	0.43555
AC.10.0..Decanoylcarnitine.	Stercobilin	-0.3	0.211484
AC.10.0..Decanoylcarnitine.	Tetrapyrrole.derivative	-0.236842	0.327451
AC.10.0..Decanoylcarnitine.	Proline.betaine	-0.473684	0.0421715
AC.10.0..Decanoylcarnitine.	Trigonelline	-0.00526316	0.985626
AC.10.0..Decanoylcarnitine.	Trimethyluric.acid	0.12807	0.600284
AC.10.0..Decanoylcarnitine.	Urobilin	-0.131579	0.590207
AC.10.0..Decanoylcarnitine.	Urocanic.acid	0.0929825	0.704753
AC.10.0..Decanoylcarnitine.	Zeatin	-0.0754386	0.759165
AC.10.0..Decanoylcarnitine.	C6H11NO	0.487719	0.0358489
AC.10.0..Decanoylcarnitine.	Caffeine	-0.00877193	0.97413
AC.10.0..Decanoylcarnitine.	Metformin	-0.563158	0.0134589
AC.10.0..Decanoylcarnitine.	FA.18.2..Linoleic.acid.	0.492982	0.0336806
AC.10.0..Decanoylcarnitine.	FA.18.0.O	0.498246	0.0316174
AC.10.0..Decanoylcarnitine.	LysoPC.18.2.0.0	0.270175	0.262201
AC.10.0..Decanoylcarnitine.	Venlafaxine	0.0894737	0.715532
AC.10.0..Decanoylcarnitine.	FA.18.1.O..Hydroxyoctadecenoic.acid.	0.547368	0.0167926
AC.10.0..Decanoylcarnitine.	Proline	0.266667	0.268642
AC.10.0..Decanoylcarnitine.	Pyridoxamine	-0.15614	0.521809
AC.10.0..Decanoylcarnitine.	Methionine	0.62807	0.00485109
AC.10.0..Decanoylcarnitine.	Ne.Ne.Ne.Trimethyllysine	-0.207018	0.393457
AC.10.0..Decanoylcarnitine.	Pantothenate	0.0473684	0.848492
AC.10.1..Decenoylcarnitine.	X.4.Trimethylammoniobutanoic.acid	0.275439	0.252728
AC.10.1..Decenoylcarnitine.	X1.3.Dicyclohexylurea	-0.045614	0.854148
AC.10.1..Decenoylcarnitine.	X1.3.Dimethylurate	-0.0491228	0.842843
AC.10.1..Decenoylcarnitine.	X13.Docosenamide	0.0368421	0.882528
AC.10.1..Decenoylcarnitine.	X2.x.Dimethylpyridine	0.117544	0.630941
AC.10.1..Decenoylcarnitine.	X3..3.Hydroxyphenyl.propionic.acid	-0.173684	0.475415
AC.10.1..Decenoylcarnitine.	X4.amino.5.aminomethyl.2.methylpyrimidine	-0.259649	0.281826
AC.10.1..Decenoylcarnitine.	Quinic.acid	-0.314035	0.19008
AC.10.1..Decenoylcarnitine.	X4.amino.5.formamidomethyl.2.methylpyrimidine	-0.15614	0.521809
AC.10.1..Decenoylcarnitine.	Ne.Ne.Ne.Trimethyllysine	-0.317544	0.18497
AC.10.1..Decenoylcarnitine.	X4.Hydroxybenzoylcholine	-0.319298	0.182451
AC.10.1..Decenoylcarnitine.	X4.aminophenol	0.214035	0.377289
AC.10.1..Decenoylcarnitine.	Chenodeoxycholic.acid	-0.324561	0.175037
AC.10.1..Decenoylcarnitine.	X4.Pyridoxic.acid	-0.287719	0.231498
AC.10.1..Decenoylcarnitine.	Oxindole.3.acetic.acid	0.315789	0.187513
AC.10.1..Decenoylcarnitine.	X5..2.Hydroxyethyl..4.methylthiazole	-0.136842	0.57523
AC.10.1..Decenoylcarnitine.	Enterolactone	0.317544	0.18497
AC.10.1..Decenoylcarnitine.	Aniline	0.208772	0.389379
AC.10.1..Decenoylcarnitine.	Urobilin	-0.336842	0.158558
AC.10.1..Decenoylcarnitine.	BA...9.04	-0.235088	0.331136
AC.10.1..Decenoylcarnitine.	Pyridoxamine	-0.342105	0.151842
AC.10.1..Decenoylcarnitine.	BA.7.85	-0.0929825	0.704753
AC.10.1..Decenoylcarnitine.	C24H32O7	0.275439	0.252728
AC.10.1..Decenoylcarnitine.	C7H16N2O	-0.203509	0.401686
AC.10.1..Decenoylcarnitine.	LysoPE.16.0	0.331579	0.165481
AC.10.1..Decenoylcarnitine.	Cholic.acid	0.236842	0.327451
AC.10.1..Decenoylcarnitine.	Choline	-0.0754386	0.759165
AC.10.1..Decenoylcarnitine.	Citric.acid	-0.0877193	0.720942
AC.10.1..Decenoylcarnitine.	X5.AVAB	0.336842	0.158558
AC.10.1..Decenoylcarnitine.	Creatinine	-0.0333333	0.893922
AC.10.1..Decenoylcarnitine.	Deoxycholic.acid	-0.242105	0.316546
AC.10.1..Decenoylcarnitine.	Dimethylphenylamine	0.182456	0.453041
AC.10.1..Decenoylcarnitine.	FA.16.0..Palmitic.acid.	0.166667	0.493714
AC.10.1..Decenoylcarnitine.	FA.18.0..Stearic.acid.	0.263158	0.275184
AC.10.1..Decenoylcarnitine.	Glutaric.acid	-0.00877193	0.97413
AC.10.1..Decenoylcarnitine.	Histamine	-0.2	0.41001
AC.10.1..Decenoylcarnitine.	Hypoxanthine	-0.238596	0.323791
AC.10.1..Decenoylcarnitine.	Indole.3.butyric.acid	0.166667	0.493714
AC.10.1..Decenoylcarnitine.	X3.Indoleacetic.acid	0.0631579	0.797947
AC.10.1..Decenoylcarnitine.	Ketodeoxycholic.acid	0.147368	0.545793
AC.10.1..Decenoylcarnitine.	Leucine	-0.296491	0.217079
AC.10.1..Decenoylcarnitine.	Arginine	-0.0877193	0.720942
AC.10.1..Decenoylcarnitine.	L.Carnitine	0.0263158	0.916769
AC.10.1..Decenoylcarnitine.	Leucine.Proline	-0.0719298	0.770193
AC.10.1..Decenoylcarnitine.	C6H11NO	0.391228	0.0986274
AC.10.1..Decenoylcarnitine.	Glutamic.acid	-0.147368	0.545793
AC.10.1..Decenoylcarnitine.	Histidinol	-0.0842105	0.731801
AC.10.1..Decenoylcarnitine.	Thiamine.isomer.2	-0.398246	0.0923372
AC.10.1..Decenoylcarnitine.	Lithocholic.acid	0.0298246	0.905336
AC.10.1..Decenoylcarnitine.	LysoPC.16.0.0.0	0.103509	0.672752
AC.10.1..Decenoylcarnitine.	LysoPE.15.0	0.0666667	0.786815
AC.10.1..Decenoylcarnitine.	Phenylalanine	-0.0859649	0.726365
AC.10.1..Decenoylcarnitine.	Tryptophan	-0.0368421	0.882528
AC.10.1..Decenoylcarnitine.	Pyrophosphoric acid	0.408772	0.0834701
AC.10.1..Decenoylcarnitine.	Valine	0.0982456	0.688687
AC.10.1..Decenoylcarnitine.	Azelaic.acid	0.415789	0.077925
AC.10.1..Decenoylcarnitine.	Mesobilirubinogen	-0.103509	0.672752
AC.10.1..Decenoylcarnitine.	X4.Amino.5.hydroxymethyl.2.methylpyrimidine	0.419298	0.0752592
AC.10.1..Decenoylcarnitine.	Methylimidazoleacetic.acid	0.152632	0.531341
AC.10.1..Decenoylcarnitine.	N8.Acetylspermidine	-0.261404	0.278493
AC.10.1..Decenoylcarnitine.	N.Methyl.2.pyrrolidone	0.180702	0.457471
AC.10.1..Decenoylcarnitine.	Nutriacholic.acid.isomer.1	0.170175	0.484521
AC.10.1..Decenoylcarnitine.	Nutriacholic.acid.isomer.2	-0.103509	0.672752
AC.10.1..Decenoylcarnitine.	N.Methyl.proline	0.00701754	0.979878
AC.10.1..Decenoylcarnitine.	Pyridoxine	-0.0385965	0.87684
AC.10.1..Decenoylcarnitine.	FA.18.1..Octadecenoic.acid.	0.445614	0.0574116
AC.10.1..Decenoylcarnitine.	Saccharopine	0.121053	0.620653
AC.10.1..Decenoylcarnitine.	FA.18.0.O	0.450877	0.0542717
AC.10.1..Decenoylcarnitine.	Sebacic.acid	-0.140351	0.56534
AC.10.1..Decenoylcarnitine.	Solanidine	0.159649	0.512359
AC.10.1..Decenoylcarnitine.	Sphinganine	0.191228	0.431234
AC.10.1..Decenoylcarnitine.	Stercobilin	-0.124561	0.610433
AC.10.1..Decenoylcarnitine.	Tetrapyrrole.derivative	-0.00350877	0.991375
AC.10.1..Decenoylcarnitine.	Thiamine.isomer.1	-0.247368	0.305866
AC.10.1..Decenoylcarnitine.	Trigonelline	-0.0438596	0.859811
AC.10.1..Decenoylcarnitine.	Trimethyluric.acid	0.219298	0.365418
AC.10.1..Decenoylcarnitine.	Urocanic.acid	0.129825	0.595237
AC.10.1..Decenoylcarnitine.	Zeatin	0.0561404	0.820326
AC.10.1..Decenoylcarnitine.	Proline.betaine	-0.540351	0.0184736
AC.10.1..Decenoylcarnitine.	Caffeine	0.138596	0.570276
AC.10.1..Decenoylcarnitine.	Triacetin	0.145614	0.55065
AC.10.1..Decenoylcarnitine.	Methionine	0.496491	0.0322937
AC.10.1..Decenoylcarnitine.	LysoPC.18.2.0.0	0.0140351	0.956896
AC.10.1..Decenoylcarnitine.	FA.18.1.O..Hydroxyoctadecenoic.acid.	0.531579	0.0207625
AC.10.1..Decenoylcarnitine.	Venlafaxine	-0.0192982	0.93968
AC.10.1..Decenoylcarnitine.	Phosphoric.acid	0.557895	0.0145044
AC.10.1..Decenoylcarnitine.	FA.18.2..Linoleic.acid.	0.564912	0.0131243
AC.10.1..Decenoylcarnitine.	Proline	0.124561	0.610433
AC.10.1..Decenoylcarnitine.	Metformin	-0.589474	0.00910547
AC.10.1..Decenoylcarnitine.	Pantothenate	-0.0947368	0.699383
AC.10.2..Decadienoylcarnitine.	X1.3.Dicyclohexylurea	-0.126316	0.60535
AC.10.2..Decadienoylcarnitine.	X1.3.Dimethylurate	-0.0385965	0.87684
AC.10.2..Decadienoylcarnitine.	X13.Docosenamide	-0.0368421	0.882528
AC.10.2..Decadienoylcarnitine.	X2.x.Dimethylpyridine	0.0421053	0.865481
AC.10.2..Decadienoylcarnitine.	X3..3.Hydroxyphenyl.propionic.acid	-0.121053	0.620653
AC.10.2..Decadienoylcarnitine.	X4.amino.5.aminomethyl.2.methylpyrimidine	-0.177193	0.466398
AC.10.2..Decadienoylcarnitine.	X4.amino.5.formamidomethyl.2.methylpyrimidine	-0.229825	0.34234
AC.10.2..Decadienoylcarnitine.	Thiamine.isomer.2	-0.315789	0.187513
AC.10.2..Decadienoylcarnitine.	X4.Amino.5.hydroxymethyl.2.methylpyrimidine	0.25614	0.288569
AC.10.2..Decadienoylcarnitine.	X4.aminophenol	0.180702	0.457471
AC.10.2..Decadienoylcarnitine.	X4.Hydroxybenzoylcholine	-0.17193	0.479957
AC.10.2..Decadienoylcarnitine.	X4.Pyridoxic.acid	-0.291228	0.225656
AC.10.2..Decadienoylcarnitine.	X5..2.Hydroxyethyl..4.methylthiazole	-0.170175	0.484521
AC.10.2..Decadienoylcarnitine.	X5.AVAB	0.191228	0.431234
AC.10.2..Decadienoylcarnitine.	Aniline	0.157895	0.517074
AC.10.2..Decadienoylcarnitine.	Azelaic.acid	0.175439	0.470896
AC.10.2..Decadienoylcarnitine.	BA...9.04	-0.0526316	0.831569
AC.10.2..Decadienoylcarnitine.	BA.7.85	0.00877193	0.97413
AC.10.2..Decadienoylcarnitine.	Creatinine	0.322807	0.177485
AC.10.2..Decadienoylcarnitine.	C24H32O7	0.140351	0.56534
AC.10.2..Decadienoylcarnitine.	C6H11NO	0.284211	0.237439
AC.10.2..Decadienoylcarnitine.	C7H16N2O	-0.0298246	0.905336
AC.10.2..Decadienoylcarnitine.	Chenodeoxycholic.acid	-0.163158	0.502994
AC.10.2..Decadienoylcarnitine.	Cholic.acid	0.0982456	0.688687
AC.10.2..Decadienoylcarnitine.	Choline	-0.152632	0.531341
AC.10.2..Decadienoylcarnitine.	Citric.acid	0.0982456	0.688687
AC.10.2..Decadienoylcarnitine.	LysoPC.18.2.0.0	0.336842	0.158558
AC.10.2..Decadienoylcarnitine.	Deoxycholic.acid	-0.296491	0.217079
AC.10.2..Decadienoylcarnitine.	Dimethylphenylamine	0.0964912	0.694028
AC.10.2..Decadienoylcarnitine.	FA.16.0..Palmitic.acid.	0.108772	0.656954
AC.10.2..Decadienoylcarnitine.	FA.18.0..Stearic.acid.	0.2	0.41001
AC.10.2..Decadienoylcarnitine.	Glutaric.acid	0.054386	0.825943
AC.10.2..Decadienoylcarnitine.	Histamine	-0.138596	0.570276
AC.10.2..Decadienoylcarnitine.	Hypoxanthine	-0.0368421	0.882528
AC.10.2..Decadienoylcarnitine.	Indole.3.butyric.acid	0.0894737	0.715532
AC.10.2..Decadienoylcarnitine.	X3.Indoleacetic.acid	0.0263158	0.916769
AC.10.2..Decadienoylcarnitine.	Ketodeoxycholic.acid	0.0421053	0.865481
AC.10.2..Decadienoylcarnitine.	Arginine	-0.0210526	0.933947
AC.10.2..Decadienoylcarnitine.	L.Carnitine	0.214035	0.377289
AC.10.2..Decadienoylcarnitine.	Leucine.Proline	0.0122807	0.962639
AC.10.2..Decadienoylcarnitine.	Glutamic.acid	-0.240351	0.320156
AC.10.2..Decadienoylcarnitine.	Histidinol	-0.282456	0.240447
AC.10.2..Decadienoylcarnitine.	Lithocholic.acid	-0.136842	0.57523
AC.10.2..Decadienoylcarnitine.	LysoPC.16.0.0.0	0.0614035	0.803528
AC.10.2..Decadienoylcarnitine.	LysoPE.15.0	0.0859649	0.726365
AC.10.2..Decadienoylcarnitine.	Phenylalanine	-0.159649	0.512359
AC.10.2..Decadienoylcarnitine.	Tryptophan	-0.0877193	0.720942
AC.10.2..Decadienoylcarnitine.	Enterolactone	0.410526	0.0820568
AC.10.2..Decadienoylcarnitine.	Valine	0.192982	0.426943
AC.10.2..Decadienoylcarnitine.	Mesobilirubinogen	-0.0894737	0.715532
AC.10.2..Decadienoylcarnitine.	Methylimidazoleacetic.acid	0.187719	0.439888
AC.10.2..Decadienoylcarnitine.	Leucine	-0.421053	0.0739525
AC.10.2..Decadienoylcarnitine.	N8.Acetylspermidine	-0.231579	0.338581
AC.10.2..Decadienoylcarnitine.	N.Methyl.2.pyrrolidone	0.17193	0.479957
AC.10.2..Decadienoylcarnitine.	Nutriacholic.acid.isomer.1	-0.0649123	0.792376
AC.10.2..Decadienoylcarnitine.	Nutriacholic.acid.isomer.2	-0.207018	0.393457
AC.10.2..Decadienoylcarnitine.	Oxindole.3.acetic.acid	0.298246	0.214269
AC.10.2..Decadienoylcarnitine.	N.Methyl.proline	0.233333	0.334846
AC.10.2..Decadienoylcarnitine.	Pyridoxine	0.129825	0.595237
AC.10.2..Decadienoylcarnitine.	Quinic.acid	-0.126316	0.60535
AC.10.2..Decadienoylcarnitine.	Saccharopine	0.282456	0.240447
AC.10.2..Decadienoylcarnitine.	X.4.Trimethylammoniobutanoic.acid	0.454386	0.0522534
AC.10.2..Decadienoylcarnitine.	Sebacic.acid	0.0403509	0.871157
AC.10.2..Decadienoylcarnitine.	Solanidine	0.045614	0.854148
AC.10.2..Decadienoylcarnitine.	Sphinganine	0.187719	0.439888
AC.10.2..Decadienoylcarnitine.	Stercobilin	-0.121053	0.620653
AC.10.2..Decadienoylcarnitine.	Tetrapyrrole.derivative	-0.077193	0.753669
AC.10.2..Decadienoylcarnitine.	Thiamine.isomer.1	-0.154386	0.526565
AC.10.2..Decadienoylcarnitine.	Proline.betaine	-0.5	0.0309524
AC.10.2..Decadienoylcarnitine.	Trigonelline	0.108772	0.656954
AC.10.2..Decadienoylcarnitine.	Trimethyluric.acid	0.159649	0.512359
AC.10.2..Decadienoylcarnitine.	Urobilin	-0.231579	0.338581
AC.10.2..Decadienoylcarnitine.	Urocanic.acid	0.0912281	0.710136
AC.10.2..Decadienoylcarnitine.	Zeatin	0.0736842	0.764673
AC.10.2..Decadienoylcarnitine.	Caffeine	0.245614	0.309401
AC.10.2..Decadienoylcarnitine.	Triacetin	0.273684	0.25586
AC.10.2..Decadienoylcarnitine.	FA.18.2..Linoleic.acid.	0.503509	0.0296556
AC.10.2..Decadienoylcarnitine.	FA.18.1..Octadecenoic.acid.	0.512281	0.0266018
AC.10.2..Decadienoylcarnitine.	Venlafaxine	0.0964912	0.694028
AC.10.2..Decadienoylcarnitine.	FA.18.1.O..Hydroxyoctadecenoic.acid.	0.54386	0.0176169
AC.10.2..Decadienoylcarnitine.	Pyrophosphoric acid	0.563158	0.0134589
AC.10.2..Decadienoylcarnitine.	LysoPE.16.0	0.584211	0.00986849
AC.10.2..Decadienoylcarnitine.	FA.18.0.O	0.587719	0.00935427
AC.10.2..Decadienoylcarnitine.	Methionine	0.594737	0.00839121
AC.10.2..Decadienoylcarnitine.	Metformin	-0.585965	0.00960858
AC.10.2..Decadienoylcarnitine.	Proline	0.177193	0.466398
AC.10.2..Decadienoylcarnitine.	Pyridoxamine	-0.245614	0.309401
AC.10.2..Decadienoylcarnitine.	Ne.Ne.Ne.Trimethyllysine	-0.157895	0.517074
AC.10.2..Decadienoylcarnitine.	Pantothenate	0.129825	0.595237
AC.10.2..Decadienoylcarnitine.	Phosphoric.acid	0.261404	0.278493
AC.10.3..Decatrienoylcarnitine.	Valine	0.301754	0.208723
AC.10.3..Decatrienoylcarnitine.	LysoPC.18.2.0.0	0.301754	0.208723
AC.10.3..Decatrienoylcarnitine.	X1.3.Dicyclohexylurea	-0.0403509	0.871157
AC.10.3..Decatrienoylcarnitine.	X1.3.Dimethylurate	-0.164912	0.498344
AC.10.3..Decatrienoylcarnitine.	X13.Docosenamide	-0.140351	0.56534
AC.10.3..Decatrienoylcarnitine.	X2.x.Dimethylpyridine	-0.112281	0.6465
AC.10.3..Decatrienoylcarnitine.	X3..3.Hydroxyphenyl.propionic.acid	-0.117544	0.630941
AC.10.3..Decatrienoylcarnitine.	X4.amino.5.aminomethyl.2.methylpyrimidine	-0.077193	0.753669
AC.10.3..Decatrienoylcarnitine.	Pyrophosphoric acid	0.308772	0.197925
AC.10.3..Decatrienoylcarnitine.	X4.amino.5.formamidomethyl.2.methylpyrimidine	-0.0842105	0.731801
AC.10.3..Decatrienoylcarnitine.	X4.Amino.5.hydroxymethyl.2.methylpyrimidine	-0.0526316	0.831569
AC.10.3..Decatrienoylcarnitine.	X4.aminophenol	0.0473684	0.848492
AC.10.3..Decatrienoylcarnitine.	X4.Hydroxybenzoylcholine	-0.0105263	0.968384
AC.10.3..Decatrienoylcarnitine.	X4.Pyridoxic.acid	-0.292982	0.222772
AC.10.3..Decatrienoylcarnitine.	X5..2.Hydroxyethyl..4.methylthiazole	-0.263158	0.275184
AC.10.3..Decatrienoylcarnitine.	X5.AVAB	-0.0438596	0.859811
AC.10.3..Decatrienoylcarnitine.	Aniline	0.0175439	0.945416
AC.10.3..Decatrienoylcarnitine.	Azelaic.acid	-0.296491	0.217079
AC.10.3..Decatrienoylcarnitine.	BA...9.04	0.0438596	0.859811
AC.10.3..Decatrienoylcarnitine.	BA.7.85	-0.0684211	0.781263
AC.10.3..Decatrienoylcarnitine.	C24H32O7	-0.0824561	0.73725
AC.10.3..Decatrienoylcarnitine.	C6H11NO	0.150877	0.536138
AC.10.3..Decatrienoylcarnitine.	C7H16N2O	-0.0385965	0.87684
AC.10.3..Decatrienoylcarnitine.	Chenodeoxycholic.acid	-0.0175439	0.945416
AC.10.3..Decatrienoylcarnitine.	Deoxycholic.acid	-0.349123	0.143204
AC.10.3..Decatrienoylcarnitine.	Cholic.acid	-0.24386	0.312961
AC.10.3..Decatrienoylcarnitine.	Citric.acid	0.215789	0.373308
AC.10.3..Decatrienoylcarnitine.	Dimethylphenylamine	-0.0912281	0.710136
AC.10.3..Decatrienoylcarnitine.	Enterolactone	0.0859649	0.726365
AC.10.3..Decatrienoylcarnitine.	Ne.Ne.Ne.Trimethyllysine	-0.368421	0.12127
AC.10.3..Decatrienoylcarnitine.	FA.18.0.O	0.138596	0.570276
AC.10.3..Decatrienoylcarnitine.	FA.18.1..Octadecenoic.acid.	0.077193	0.753669
AC.10.3..Decatrienoylcarnitine.	FA.18.1.O..Hydroxyoctadecenoic.acid.	0.00175439	0.997125
AC.10.3..Decatrienoylcarnitine.	FA.18.2..Linoleic.acid.	0.00526316	0.985626
AC.10.3..Decatrienoylcarnitine.	Triacetin	0.363158	0.126993
AC.10.3..Decatrienoylcarnitine.	Glutaric.acid	0.119298	0.625788
AC.10.3..Decatrienoylcarnitine.	Histamine	-0.135088	0.580204
AC.10.3..Decatrienoylcarnitine.	Hypoxanthine	-0.0614035	0.803528
AC.10.3..Decatrienoylcarnitine.	Indole.3.butyric.acid	0.0210526	0.933947
AC.10.3..Decatrienoylcarnitine.	Nutriacholic.acid.isomer.1	-0.380702	0.108651
AC.10.3..Decatrienoylcarnitine.	X3.Indoleacetic.acid	-0.214035	0.377289
AC.10.3..Decatrienoylcarnitine.	FA.18.0..Stearic.acid.	-0.384211	0.10523
AC.10.3..Decatrienoylcarnitine.	Ketodeoxycholic.acid	-0.168421	0.489107
AC.10.3..Decatrienoylcarnitine.	X.4.Trimethylammoniobutanoic.acid	0.380702	0.108651
AC.10.3..Decatrienoylcarnitine.	Arginine	0.284211	0.237439
AC.10.3..Decatrienoylcarnitine.	Leucine.Proline	-0.0859649	0.726365
AC.10.3..Decatrienoylcarnitine.	FA.16.0..Palmitic.acid.	-0.394737	0.0954438
AC.10.3..Decatrienoylcarnitine.	LysoPE.16.0	0.396491	0.0938809
AC.10.3..Decatrienoylcarnitine.	LysoPC.16.0.0.0	-0.126316	0.60535
AC.10.3..Decatrienoylcarnitine.	LysoPE.15.0	0.119298	0.625788
AC.10.3..Decatrienoylcarnitine.	Phenylalanine	-0.212281	0.381295
AC.10.3..Decatrienoylcarnitine.	Tryptophan	-0.119298	0.625788
AC.10.3..Decatrienoylcarnitine.	Mesobilirubinogen	-0.114035	0.641297
AC.10.3..Decatrienoylcarnitine.	Methylimidazoleacetic.acid	-0.0298246	0.905336
AC.10.3..Decatrienoylcarnitine.	N8.Acetylspermidine	-0.196491	0.418429
AC.10.3..Decatrienoylcarnitine.	Creatinine	0.424561	0.0713908
AC.10.3..Decatrienoylcarnitine.	N.Methyl.2.pyrrolidone	0.0105263	0.968384
AC.10.3..Decatrienoylcarnitine.	Proline.betaine	-0.422807	0.0726631
AC.10.3..Decatrienoylcarnitine.	Nutriacholic.acid.isomer.2	-0.254386	0.291978
AC.10.3..Decatrienoylcarnitine.	Histidinol	-0.435088	0.0641098
AC.10.3..Decatrienoylcarnitine.	Oxindole.3.acetic.acid	0.0175439	0.945416
AC.10.3..Decatrienoylcarnitine.	N.Methyl.proline	0.277193	0.24962
AC.10.3..Decatrienoylcarnitine.	Pyridoxine	0.138596	0.570276
AC.10.3..Decatrienoylcarnitine.	Quinic.acid	0.222807	0.357627
AC.10.3..Decatrienoylcarnitine.	Saccharopine	0.270175	0.262201
AC.10.3..Decatrienoylcarnitine.	Sebacic.acid	0.0877193	0.720942
AC.10.3..Decatrienoylcarnitine.	Solanidine	-0.1	0.683361
AC.10.3..Decatrienoylcarnitine.	Choline	-0.459649	0.0493356
AC.10.3..Decatrienoylcarnitine.	Sphinganine	0.119298	0.625788
AC.10.3..Decatrienoylcarnitine.	Stercobilin	-0.180702	0.457471
AC.10.3..Decatrienoylcarnitine.	Leucine	-0.464912	0.046546
AC.10.3..Decatrienoylcarnitine.	Tetrapyrrole.derivative	-0.149123	0.540955
AC.10.3..Decatrienoylcarnitine.	Thiamine.isomer.1	-0.0192982	0.93968
AC.10.3..Decatrienoylcarnitine.	Thiamine.isomer.2	-0.135088	0.580204
AC.10.3..Decatrienoylcarnitine.	Glutamic.acid	-0.496491	0.0322937
AC.10.3..Decatrienoylcarnitine.	Trigonelline	0.2	0.41001
AC.10.3..Decatrienoylcarnitine.	L.Carnitine	0.475439	0.0413366
AC.10.3..Decatrienoylcarnitine.	Trimethyluric.acid	-0.107018	0.662204
AC.10.3..Decatrienoylcarnitine.	Urobilin	-0.0701754	0.775723
AC.10.3..Decatrienoylcarnitine.	Urocanic.acid	-0.177193	0.466398
AC.10.3..Decatrienoylcarnitine.	Zeatin	0.0894737	0.715532
AC.10.3..Decatrienoylcarnitine.	Lithocholic.acid	-0.540351	0.0184736
AC.10.3..Decatrienoylcarnitine.	Caffeine	0.115789	0.636111
AC.10.3..Decatrienoylcarnitine.	Methionine	0.192982	0.426943
AC.10.3..Decatrienoylcarnitine.	Venlafaxine	0.107018	0.662204
AC.10.3..Decatrienoylcarnitine.	Proline	0.0368421	0.882528
AC.10.3..Decatrienoylcarnitine.	Metformin	-0.161404	0.507666
AC.10.3..Decatrienoylcarnitine.	Pyridoxamine	0.136842	0.57523
AC.10.3..Decatrienoylcarnitine.	Pantothenate	0.0526316	0.831569
AC.10.3..Decatrienoylcarnitine.	Phosphoric.acid	-0.0578947	0.814718
AC.11.1..Undecenoylcarnitine.	X.4.Trimethylammoniobutanoic.acid	0.0982456	0.688687
AC.11.1..Undecenoylcarnitine.	X1.3.Dicyclohexylurea	0.122807	0.615534
AC.11.1..Undecenoylcarnitine.	X1.3.Dimethylurate	-0.27193	0.259018
AC.11.1..Undecenoylcarnitine.	X2.x.Dimethylpyridine	-0.294737	0.219913
AC.11.1..Undecenoylcarnitine.	X3..3.Hydroxyphenyl.propionic.acid	0.210526	0.385324
AC.11.1..Undecenoylcarnitine.	Zeatin	-0.308772	0.197925
AC.11.1..Undecenoylcarnitine.	X4.Amino.5.hydroxymethyl.2.methylpyrimidine	-0.175439	0.470896
AC.11.1..Undecenoylcarnitine.	X3.Indoleacetic.acid	-0.319298	0.182451
AC.11.1..Undecenoylcarnitine.	FA.18.2..Linoleic.acid.	0.312281	0.192671
AC.11.1..Undecenoylcarnitine.	X4.aminophenol	-0.240351	0.320156
AC.11.1..Undecenoylcarnitine.	X4.Hydroxybenzoylcholine	-0.00526316	0.985626
AC.11.1..Undecenoylcarnitine.	Aniline	-0.233333	0.334846
AC.11.1..Undecenoylcarnitine.	Azelaic.acid	-0.0964912	0.694028
AC.11.1..Undecenoylcarnitine.	BA...9.04	-0.105263	0.667471
AC.11.1..Undecenoylcarnitine.	BA.7.85	0.0210526	0.933947
AC.11.1..Undecenoylcarnitine.	Chenodeoxycholic.acid	0.168421	0.489107
AC.11.1..Undecenoylcarnitine.	Cholic.acid	-0.350877	0.141101
AC.11.1..Undecenoylcarnitine.	X5.AVAB	-0.352632	0.139019
AC.11.1..Undecenoylcarnitine.	Citric.acid	0.191228	0.431234
AC.11.1..Undecenoylcarnitine.	Creatinine	0.152632	0.531341
AC.11.1..Undecenoylcarnitine.	Hypoxanthine	-0.357895	0.132908
AC.11.1..Undecenoylcarnitine.	Deoxycholic.acid	-0.273684	0.25586
AC.11.1..Undecenoylcarnitine.	Dimethylphenylamine	-0.254386	0.291978
AC.11.1..Undecenoylcarnitine.	Enterolactone	-0.191228	0.431234
AC.11.1..Undecenoylcarnitine.	FA.18.0.O	0.345614	0.147478
AC.11.1..Undecenoylcarnitine.	Trimethyluric.acid	-0.364912	0.125064
AC.11.1..Undecenoylcarnitine.	FA.18.1..Octadecenoic.acid.	0.242105	0.316546
AC.11.1..Undecenoylcarnitine.	C24H32O7	0.35614	0.134923
AC.11.1..Undecenoylcarnitine.	FA.18.1.O..Hydroxyoctadecenoic.acid.	-0.0877193	0.720942
AC.11.1..Undecenoylcarnitine.	Glutaric.acid	-0.201754	0.405836
AC.11.1..Undecenoylcarnitine.	Histamine	-0.126316	0.60535
AC.11.1..Undecenoylcarnitine.	Indole.3.butyric.acid	-0.201754	0.405836
AC.11.1..Undecenoylcarnitine.	FA.18.0..Stearic.acid.	-0.382456	0.106931
AC.11.1..Undecenoylcarnitine.	Ketodeoxycholic.acid	-0.284211	0.237439
AC.11.1..Undecenoylcarnitine.	L.Carnitine	0.0842105	0.731801
AC.11.1..Undecenoylcarnitine.	Leucine.Proline	-0.105263	0.667471
AC.11.1..Undecenoylcarnitine.	Mesobilirubinogen	-0.396491	0.0938809
AC.11.1..Undecenoylcarnitine.	LysoPC.16.0.0.0	0.0982456	0.688687
AC.11.1..Undecenoylcarnitine.	Lithocholic.acid	-0.401754	0.0893068
AC.11.1..Undecenoylcarnitine.	LysoPE.15.0	-0.110526	0.651719
AC.11.1..Undecenoylcarnitine.	Phenylalanine	0.1	0.683361
AC.11.1..Undecenoylcarnitine.	Tryptophan	0.201754	0.405836
AC.11.1..Undecenoylcarnitine.	C6H11NO	0.414035	0.0792844
AC.11.1..Undecenoylcarnitine.	Valine	0.296491	0.217079
AC.11.1..Undecenoylcarnitine.	Nutriacholic.acid.isomer.1	-0.421053	0.0739525
AC.11.1..Undecenoylcarnitine.	N8.Acetylspermidine	-0.192982	0.426943
AC.11.1..Undecenoylcarnitine.	N.Methyl.2.pyrrolidone	-0.184211	0.448633
AC.11.1..Undecenoylcarnitine.	Choline	-0.422807	0.0726631
AC.11.1..Undecenoylcarnitine.	Urocanic.acid	-0.426316	0.0701356
AC.11.1..Undecenoylcarnitine.	Histidinol	-0.42807	0.0688972
AC.11.1..Undecenoylcarnitine.	Oxindole.3.acetic.acid	-0.0649123	0.792376
AC.11.1..Undecenoylcarnitine.	Pantothenate	-0.438596	0.0618138
AC.11.1..Undecenoylcarnitine.	N.Methyl.proline	-0.00877193	0.97413
AC.11.1..Undecenoylcarnitine.	Pyridoxine	0.0807018	0.742711
AC.11.1..Undecenoylcarnitine.	Pyrophosphoric acid	0.0877193	0.720942
AC.11.1..Undecenoylcarnitine.	Quinic.acid	0.0157895	0.951155
AC.11.1..Undecenoylcarnitine.	C7H16N2O	-0.450877	0.0542717
AC.11.1..Undecenoylcarnitine.	Saccharopine	0.170175	0.484521
AC.11.1..Undecenoylcarnitine.	Sebacic.acid	-0.0859649	0.726365
AC.11.1..Undecenoylcarnitine.	Solanidine	0.0614035	0.803528
AC.11.1..Undecenoylcarnitine.	Nutriacholic.acid.isomer.2	-0.45614	0.0512663
AC.11.1..Undecenoylcarnitine.	Ne.Ne.Ne.Trimethyllysine	-0.457895	0.0502938
AC.11.1..Undecenoylcarnitine.	Sphinganine	0.0754386	0.759165
AC.11.1..Undecenoylcarnitine.	Glutamic.acid	-0.461404	0.0483916
AC.11.1..Undecenoylcarnitine.	Methylimidazoleacetic.acid	-0.464912	0.046546
AC.11.1..Undecenoylcarnitine.	X13.Docosenamide	-0.466667	0.0456439
AC.11.1..Undecenoylcarnitine.	X4.amino.5.formamidomethyl.2.methylpyrimidine	-0.489474	0.0351142
AC.11.1..Undecenoylcarnitine.	Trigonelline	0.110526	0.651719
AC.11.1..Undecenoylcarnitine.	Tetrapyrrole.derivative	-0.510526	0.0271916
AC.11.1..Undecenoylcarnitine.	Thiamine.isomer.1	-0.510526	0.0271916
AC.11.1..Undecenoylcarnitine.	Urobilin	0.0263158	0.916769
AC.11.1..Undecenoylcarnitine.	Stercobilin	-0.54386	0.0176169
AC.11.1..Undecenoylcarnitine.	X4.amino.5.aminomethyl.2.methylpyrimidine	-0.552632	0.0156147
AC.11.1..Undecenoylcarnitine.	Caffeine	-0.0403509	0.871157
AC.11.1..Undecenoylcarnitine.	Leucine	-0.564912	0.0131243
AC.11.1..Undecenoylcarnitine.	LysoPC.18.2.0.0	0.0754386	0.759165
AC.11.1..Undecenoylcarnitine.	Methionine	-0.0859649	0.726365
AC.11.1..Undecenoylcarnitine.	Triacetin	0.566667	0.0127964
AC.11.1..Undecenoylcarnitine.	LysoPE.16.0	0.105263	0.667471
AC.11.1..Undecenoylcarnitine.	Arginine	0.577193	0.010966
AC.11.1..Undecenoylcarnitine.	X5..2.Hydroxyethyl..4.methylthiazole	-0.582456	0.0101341
AC.11.1..Undecenoylcarnitine.	Venlafaxine	0.598246	0.00794093
AC.11.1..Undecenoylcarnitine.	Proline	-0.296491	0.217079
AC.11.1..Undecenoylcarnitine.	FA.16.0..Palmitic.acid.	-0.587719	0.00935427
AC.11.1..Undecenoylcarnitine.	Metformin	-0.268421	0.265409
AC.11.1..Undecenoylcarnitine.	Proline.betaine	-0.624561	0.00515281
AC.11.1..Undecenoylcarnitine.	Pyridoxamine	0.122807	0.615534
AC.11.1..Undecenoylcarnitine.	Thiamine.isomer.2	-0.640351	0.00390643
AC.11.1..Undecenoylcarnitine.	Phosphoric.acid	0.166667	0.493714
AC.11.1..Undecenoylcarnitine.	X4.Pyridoxic.acid	-0.701754	0.00113548
AC.12.0..Dodecanoylcarnitine.	X.4.Trimethylammoniobutanoic.acid	0.212281	0.381295
AC.12.0..Dodecanoylcarnitine.	LysoPE.16.0	0.301754	0.208723
AC.12.0..Dodecanoylcarnitine.	X1.3.Dicyclohexylurea	-0.0491228	0.842843
AC.12.0..Dodecanoylcarnitine.	X1.3.Dimethylurate	-0.242105	0.316546
AC.12.0..Dodecanoylcarnitine.	X13.Docosenamide	-0.164912	0.498344
AC.12.0..Dodecanoylcarnitine.	X2.x.Dimethylpyridine	-0.0192982	0.93968
AC.12.0..Dodecanoylcarnitine.	Glutamic.acid	-0.308772	0.197925
AC.12.0..Dodecanoylcarnitine.	X3..3.Hydroxyphenyl.propionic.acid	0.147368	0.545793
AC.12.0..Dodecanoylcarnitine.	X4.amino.5.aminomethyl.2.methylpyrimidine	-0.264912	0.271901
AC.12.0..Dodecanoylcarnitine.	X4.amino.5.formamidomethyl.2.methylpyrimidine	-0.280702	0.24348
AC.12.0..Dodecanoylcarnitine.	X4.Amino.5.hydroxymethyl.2.methylpyrimidine	0.250877	0.298872
AC.12.0..Dodecanoylcarnitine.	X4.aminophenol	0.0438596	0.859811
AC.12.0..Dodecanoylcarnitine.	X4.Hydroxybenzoylcholine	-0.107018	0.662204
AC.12.0..Dodecanoylcarnitine.	Oxindole.3.acetic.acid	0.314035	0.19008
AC.12.0..Dodecanoylcarnitine.	X5..2.Hydroxyethyl..4.methylthiazole	-0.257895	0.285185
AC.12.0..Dodecanoylcarnitine.	X5.AVAB	0.121053	0.620653
AC.12.0..Dodecanoylcarnitine.	Aniline	0.0719298	0.770193
AC.12.0..Dodecanoylcarnitine.	Stercobilin	-0.340351	0.154058
AC.12.0..Dodecanoylcarnitine.	Ne.Ne.Ne.Trimethyllysine	-0.340351	0.154058
AC.12.0..Dodecanoylcarnitine.	BA...9.04	-0.107018	0.662204
AC.12.0..Dodecanoylcarnitine.	BA.7.85	-0.0403509	0.871157
AC.12.0..Dodecanoylcarnitine.	Pyrophosphoric acid	0.322807	0.177485
AC.12.0..Dodecanoylcarnitine.	C7H16N2O	-0.294737	0.219913
AC.12.0..Dodecanoylcarnitine.	Chenodeoxycholic.acid	-0.0280702	0.91105
AC.12.0..Dodecanoylcarnitine.	Cholic.acid	0.131579	0.590207
AC.12.0..Dodecanoylcarnitine.	Choline	0.0438596	0.859811
AC.12.0..Dodecanoylcarnitine.	Citric.acid	0.0701754	0.775723
AC.12.0..Dodecanoylcarnitine.	Creatinine	0.0894737	0.715532
AC.12.0..Dodecanoylcarnitine.	Deoxycholic.acid	-0.242105	0.316546
AC.12.0..Dodecanoylcarnitine.	Dimethylphenylamine	0.0526316	0.831569
AC.12.0..Dodecanoylcarnitine.	Leucine	-0.363158	0.126993
AC.12.0..Dodecanoylcarnitine.	Enterolactone	0.3	0.211484
AC.12.0..Dodecanoylcarnitine.	Azelaic.acid	0.345614	0.147478
AC.12.0..Dodecanoylcarnitine.	FA.16.0..Palmitic.acid.	0.0912281	0.710136
AC.12.0..Dodecanoylcarnitine.	FA.18.0..Stearic.acid.	0.196491	0.418429
AC.12.0..Dodecanoylcarnitine.	Glutaric.acid	-0.240351	0.320156
AC.12.0..Dodecanoylcarnitine.	Histamine	-0.222807	0.357627
AC.12.0..Dodecanoylcarnitine.	Hypoxanthine	-0.266667	0.268642
AC.12.0..Dodecanoylcarnitine.	Indole.3.butyric.acid	-0.0245614	0.922491
AC.12.0..Dodecanoylcarnitine.	X3.Indoleacetic.acid	-0.112281	0.6465
AC.12.0..Dodecanoylcarnitine.	Ketodeoxycholic.acid	-0.0210526	0.933947
AC.12.0..Dodecanoylcarnitine.	Thiamine.isomer.2	-0.385965	0.10355
AC.12.0..Dodecanoylcarnitine.	Arginine	0.0824561	0.73725
AC.12.0..Dodecanoylcarnitine.	C24H32O7	0.389474	0.100248
AC.12.0..Dodecanoylcarnitine.	L.Carnitine	0.0596491	0.809119
AC.12.0..Dodecanoylcarnitine.	Leucine.Proline	0.0368421	0.882528
AC.12.0..Dodecanoylcarnitine.	Triacetin	0.392982	0.0970259
AC.12.0..Dodecanoylcarnitine.	Histidinol	-0.208772	0.389379
AC.12.0..Dodecanoylcarnitine.	Lithocholic.acid	-0.022807	0.928218
AC.12.0..Dodecanoylcarnitine.	LysoPC.16.0.0.0	0.2	0.41001
AC.12.0..Dodecanoylcarnitine.	LysoPE.15.0	-0.0719298	0.770193
AC.12.0..Dodecanoylcarnitine.	Phenylalanine	0.133333	0.585196
AC.12.0..Dodecanoylcarnitine.	Tryptophan	0.215789	0.373308
AC.12.0..Dodecanoylcarnitine.	Valine	-0.0280702	0.91105
AC.12.0..Dodecanoylcarnitine.	Mesobilirubinogen	-0.0263158	0.916769
AC.12.0..Dodecanoylcarnitine.	Methylimidazoleacetic.acid	0.0754386	0.759165
AC.12.0..Dodecanoylcarnitine.	N8.Acetylspermidine	-0.259649	0.281826
AC.12.0..Dodecanoylcarnitine.	N.Methyl.2.pyrrolidone	0.192982	0.426943
AC.12.0..Dodecanoylcarnitine.	Nutriacholic.acid.isomer.1	0.0105263	0.968384
AC.12.0..Dodecanoylcarnitine.	FA.18.1..Octadecenoic.acid.	0.42807	0.0688972
AC.12.0..Dodecanoylcarnitine.	Nutriacholic.acid.isomer.2	-0.175439	0.470896
AC.12.0..Dodecanoylcarnitine.	N.Methyl.proline	-0.101754	0.678049
AC.12.0..Dodecanoylcarnitine.	Pyridoxine	-0.129825	0.595237
AC.12.0..Dodecanoylcarnitine.	Quinic.acid	-0.261404	0.278493
AC.12.0..Dodecanoylcarnitine.	Saccharopine	0.175439	0.470896
AC.12.0..Dodecanoylcarnitine.	Phosphoric.acid	0.447368	0.0563498
AC.12.0..Dodecanoylcarnitine.	Sebacic.acid	-0.264912	0.271901
AC.12.0..Dodecanoylcarnitine.	Solanidine	0.275439	0.252728
AC.12.0..Dodecanoylcarnitine.	Sphinganine	0.157895	0.517074
AC.12.0..Dodecanoylcarnitine.	Tetrapyrrole.derivative	-0.231579	0.338581
AC.12.0..Dodecanoylcarnitine.	Thiamine.isomer.1	-0.298246	0.214269
AC.12.0..Dodecanoylcarnitine.	Proline.betaine	-0.492982	0.0336806
AC.12.0..Dodecanoylcarnitine.	Trigonelline	0.00701754	0.979878
AC.12.0..Dodecanoylcarnitine.	FA.18.1.O..Hydroxyoctadecenoic.acid.	0.475439	0.0413366
AC.12.0..Dodecanoylcarnitine.	Trimethyluric.acid	-0.0263158	0.916769
AC.12.0..Dodecanoylcarnitine.	Urobilin	-0.0929825	0.704753
AC.12.0..Dodecanoylcarnitine.	Urocanic.acid	0.147368	0.545793
AC.12.0..Dodecanoylcarnitine.	X4.Pyridoxic.acid	-0.529825	0.0212465
AC.12.0..Dodecanoylcarnitine.	Zeatin	-0.145614	0.55065
AC.12.0..Dodecanoylcarnitine.	Caffeine	0.0175439	0.945416
AC.12.0..Dodecanoylcarnitine.	Metformin	-0.563158	0.0134589
AC.12.0..Dodecanoylcarnitine.	Methionine	0.505263	0.0290236
AC.12.0..Dodecanoylcarnitine.	LysoPC.18.2.0.0	0.122807	0.615534
AC.12.0..Dodecanoylcarnitine.	FA.18.2..Linoleic.acid.	0.510526	0.0271916
AC.12.0..Dodecanoylcarnitine.	C6H11NO	0.514035	0.0260222
AC.12.0..Dodecanoylcarnitine.	FA.18.0.O	0.522807	0.0232737
AC.12.0..Dodecanoylcarnitine.	Venlafaxine	0.112281	0.6465
AC.12.0..Dodecanoylcarnitine.	Proline	0.226316	0.349934
AC.12.0..Dodecanoylcarnitine.	Pyridoxamine	-0.161404	0.507666
AC.12.0..Dodecanoylcarnitine.	Pantothenate	-0.166667	0.493714
AC.12.1..Dodecenoylcarnitine.	X.4.Trimethylammoniobutanoic.acid	0.285965	0.234456
AC.12.1..Dodecenoylcarnitine.	X1.3.Dicyclohexylurea	-0.231579	0.338581
AC.12.1..Dodecenoylcarnitine.	X1.3.Dimethylurate	-0.191228	0.431234
AC.12.1..Dodecenoylcarnitine.	X13.Docosenamide	-0.0701754	0.775723
AC.12.1..Dodecenoylcarnitine.	X2.x.Dimethylpyridine	0.0298246	0.905336
AC.12.1..Dodecenoylcarnitine.	X3..3.Hydroxyphenyl.propionic.acid	0.149123	0.540955
AC.12.1..Dodecenoylcarnitine.	X4.amino.5.aminomethyl.2.methylpyrimidine	-0.0929825	0.704753
AC.12.1..Dodecenoylcarnitine.	X4.amino.5.formamidomethyl.2.methylpyrimidine	-0.157895	0.517074
AC.12.1..Dodecenoylcarnitine.	X4.Pyridoxic.acid	-0.319298	0.182451
AC.12.1..Dodecenoylcarnitine.	X4.Amino.5.hydroxymethyl.2.methylpyrimidine	0.270175	0.262201
AC.12.1..Dodecenoylcarnitine.	X4.aminophenol	0.110526	0.651719
AC.12.1..Dodecenoylcarnitine.	X4.Hydroxybenzoylcholine	-0.119298	0.625788
AC.12.1..Dodecenoylcarnitine.	X5..2.Hydroxyethyl..4.methylthiazole	-0.107018	0.662204
AC.12.1..Dodecenoylcarnitine.	Leucine	-0.329825	0.167835
AC.12.1..Dodecenoylcarnitine.	X5.AVAB	0.077193	0.753669
AC.12.1..Dodecenoylcarnitine.	Triacetin	0.317544	0.18497
AC.12.1..Dodecenoylcarnitine.	Aniline	0.0912281	0.710136
AC.12.1..Dodecenoylcarnitine.	Azelaic.acid	0.319298	0.182451
AC.12.1..Dodecenoylcarnitine.	BA...9.04	-0.0982456	0.688687
AC.12.1..Dodecenoylcarnitine.	Solanidine	0.321053	0.179956
AC.12.1..Dodecenoylcarnitine.	Quinic.acid	-0.342105	0.151842
AC.12.1..Dodecenoylcarnitine.	BA.7.85	0.0403509	0.871157
AC.12.1..Dodecenoylcarnitine.	C24H32O7	0.326316	0.172613
AC.12.1..Dodecenoylcarnitine.	C7H16N2O	-0.254386	0.291978
AC.12.1..Dodecenoylcarnitine.	Chenodeoxycholic.acid	0.0245614	0.922491
AC.12.1..Dodecenoylcarnitine.	Cholic.acid	0.187719	0.439888
AC.12.1..Dodecenoylcarnitine.	FA.16.0..Palmitic.acid.	0.333333	0.16315
AC.12.1..Dodecenoylcarnitine.	Choline	0.157895	0.517074
AC.12.1..Dodecenoylcarnitine.	Citric.acid	-0.0210526	0.933947
AC.12.1..Dodecenoylcarnitine.	Creatinine	-0.00350877	0.991375
AC.12.1..Dodecenoylcarnitine.	Deoxycholic.acid	-0.189474	0.43555
AC.12.1..Dodecenoylcarnitine.	Dimethylphenylamine	0.122807	0.615534
AC.12.1..Dodecenoylcarnitine.	Enterolactone	0.298246	0.214269
AC.12.1..Dodecenoylcarnitine.	FA.18.0..Stearic.acid.	0.361404	0.128943
AC.12.1..Dodecenoylcarnitine.	Glutaric.acid	-0.217544	0.369351
AC.12.1..Dodecenoylcarnitine.	Histamine	-0.157895	0.517074
AC.12.1..Dodecenoylcarnitine.	Hypoxanthine	-0.194737	0.422674
AC.12.1..Dodecenoylcarnitine.	Indole.3.butyric.acid	0.0614035	0.803528
AC.12.1..Dodecenoylcarnitine.	X3.Indoleacetic.acid	0.045614	0.854148
AC.12.1..Dodecenoylcarnitine.	LysoPE.16.0	0.377193	0.112153
AC.12.1..Dodecenoylcarnitine.	Ketodeoxycholic.acid	0	1
AC.12.1..Dodecenoylcarnitine.	Arginine	-0.142105	0.560424
AC.12.1..Dodecenoylcarnitine.	L.Carnitine	-0.0280702	0.91105
AC.12.1..Dodecenoylcarnitine.	Oxindole.3.acetic.acid	0.389474	0.100248
AC.12.1..Dodecenoylcarnitine.	Leucine.Proline	0.0614035	0.803528
AC.12.1..Dodecenoylcarnitine.	Glutamic.acid	-0.173684	0.475415
AC.12.1..Dodecenoylcarnitine.	Histidinol	-0.0719298	0.770193
AC.12.1..Dodecenoylcarnitine.	Lithocholic.acid	0.150877	0.536138
AC.12.1..Dodecenoylcarnitine.	LysoPC.16.0.0.0	0.278947	0.246537
AC.12.1..Dodecenoylcarnitine.	LysoPE.15.0	0.0315789	0.899627
AC.12.1..Dodecenoylcarnitine.	Phenylalanine	0.122807	0.615534
AC.12.1..Dodecenoylcarnitine.	Tryptophan	0.191228	0.431234
AC.12.1..Dodecenoylcarnitine.	Valine	-0.147368	0.545793
AC.12.1..Dodecenoylcarnitine.	Mesobilirubinogen	0.0807018	0.742711
AC.12.1..Dodecenoylcarnitine.	Methylimidazoleacetic.acid	0.12807	0.600284
AC.12.1..Dodecenoylcarnitine.	N8.Acetylspermidine	-0.242105	0.316546
AC.12.1..Dodecenoylcarnitine.	Phosphoric.acid	0.424561	0.0713908
AC.12.1..Dodecenoylcarnitine.	N.Methyl.2.pyrrolidone	0.147368	0.545793
AC.12.1..Dodecenoylcarnitine.	Nutriacholic.acid.isomer.1	0.0842105	0.731801
AC.12.1..Dodecenoylcarnitine.	Nutriacholic.acid.isomer.2	-0.189474	0.43555
AC.12.1..Dodecenoylcarnitine.	N.Methyl.proline	0.0578947	0.814718
AC.12.1..Dodecenoylcarnitine.	C6H11NO	0.438596	0.0618138
AC.12.1..Dodecenoylcarnitine.	Proline.betaine	-0.445614	0.0574116
AC.12.1..Dodecenoylcarnitine.	Pyridoxine	-0.147368	0.545793
AC.12.1..Dodecenoylcarnitine.	Pyrophosphoric acid	0.277193	0.24962
AC.12.1..Dodecenoylcarnitine.	FA.18.1..Octadecenoic.acid.	0.447368	0.0563498
AC.12.1..Dodecenoylcarnitine.	Saccharopine	0.2	0.41001
AC.12.1..Dodecenoylcarnitine.	Sebacic.acid	-0.278947	0.246537
AC.12.1..Dodecenoylcarnitine.	Sphinganine	0.0491228	0.842843
AC.12.1..Dodecenoylcarnitine.	Stercobilin	-0.268421	0.265409
AC.12.1..Dodecenoylcarnitine.	Tetrapyrrole.derivative	-0.0614035	0.803528
AC.12.1..Dodecenoylcarnitine.	Thiamine.isomer.1	-0.136842	0.57523
AC.12.1..Dodecenoylcarnitine.	Thiamine.isomer.2	-0.164912	0.498344
AC.12.1..Dodecenoylcarnitine.	Trigonelline	-0.0333333	0.893922
AC.12.1..Dodecenoylcarnitine.	Trimethyluric.acid	0.0982456	0.688687
AC.12.1..Dodecenoylcarnitine.	Urobilin	-0.0912281	0.710136
AC.12.1..Dodecenoylcarnitine.	Urocanic.acid	0.224561	0.353768
AC.12.1..Dodecenoylcarnitine.	Zeatin	-0.0842105	0.731801
AC.12.1..Dodecenoylcarnitine.	Caffeine	0.0649123	0.792376
AC.12.1..Dodecenoylcarnitine.	FA.18.2..Linoleic.acid.	0.492982	0.0336806
AC.12.1..Dodecenoylcarnitine.	FA.18.1.O..Hydroxyoctadecenoic.acid.	0.498246	0.0316174
AC.12.1..Dodecenoylcarnitine.	Methionine	0.505263	0.0290236
AC.12.1..Dodecenoylcarnitine.	LysoPC.18.2.0.0	0.240351	0.320156
AC.12.1..Dodecenoylcarnitine.	FA.18.0.O	0.52807	0.0217395
AC.12.1..Dodecenoylcarnitine.	Venlafaxine	0	1
AC.12.1..Dodecenoylcarnitine.	Proline	0.226316	0.349934
AC.12.1..Dodecenoylcarnitine.	Metformin	-0.596491	0.00816354
AC.12.1..Dodecenoylcarnitine.	Pyridoxamine	-0.173684	0.475415
AC.12.1..Dodecenoylcarnitine.	Ne.Ne.Ne.Trimethyllysine	-0.154386	0.526565
AC.12.1..Dodecenoylcarnitine.	Pantothenate	-0.0807018	0.742711
AC.13.0	X.4.Trimethylammoniobutanoic.acid	-0.00526316	0.985626
AC.13.0	X13.Docosenamide	-0.250877	0.298872
AC.13.0	X2.x.Dimethylpyridine	0.150877	0.536138
AC.13.0	Stercobilin	-0.307018	0.200588
AC.13.0	X3..3.Hydroxyphenyl.propionic.acid	-0.0736842	0.764673
AC.13.0	X4.amino.5.aminomethyl.2.methylpyrimidine	-0.187719	0.439888
AC.13.0	X4.amino.5.formamidomethyl.2.methylpyrimidine	-0.0684211	0.781263
AC.13.0	X4.Amino.5.hydroxymethyl.2.methylpyrimidine	0.278947	0.246537
AC.13.0	X4.aminophenol	0.170175	0.484521
AC.13.0	X4.Hydroxybenzoylcholine	-0.249123	0.302357
AC.13.0	X5..2.Hydroxyethyl..4.methylthiazole	-0.219298	0.365418
AC.13.0	X5.AVAB	-0.0929825	0.704753
AC.13.0	Aniline	0.215789	0.373308
AC.13.0	Azelaic.acid	-0.0578947	0.814718
AC.13.0	BA.7.85	0.0140351	0.956896
AC.13.0	C24H32O7	0.24386	0.312961
AC.13.0	C6H11NO	0.235088	0.331136
AC.13.0	Chenodeoxycholic.acid	-0.131579	0.590207
AC.13.0	Cholic.acid	-0.00701754	0.979878
AC.13.0	Choline	-0.242105	0.316546
AC.13.0	Citric.acid	-0.257895	0.285185
AC.13.0	Dimethylphenylamine	0.17193	0.479957
AC.13.0	Deoxycholic.acid	-0.363158	0.126993
AC.13.0	Enterolactone	-0.0894737	0.715532
AC.13.0	Leucine.Proline	-0.364912	0.125064
AC.13.0	FA.18.0.O	-0.0175439	0.945416
AC.13.0	FA.18.1..Octadecenoic.acid.	0.00175439	0.997125
AC.13.0	FA.18.1.O..Hydroxyoctadecenoic.acid.	-0.117544	0.630941
AC.13.0	FA.18.2..Linoleic.acid.	0.0982456	0.688687
AC.13.0	Glutaric.acid	-0.0385965	0.87684
AC.13.0	Histamine	-0.203509	0.401686
AC.13.0	Solanidine	0.37193	0.117561
AC.13.0	Indole.3.butyric.acid	0.163158	0.502994
AC.13.0	X3.Indoleacetic.acid	-0.077193	0.753669
AC.13.0	X4.Pyridoxic.acid	-0.384211	0.10523
AC.13.0	Ketodeoxycholic.acid	0.0824561	0.73725
AC.13.0	X1.3.Dimethylurate	-0.387719	0.101889
AC.13.0	X1.3.Dicyclohexylurea	-0.389474	0.100248
AC.13.0	Arginine	0.268421	0.265409
AC.13.0	L.Carnitine	-0.180702	0.457471
AC.13.0	Glutamic.acid	-0.182456	0.453041
AC.13.0	Phosphoric.acid	0.392982	0.0970259
AC.13.0	Histidinol	-0.045614	0.854148
AC.13.0	Lithocholic.acid	-0.133333	0.585196
AC.13.0	Leucine	-0.4	0.0908126
AC.13.0	LysoPC.16.0.0.0	-0.0105263	0.968384
AC.13.0	LysoPE.15.0	0.229825	0.34234
AC.13.0	Phenylalanine	-0.103509	0.672752
AC.13.0	Tryptophan	-0.022807	0.928218
AC.13.0	Valine	0.0210526	0.933947
AC.13.0	Mesobilirubinogen	-0.101754	0.678049
AC.13.0	Methylimidazoleacetic.acid	-0.257895	0.285185
AC.13.0	N8.Acetylspermidine	0.0473684	0.848492
AC.13.0	N.Methyl.2.pyrrolidone	-0.207018	0.393457
AC.13.0	Nutriacholic.acid.isomer.1	0.0140351	0.956896
AC.13.0	Proline	-0.429825	0.0676756
AC.13.0	Nutriacholic.acid.isomer.2	-0.249123	0.302357
AC.13.0	FA.18.0..Stearic.acid.	-0.438596	0.0618138
AC.13.0	Oxindole.3.acetic.acid	0.119298	0.625788
AC.13.0	N.Methyl.proline	0.00175439	0.997125
AC.13.0	Pyridoxine	-0.173684	0.475415
AC.13.0	Pyrophosphoric acid	0.0438596	0.859811
AC.13.0	BA...9.04	-0.447368	0.0563498
AC.13.0	Quinic.acid	-0.191228	0.431234
AC.13.0	Saccharopine	-0.0719298	0.770193
AC.13.0	Sebacic.acid	-0.222807	0.357627
AC.13.0	Sphinganine	-0.191228	0.431234
AC.13.0	Creatinine	-0.461404	0.0483916
AC.13.0	Tetrapyrrole.derivative	0	1
AC.13.0	FA.16.0..Palmitic.acid.	-0.475439	0.0413366
AC.13.0	Thiamine.isomer.1	-0.247368	0.305866
AC.13.0	Hypoxanthine	-0.492982	0.0336806
AC.13.0	Thiamine.isomer.2	-0.22807	0.346125
AC.13.0	Proline.betaine	-0.501754	0.0302985
AC.13.0	Trigonelline	-0.175439	0.470896
AC.13.0	Trimethyluric.acid	0.0157895	0.951155
AC.13.0	Urobilin	-0.112281	0.6465
AC.13.0	Urocanic.acid	-0.278947	0.246537
AC.13.0	Zeatin	0.161404	0.507666
AC.13.0	Caffeine	-0.0157895	0.951155
AC.13.0	Triacetin	0.291228	0.225656
AC.13.0	LysoPC.18.2.0.0	-0.129825	0.595237
AC.13.0	Methionine	-0.273684	0.25586
AC.13.0	C7H16N2O	-0.573684	0.0115508
AC.13.0	Venlafaxine	0.0596491	0.809119
AC.13.0	LysoPE.16.0	0.0263158	0.916769
AC.13.0	Metformin	-0.192982	0.426943
AC.13.0	Pyridoxamine	0.0877193	0.720942
AC.13.0	Pantothenate	-0.64386	0.00366614
AC.13.0	Ne.Ne.Ne.Trimethyllysine	-0.652632	0.0031178
AC.13.1..Tridecenoylcarnitine.	X.4.Trimethylammoniobutanoic.acid	0.0736842	0.764673
AC.13.1..Tridecenoylcarnitine.	X1.3.Dicyclohexylurea	-0.00350877	0.991375
AC.13.1..Tridecenoylcarnitine.	FA.16.0..Palmitic.acid.	-0.301754	0.208723
AC.13.1..Tridecenoylcarnitine.	X13.Docosenamide	-0.214035	0.377289
AC.13.1..Tridecenoylcarnitine.	Urocanic.acid	-0.305263	0.203275
AC.13.1..Tridecenoylcarnitine.	X2.x.Dimethylpyridine	-0.112281	0.6465
AC.13.1..Tridecenoylcarnitine.	X3..3.Hydroxyphenyl.propionic.acid	0.0894737	0.715532
AC.13.1..Tridecenoylcarnitine.	Deoxycholic.acid	-0.310526	0.195286
AC.13.1..Tridecenoylcarnitine.	X4.Amino.5.hydroxymethyl.2.methylpyrimidine	0.122807	0.615534
AC.13.1..Tridecenoylcarnitine.	X4.aminophenol	-0.0982456	0.688687
AC.13.1..Tridecenoylcarnitine.	X4.Hydroxybenzoylcholine	-0.270175	0.262201
AC.13.1..Tridecenoylcarnitine.	X1.3.Dimethylurate	-0.32807	0.170212
AC.13.1..Tridecenoylcarnitine.	X5.AVAB	-0.0754386	0.759165
AC.13.1..Tridecenoylcarnitine.	Nutriacholic.acid.isomer.2	-0.335088	0.160842
AC.13.1..Tridecenoylcarnitine.	Aniline	-0.0333333	0.893922
AC.13.1..Tridecenoylcarnitine.	Azelaic.acid	0.131579	0.590207
AC.13.1..Tridecenoylcarnitine.	Glutamic.acid	-0.340351	0.154058
AC.13.1..Tridecenoylcarnitine.	BA...9.04	-0.219298	0.365418
AC.13.1..Tridecenoylcarnitine.	BA.7.85	-0.0438596	0.859811
AC.13.1..Tridecenoylcarnitine.	Arginine	0.322807	0.177485
AC.13.1..Tridecenoylcarnitine.	FA.18.0.O	0.326316	0.172613
AC.13.1..Tridecenoylcarnitine.	Chenodeoxycholic.acid	-0.077193	0.753669
AC.13.1..Tridecenoylcarnitine.	Cholic.acid	-0.173684	0.475415
AC.13.1..Tridecenoylcarnitine.	Choline	-0.263158	0.275184
AC.13.1..Tridecenoylcarnitine.	Citric.acid	-0.0824561	0.73725
AC.13.1..Tridecenoylcarnitine.	Creatinine	-0.173684	0.475415
AC.13.1..Tridecenoylcarnitine.	Dimethylphenylamine	-0.0789474	0.748184
AC.13.1..Tridecenoylcarnitine.	Tetrapyrrole.derivative	-0.361404	0.128943
AC.13.1..Tridecenoylcarnitine.	Enterolactone	-0.0315789	0.899627
AC.13.1..Tridecenoylcarnitine.	FA.18.0..Stearic.acid.	-0.1	0.683361
AC.13.1..Tridecenoylcarnitine.	Venlafaxine	0.349123	0.143204
AC.13.1..Tridecenoylcarnitine.	FA.18.1..Octadecenoic.acid.	0.352632	0.139019
AC.13.1..Tridecenoylcarnitine.	FA.18.1.O..Hydroxyoctadecenoic.acid.	0.1	0.683361
AC.13.1..Tridecenoylcarnitine.	Glutaric.acid	-0.194737	0.422674
AC.13.1..Tridecenoylcarnitine.	Histamine	-0.17193	0.479957
AC.13.1..Tridecenoylcarnitine.	Indole.3.butyric.acid	-0.101754	0.678049
AC.13.1..Tridecenoylcarnitine.	X3.Indoleacetic.acid	-0.252632	0.295413
AC.13.1..Tridecenoylcarnitine.	X4.amino.5.formamidomethyl.2.methylpyrimidine	-0.385965	0.10355
AC.13.1..Tridecenoylcarnitine.	Ketodeoxycholic.acid	-0.147368	0.545793
AC.13.1..Tridecenoylcarnitine.	Metformin	-0.387719	0.101889
AC.13.1..Tridecenoylcarnitine.	L.Carnitine	0.0350877	0.888222
AC.13.1..Tridecenoylcarnitine.	Leucine.Proline	-0.121053	0.620653
AC.13.1..Tridecenoylcarnitine.	Histidinol	-0.229825	0.34234
AC.13.1..Tridecenoylcarnitine.	Lithocholic.acid	-0.24386	0.312961
AC.13.1..Tridecenoylcarnitine.	LysoPC.16.0.0.0	0.142105	0.560424
AC.13.1..Tridecenoylcarnitine.	LysoPE.15.0	0.0350877	0.888222
AC.13.1..Tridecenoylcarnitine.	Phenylalanine	0.0596491	0.809119
AC.13.1..Tridecenoylcarnitine.	Tryptophan	0.173684	0.475415
AC.13.1..Tridecenoylcarnitine.	Valine	0.133333	0.585196
AC.13.1..Tridecenoylcarnitine.	Mesobilirubinogen	-0.238596	0.323791
AC.13.1..Tridecenoylcarnitine.	Leucine	-0.414035	0.0792844
AC.13.1..Tridecenoylcarnitine.	Methylimidazoleacetic.acid	-0.252632	0.295413
AC.13.1..Tridecenoylcarnitine.	N8.Acetylspermidine	-0.0929825	0.704753
AC.13.1..Tridecenoylcarnitine.	N.Methyl.2.pyrrolidone	-0.110526	0.651719
AC.13.1..Tridecenoylcarnitine.	Nutriacholic.acid.isomer.1	-0.214035	0.377289
AC.13.1..Tridecenoylcarnitine.	Oxindole.3.acetic.acid	0.210526	0.385324
AC.13.1..Tridecenoylcarnitine.	N.Methyl.proline	-0.0508772	0.837202
AC.13.1..Tridecenoylcarnitine.	Pyridoxine	-0.0561404	0.820326
AC.13.1..Tridecenoylcarnitine.	Pyrophosphoric acid	0.110526	0.651719
AC.13.1..Tridecenoylcarnitine.	Quinic.acid	-0.224561	0.353768
AC.13.1..Tridecenoylcarnitine.	Saccharopine	0.0561404	0.820326
AC.13.1..Tridecenoylcarnitine.	Sebacic.acid	-0.136842	0.57523
AC.13.1..Tridecenoylcarnitine.	Solanidine	0.294737	0.219913
AC.13.1..Tridecenoylcarnitine.	Sphinganine	-0.0298246	0.905336
AC.13.1..Tridecenoylcarnitine.	Hypoxanthine	-0.477193	0.0405147
AC.13.1..Tridecenoylcarnitine.	Phosphoric.acid	0.466667	0.0456439
AC.13.1..Tridecenoylcarnitine.	C7H16N2O	-0.487719	0.0358489
AC.13.1..Tridecenoylcarnitine.	Stercobilin	-0.505263	0.0290236
AC.13.1..Tridecenoylcarnitine.	Thiamine.isomer.1	-0.505263	0.0290236
AC.13.1..Tridecenoylcarnitine.	Trigonelline	-0.0403509	0.871157
AC.13.1..Tridecenoylcarnitine.	Trimethyluric.acid	-0.138596	0.570276
AC.13.1..Tridecenoylcarnitine.	C24H32O7	0.478947	0.0397056
AC.13.1..Tridecenoylcarnitine.	Urobilin	-0.107018	0.662204
AC.13.1..Tridecenoylcarnitine.	FA.18.2..Linoleic.acid.	0.480702	0.0389093
AC.13.1..Tridecenoylcarnitine.	Pantothenate	-0.515789	0.0254528
AC.13.1..Tridecenoylcarnitine.	X5..2.Hydroxyethyl..4.methylthiazole	-0.519298	0.0243438
AC.13.1..Tridecenoylcarnitine.	Ne.Ne.Ne.Trimethyllysine	-0.522807	0.0232737
AC.13.1..Tridecenoylcarnitine.	Zeatin	-0.259649	0.281826
AC.13.1..Tridecenoylcarnitine.	X4.amino.5.aminomethyl.2.methylpyrimidine	-0.54386	0.0176169
AC.13.1..Tridecenoylcarnitine.	Caffeine	-0.159649	0.512359
AC.13.1..Tridecenoylcarnitine.	LysoPC.18.2.0.0	-0.0701754	0.775723
AC.13.1..Tridecenoylcarnitine.	Methionine	0.0298246	0.905336
AC.13.1..Tridecenoylcarnitine.	Triacetin	0.547368	0.0167926
AC.13.1..Tridecenoylcarnitine.	C6H11NO	0.552632	0.0156147
AC.13.1..Tridecenoylcarnitine.	LysoPE.16.0	0.0982456	0.688687
AC.13.1..Tridecenoylcarnitine.	Proline	-0.212281	0.381295
AC.13.1..Tridecenoylcarnitine.	Thiamine.isomer.2	-0.607018	0.00690084
AC.13.1..Tridecenoylcarnitine.	Proline.betaine	-0.619298	0.00563401
AC.13.1..Tridecenoylcarnitine.	Pyridoxamine	-0.15614	0.521809
AC.13.1..Tridecenoylcarnitine.	X4.Pyridoxic.acid	-0.685965	0.00160499
AC.14.0..Tetradecanoyl.L.carnitine.	X.4.Trimethylammoniobutanoic.acid	0.112281	0.6465
AC.14.0..Tetradecanoyl.L.carnitine.	X1.3.Dicyclohexylurea	-0.0877193	0.720942
AC.14.0..Tetradecanoyl.L.carnitine.	X1.3.Dimethylurate	-0.303509	0.205987
AC.14.0..Tetradecanoyl.L.carnitine.	Sebacic.acid	-0.305263	0.203275
AC.14.0..Tetradecanoyl.L.carnitine.	X2.x.Dimethylpyridine	-0.175439	0.470896
AC.14.0..Tetradecanoyl.L.carnitine.	Phosphoric.acid	0.307018	0.200588
AC.14.0..Tetradecanoyl.L.carnitine.	X3..3.Hydroxyphenyl.propionic.acid	0.268421	0.265409
AC.14.0..Tetradecanoyl.L.carnitine.	X4.Amino.5.hydroxymethyl.2.methylpyrimidine	0.0596491	0.809119
AC.14.0..Tetradecanoyl.L.carnitine.	X13.Docosenamide	-0.321053	0.179956
AC.14.0..Tetradecanoyl.L.carnitine.	X4.aminophenol	-0.149123	0.540955
AC.14.0..Tetradecanoyl.L.carnitine.	Hypoxanthine	-0.322807	0.177485
AC.14.0..Tetradecanoyl.L.carnitine.	X4.Hydroxybenzoylcholine	-0.0315789	0.899627
AC.14.0..Tetradecanoyl.L.carnitine.	X5.AVAB	-0.135088	0.580204
AC.14.0..Tetradecanoyl.L.carnitine.	Phenylalanine	0.317544	0.18497
AC.14.0..Tetradecanoyl.L.carnitine.	Aniline	-0.112281	0.6465
AC.14.0..Tetradecanoyl.L.carnitine.	Azelaic.acid	0.214035	0.377289
AC.14.0..Tetradecanoyl.L.carnitine.	BA...9.04	-0.112281	0.6465
AC.14.0..Tetradecanoyl.L.carnitine.	BA.7.85	-0.0684211	0.781263
AC.14.0..Tetradecanoyl.L.carnitine.	Chenodeoxycholic.acid	0.17193	0.479957
AC.14.0..Tetradecanoyl.L.carnitine.	Cholic.acid	-0.0824561	0.73725
AC.14.0..Tetradecanoyl.L.carnitine.	Glutamic.acid	-0.349123	0.143204
AC.14.0..Tetradecanoyl.L.carnitine.	Choline	-0.0561404	0.820326
AC.14.0..Tetradecanoyl.L.carnitine.	Glutaric.acid	-0.35614	0.134923
AC.14.0..Tetradecanoyl.L.carnitine.	Citric.acid	0.131579	0.590207
AC.14.0..Tetradecanoyl.L.carnitine.	Creatinine	0.0824561	0.73725
AC.14.0..Tetradecanoyl.L.carnitine.	Deoxycholic.acid	-0.198246	0.414208
AC.14.0..Tetradecanoyl.L.carnitine.	Dimethylphenylamine	-0.115789	0.636111
AC.14.0..Tetradecanoyl.L.carnitine.	Enterolactone	0.0982456	0.688687
AC.14.0..Tetradecanoyl.L.carnitine.	FA.16.0..Palmitic.acid.	0.0403509	0.871157
AC.14.0..Tetradecanoyl.L.carnitine.	FA.18.0..Stearic.acid.	0.164912	0.498344
AC.14.0..Tetradecanoyl.L.carnitine.	LysoPC.16.0.0.0	0.350877	0.141101
AC.14.0..Tetradecanoyl.L.carnitine.	FA.18.1.O..Hydroxyoctadecenoic.acid.	0.278947	0.246537
AC.14.0..Tetradecanoyl.L.carnitine.	Histamine	-0.135088	0.580204
AC.14.0..Tetradecanoyl.L.carnitine.	Indole.3.butyric.acid	-0.170175	0.484521
AC.14.0..Tetradecanoyl.L.carnitine.	Zeatin	-0.380702	0.108651
AC.14.0..Tetradecanoyl.L.carnitine.	Venlafaxine	0.375439	0.113935
AC.14.0..Tetradecanoyl.L.carnitine.	X3.Indoleacetic.acid	-0.136842	0.57523
AC.14.0..Tetradecanoyl.L.carnitine.	Ketodeoxycholic.acid	-0.14386	0.555527
AC.14.0..Tetradecanoyl.L.carnitine.	Tetrapyrrole.derivative	-0.387719	0.101889
AC.14.0..Tetradecanoyl.L.carnitine.	Leucine	-0.289474	0.228565
AC.14.0..Tetradecanoyl.L.carnitine.	Methionine	0.380702	0.108651
AC.14.0..Tetradecanoyl.L.carnitine.	Arginine	0.208772	0.389379
AC.14.0..Tetradecanoyl.L.carnitine.	C24H32O7	0.389474	0.100248
AC.14.0..Tetradecanoyl.L.carnitine.	L.Carnitine	-0.0491228	0.842843
AC.14.0..Tetradecanoyl.L.carnitine.	Tryptophan	0.389474	0.100248
AC.14.0..Tetradecanoyl.L.carnitine.	Leucine.Proline	0.0684211	0.781263
AC.14.0..Tetradecanoyl.L.carnitine.	Histidinol	-0.294737	0.219913
AC.14.0..Tetradecanoyl.L.carnitine.	Lithocholic.acid	-0.0263158	0.916769
AC.14.0..Tetradecanoyl.L.carnitine.	LysoPE.15.0	-0.0508772	0.837202
AC.14.0..Tetradecanoyl.L.carnitine.	Valine	-0.0947368	0.699383
AC.14.0..Tetradecanoyl.L.carnitine.	FA.18.1..Octadecenoic.acid.	0.417544	0.0765833
AC.14.0..Tetradecanoyl.L.carnitine.	Mesobilirubinogen	-0.163158	0.502994
AC.14.0..Tetradecanoyl.L.carnitine.	Methylimidazoleacetic.acid	-0.136842	0.57523
AC.14.0..Tetradecanoyl.L.carnitine.	Thiamine.isomer.1	-0.421053	0.0739525
AC.14.0..Tetradecanoyl.L.carnitine.	N8.Acetylspermidine	-0.240351	0.320156
AC.14.0..Tetradecanoyl.L.carnitine.	N.Methyl.2.pyrrolidone	0.0122807	0.962639
AC.14.0..Tetradecanoyl.L.carnitine.	X5..2.Hydroxyethyl..4.methylthiazole	-0.422807	0.0726631
AC.14.0..Tetradecanoyl.L.carnitine.	Nutriacholic.acid.isomer.1	-0.154386	0.526565
AC.14.0..Tetradecanoyl.L.carnitine.	Nutriacholic.acid.isomer.2	-0.3	0.211484
AC.14.0..Tetradecanoyl.L.carnitine.	C7H16N2O	-0.436842	0.0629538
AC.14.0..Tetradecanoyl.L.carnitine.	Proline.betaine	-0.438596	0.0618138
AC.14.0..Tetradecanoyl.L.carnitine.	Oxindole.3.acetic.acid	0.154386	0.526565
AC.14.0..Tetradecanoyl.L.carnitine.	N.Methyl.proline	-0.0929825	0.704753
AC.14.0..Tetradecanoyl.L.carnitine.	Pyridoxine	-0.131579	0.590207
AC.14.0..Tetradecanoyl.L.carnitine.	Pyrophosphoric acid	0.163158	0.502994
AC.14.0..Tetradecanoyl.L.carnitine.	Quinic.acid	-0.236842	0.327451
AC.14.0..Tetradecanoyl.L.carnitine.	Saccharopine	0.212281	0.381295
AC.14.0..Tetradecanoyl.L.carnitine.	Solanidine	0.150877	0.536138
AC.14.0..Tetradecanoyl.L.carnitine.	X4.amino.5.aminomethyl.2.methylpyrimidine	-0.461404	0.0483916
AC.14.0..Tetradecanoyl.L.carnitine.	Sphinganine	0.0578947	0.814718
AC.14.0..Tetradecanoyl.L.carnitine.	X4.amino.5.formamidomethyl.2.methylpyrimidine	-0.463158	0.0474618
AC.14.0..Tetradecanoyl.L.carnitine.	Metformin	-0.484211	0.0373544
AC.14.0..Tetradecanoyl.L.carnitine.	Trigonelline	0.0421053	0.865481
AC.14.0..Tetradecanoyl.L.carnitine.	Stercobilin	-0.508772	0.0277917
AC.14.0..Tetradecanoyl.L.carnitine.	Trimethyluric.acid	-0.15614	0.521809
AC.14.0..Tetradecanoyl.L.carnitine.	Urobilin	0.0649123	0.792376
AC.14.0..Tetradecanoyl.L.carnitine.	Urocanic.acid	-0.045614	0.854148
AC.14.0..Tetradecanoyl.L.carnitine.	Thiamine.isomer.2	-0.521053	0.023804
AC.14.0..Tetradecanoyl.L.carnitine.	Caffeine	-0.105263	0.667471
AC.14.0..Tetradecanoyl.L.carnitine.	LysoPC.18.2.0.0	0.150877	0.536138
AC.14.0..Tetradecanoyl.L.carnitine.	FA.18.2..Linoleic.acid.	0.52807	0.0217395
AC.14.0..Tetradecanoyl.L.carnitine.	C6H11NO	0.535088	0.0198211
AC.14.0..Tetradecanoyl.L.carnitine.	Triacetin	0.542105	0.0180412
AC.14.0..Tetradecanoyl.L.carnitine.	LysoPE.16.0	0.224561	0.353768
AC.14.0..Tetradecanoyl.L.carnitine.	FA.18.0.O	0.585965	0.00960858
AC.14.0..Tetradecanoyl.L.carnitine.	Proline	0.168421	0.489107
AC.14.0..Tetradecanoyl.L.carnitine.	X4.Pyridoxic.acid	-0.592982	0.00862403
AC.14.0..Tetradecanoyl.L.carnitine.	Pyridoxamine	-0.0929825	0.704753
AC.14.0..Tetradecanoyl.L.carnitine.	Ne.Ne.Ne.Trimethyllysine	-0.254386	0.291978
AC.14.0..Tetradecanoyl.L.carnitine.	Pantothenate	-0.233333	0.334846
AC.14.1..Tetradecenoylcarnitine.	X.4.Trimethylammoniobutanoic.acid	0.257895	0.285185
AC.14.1..Tetradecenoylcarnitine.	LysoPE.16.0	0.301754	0.208723
AC.14.1..Tetradecenoylcarnitine.	X1.3.Dicyclohexylurea	-0.140351	0.56534
AC.14.1..Tetradecenoylcarnitine.	X1.3.Dimethylurate	-0.187719	0.439888
AC.14.1..Tetradecenoylcarnitine.	X13.Docosenamide	-0.0315789	0.899627
AC.14.1..Tetradecenoylcarnitine.	X2.x.Dimethylpyridine	0.114035	0.641297
AC.14.1..Tetradecenoylcarnitine.	X3..3.Hydroxyphenyl.propionic.acid	0.0842105	0.731801
AC.14.1..Tetradecenoylcarnitine.	X4.amino.5.aminomethyl.2.methylpyrimidine	-0.0157895	0.951155
AC.14.1..Tetradecenoylcarnitine.	Triacetin	0.308772	0.197925
AC.14.1..Tetradecenoylcarnitine.	X4.amino.5.formamidomethyl.2.methylpyrimidine	-0.0280702	0.91105
AC.14.1..Tetradecenoylcarnitine.	X4.aminophenol	0.173684	0.475415
AC.14.1..Tetradecenoylcarnitine.	X4.Hydroxybenzoylcholine	-0.152632	0.531341
AC.14.1..Tetradecenoylcarnitine.	X4.Pyridoxic.acid	-0.292982	0.222772
AC.14.1..Tetradecenoylcarnitine.	X5..2.Hydroxyethyl..4.methylthiazole	-0.0350877	0.888222
AC.14.1..Tetradecenoylcarnitine.	X5.AVAB	0.198246	0.414208
AC.14.1..Tetradecenoylcarnitine.	Aniline	0.189474	0.43555
AC.14.1..Tetradecenoylcarnitine.	BA...9.04	-0.157895	0.517074
AC.14.1..Tetradecenoylcarnitine.	BA.7.85	0.0245614	0.922491
AC.14.1..Tetradecenoylcarnitine.	Pyrophosphoric acid	0.32807	0.170212
AC.14.1..Tetradecenoylcarnitine.	C6H11NO	0.329825	0.167835
AC.14.1..Tetradecenoylcarnitine.	C7H16N2O	-0.17193	0.479957
AC.14.1..Tetradecenoylcarnitine.	FA.18.0..Stearic.acid.	0.329825	0.167835
AC.14.1..Tetradecenoylcarnitine.	Chenodeoxycholic.acid	-0.0596491	0.809119
AC.14.1..Tetradecenoylcarnitine.	X4.Amino.5.hydroxymethyl.2.methylpyrimidine	0.331579	0.165481
AC.14.1..Tetradecenoylcarnitine.	Cholic.acid	0.187719	0.439888
AC.14.1..Tetradecenoylcarnitine.	Choline	0.25614	0.288569
AC.14.1..Tetradecenoylcarnitine.	Citric.acid	0.0385965	0.87684
AC.14.1..Tetradecenoylcarnitine.	Creatinine	0	1
AC.14.1..Tetradecenoylcarnitine.	Deoxycholic.acid	-0.263158	0.275184
AC.14.1..Tetradecenoylcarnitine.	Dimethylphenylamine	0.185965	0.444249
AC.14.1..Tetradecenoylcarnitine.	FA.16.0..Palmitic.acid.	0.270175	0.262201
AC.14.1..Tetradecenoylcarnitine.	Enterolactone	0.350877	0.141101
AC.14.1..Tetradecenoylcarnitine.	C24H32O7	0.359649	0.130915
AC.14.1..Tetradecenoylcarnitine.	Glutaric.acid	-0.149123	0.540955
AC.14.1..Tetradecenoylcarnitine.	Histamine	-0.207018	0.393457
AC.14.1..Tetradecenoylcarnitine.	Azelaic.acid	0.37193	0.117561
AC.14.1..Tetradecenoylcarnitine.	Hypoxanthine	-0.261404	0.278493
AC.14.1..Tetradecenoylcarnitine.	Indole.3.butyric.acid	0.0807018	0.742711
AC.14.1..Tetradecenoylcarnitine.	X3.Indoleacetic.acid	-0.0122807	0.962639
AC.14.1..Tetradecenoylcarnitine.	Ketodeoxycholic.acid	0.0192982	0.93968
AC.14.1..Tetradecenoylcarnitine.	Leucine	-0.280702	0.24348
AC.14.1..Tetradecenoylcarnitine.	Arginine	-0.0859649	0.726365
AC.14.1..Tetradecenoylcarnitine.	L.Carnitine	0.0140351	0.956896
AC.14.1..Tetradecenoylcarnitine.	Leucine.Proline	0.0947368	0.699383
AC.14.1..Tetradecenoylcarnitine.	Glutamic.acid	-0.154386	0.526565
AC.14.1..Tetradecenoylcarnitine.	Proline.betaine	-0.394737	0.0954438
AC.14.1..Tetradecenoylcarnitine.	Histidinol	-0.0982456	0.688687
AC.14.1..Tetradecenoylcarnitine.	Lithocholic.acid	0.112281	0.6465
AC.14.1..Tetradecenoylcarnitine.	Solanidine	0.398246	0.0923372
AC.14.1..Tetradecenoylcarnitine.	LysoPC.16.0.0.0	0.219298	0.365418
AC.14.1..Tetradecenoylcarnitine.	LysoPE.15.0	0.0122807	0.962639
AC.14.1..Tetradecenoylcarnitine.	Phenylalanine	0.0912281	0.710136
AC.14.1..Tetradecenoylcarnitine.	Oxindole.3.acetic.acid	0.407018	0.0849016
AC.14.1..Tetradecenoylcarnitine.	Tryptophan	0.178947	0.461923
AC.14.1..Tetradecenoylcarnitine.	Valine	-0.0210526	0.933947
AC.14.1..Tetradecenoylcarnitine.	Mesobilirubinogen	0.154386	0.526565
AC.14.1..Tetradecenoylcarnitine.	Methylimidazoleacetic.acid	0.254386	0.291978
AC.14.1..Tetradecenoylcarnitine.	N8.Acetylspermidine	-0.273684	0.25586
AC.14.1..Tetradecenoylcarnitine.	N.Methyl.2.pyrrolidone	0.135088	0.580204
AC.14.1..Tetradecenoylcarnitine.	Nutriacholic.acid.isomer.1	0.077193	0.753669
AC.14.1..Tetradecenoylcarnitine.	Nutriacholic.acid.isomer.2	-0.178947	0.461923
AC.14.1..Tetradecenoylcarnitine.	N.Methyl.proline	-0.00350877	0.991375
AC.14.1..Tetradecenoylcarnitine.	Pyridoxine	-0.133333	0.585196
AC.14.1..Tetradecenoylcarnitine.	Quinic.acid	-0.254386	0.291978
AC.14.1..Tetradecenoylcarnitine.	Saccharopine	0.154386	0.526565
AC.14.1..Tetradecenoylcarnitine.	Sebacic.acid	-0.270175	0.262201
AC.14.1..Tetradecenoylcarnitine.	Sphinganine	0.203509	0.401686
AC.14.1..Tetradecenoylcarnitine.	Stercobilin	-0.261404	0.278493
AC.14.1..Tetradecenoylcarnitine.	Tetrapyrrole.derivative	-0.077193	0.753669
AC.14.1..Tetradecenoylcarnitine.	Thiamine.isomer.1	-0.0578947	0.814718
AC.14.1..Tetradecenoylcarnitine.	Thiamine.isomer.2	-0.124561	0.610433
AC.14.1..Tetradecenoylcarnitine.	Trigonelline	-0.0736842	0.764673
AC.14.1..Tetradecenoylcarnitine.	FA.18.1..Octadecenoic.acid.	0.475439	0.0413366
AC.14.1..Tetradecenoylcarnitine.	Trimethyluric.acid	0.0929825	0.704753
AC.14.1..Tetradecenoylcarnitine.	Urobilin	-0.0631579	0.797947
AC.14.1..Tetradecenoylcarnitine.	Urocanic.acid	0.196491	0.418429
AC.14.1..Tetradecenoylcarnitine.	Zeatin	-0.0175439	0.945416
AC.14.1..Tetradecenoylcarnitine.	Caffeine	0.0561404	0.820326
AC.14.1..Tetradecenoylcarnitine.	FA.18.2..Linoleic.acid.	0.492982	0.0336806
AC.14.1..Tetradecenoylcarnitine.	Phosphoric.acid	0.505263	0.0290236
AC.14.1..Tetradecenoylcarnitine.	FA.18.0.O	0.507018	0.0284023
AC.14.1..Tetradecenoylcarnitine.	Methionine	0.507018	0.0284023
AC.14.1..Tetradecenoylcarnitine.	LysoPC.18.2.0.0	0.177193	0.466398
AC.14.1..Tetradecenoylcarnitine.	Metformin	-0.57193	0.0118526
AC.14.1..Tetradecenoylcarnitine.	Venlafaxine	-0.0614035	0.803528
AC.14.1..Tetradecenoylcarnitine.	FA.18.1.O..Hydroxyoctadecenoic.acid.	0.584211	0.00986849
AC.14.1..Tetradecenoylcarnitine.	Proline	0.2	0.41001
AC.14.1..Tetradecenoylcarnitine.	Pyridoxamine	-0.189474	0.43555
AC.14.1..Tetradecenoylcarnitine.	Ne.Ne.Ne.Trimethyllysine	-0.247368	0.305866
AC.14.1..Tetradecenoylcarnitine.	Pantothenate	-0.0859649	0.726365
AC.14.2..Tetradecadienoylcarnitine.	X1.3.Dicyclohexylurea	-0.152632	0.531341
AC.14.2..Tetradecadienoylcarnitine.	Saccharopine	0.303509	0.205987
AC.14.2..Tetradecadienoylcarnitine.	Urobilin	-0.301754	0.208723
AC.14.2..Tetradecadienoylcarnitine.	X1.3.Dimethylurate	-0.0192982	0.93968
AC.14.2..Tetradecadienoylcarnitine.	C24H32O7	0.307018	0.200588
AC.14.2..Tetradecadienoylcarnitine.	X13.Docosenamide	0.163158	0.502994
AC.14.2..Tetradecadienoylcarnitine.	X2.x.Dimethylpyridine	0.0280702	0.91105
AC.14.2..Tetradecadienoylcarnitine.	X3..3.Hydroxyphenyl.propionic.acid	-0.0140351	0.956896
AC.14.2..Tetradecadienoylcarnitine.	X4.amino.5.aminomethyl.2.methylpyrimidine	-0.114035	0.641297
AC.14.2..Tetradecadienoylcarnitine.	X4.amino.5.formamidomethyl.2.methylpyrimidine	-0.149123	0.540955
AC.14.2..Tetradecadienoylcarnitine.	X4.aminophenol	0.168421	0.489107
AC.14.2..Tetradecadienoylcarnitine.	X4.Hydroxybenzoylcholine	-0.214035	0.377289
AC.14.2..Tetradecadienoylcarnitine.	X4.Pyridoxic.acid	-0.201754	0.405836
AC.14.2..Tetradecadienoylcarnitine.	X5..2.Hydroxyethyl..4.methylthiazole	-0.00701754	0.979878
AC.14.2..Tetradecadienoylcarnitine.	X5.AVAB	0.161404	0.507666
AC.14.2..Tetradecadienoylcarnitine.	Aniline	0.0947368	0.699383
AC.14.2..Tetradecadienoylcarnitine.	Quinic.acid	-0.336842	0.158558
AC.14.2..Tetradecadienoylcarnitine.	BA...9.04	-0.0368421	0.882528
AC.14.2..Tetradecadienoylcarnitine.	BA.7.85	-0.0333333	0.893922
AC.14.2..Tetradecadienoylcarnitine.	Azelaic.acid	0.324561	0.175037
AC.14.2..Tetradecadienoylcarnitine.	C7H16N2O	-0.110526	0.651719
AC.14.2..Tetradecadienoylcarnitine.	Chenodeoxycholic.acid	-0.133333	0.585196
AC.14.2..Tetradecadienoylcarnitine.	Cholic.acid	0.170175	0.484521
AC.14.2..Tetradecadienoylcarnitine.	Choline	-0.00701754	0.979878
AC.14.2..Tetradecadienoylcarnitine.	Pyridoxamine	-0.352632	0.139019
AC.14.2..Tetradecadienoylcarnitine.	Citric.acid	-0.077193	0.753669
AC.14.2..Tetradecadienoylcarnitine.	Creatinine	0.101754	0.678049
AC.14.2..Tetradecadienoylcarnitine.	Deoxycholic.acid	-0.177193	0.466398
AC.14.2..Tetradecadienoylcarnitine.	Dimethylphenylamine	0.126316	0.60535
AC.14.2..Tetradecadienoylcarnitine.	Enterolactone	0.289474	0.228565
AC.14.2..Tetradecadienoylcarnitine.	Leucine	-0.364912	0.125064
AC.14.2..Tetradecadienoylcarnitine.	Pyrophosphoric acid	0.345614	0.147478
AC.14.2..Tetradecadienoylcarnitine.	X4.Amino.5.hydroxymethyl.2.methylpyrimidine	0.349123	0.143204
AC.14.2..Tetradecadienoylcarnitine.	N8.Acetylspermidine	-0.373684	0.115738
AC.14.2..Tetradecadienoylcarnitine.	Glutaric.acid	-0.103509	0.672752
AC.14.2..Tetradecadienoylcarnitine.	Histamine	-0.0754386	0.759165
AC.14.2..Tetradecadienoylcarnitine.	Hypoxanthine	-0.0403509	0.871157
AC.14.2..Tetradecadienoylcarnitine.	Indole.3.butyric.acid	0.163158	0.502994
AC.14.2..Tetradecadienoylcarnitine.	X3.Indoleacetic.acid	0.101754	0.678049
AC.14.2..Tetradecadienoylcarnitine.	Ketodeoxycholic.acid	0.0157895	0.951155
AC.14.2..Tetradecadienoylcarnitine.	Arginine	-0.284211	0.237439
AC.14.2..Tetradecadienoylcarnitine.	L.Carnitine	0.107018	0.662204
AC.14.2..Tetradecadienoylcarnitine.	FA.16.0..Palmitic.acid.	0.389474	0.100248
AC.14.2..Tetradecadienoylcarnitine.	Leucine.Proline	-0.00701754	0.979878
AC.14.2..Tetradecadienoylcarnitine.	Glutamic.acid	-0.163158	0.502994
AC.14.2..Tetradecadienoylcarnitine.	Histidinol	-0.170175	0.484521
AC.14.2..Tetradecadienoylcarnitine.	Lithocholic.acid	0.0438596	0.859811
AC.14.2..Tetradecadienoylcarnitine.	LysoPC.16.0.0.0	0.254386	0.291978
AC.14.2..Tetradecadienoylcarnitine.	LysoPE.15.0	0.0807018	0.742711
AC.14.2..Tetradecadienoylcarnitine.	Phenylalanine	-0.0561404	0.820326
AC.14.2..Tetradecadienoylcarnitine.	Tryptophan	0.0140351	0.956896
AC.14.2..Tetradecadienoylcarnitine.	LysoPE.16.0	0.408772	0.0834701
AC.14.2..Tetradecadienoylcarnitine.	C6H11NO	0.410526	0.0820568
AC.14.2..Tetradecadienoylcarnitine.	Valine	0.00526316	0.985626
AC.14.2..Tetradecadienoylcarnitine.	Mesobilirubinogen	0.0614035	0.803528
AC.14.2..Tetradecadienoylcarnitine.	Methylimidazoleacetic.acid	0.1	0.683361
AC.14.2..Tetradecadienoylcarnitine.	FA.18.0..Stearic.acid.	0.424561	0.0713908
AC.14.2..Tetradecadienoylcarnitine.	N.Methyl.2.pyrrolidone	0.147368	0.545793
AC.14.2..Tetradecadienoylcarnitine.	Nutriacholic.acid.isomer.1	0.0596491	0.809119
AC.14.2..Tetradecadienoylcarnitine.	Nutriacholic.acid.isomer.2	-0.15614	0.521809
AC.14.2..Tetradecadienoylcarnitine.	X.4.Trimethylammoniobutanoic.acid	0.429825	0.0676756
AC.14.2..Tetradecadienoylcarnitine.	N.Methyl.proline	0.214035	0.377289
AC.14.2..Tetradecadienoylcarnitine.	Oxindole.3.acetic.acid	0.438596	0.0618138
AC.14.2..Tetradecadienoylcarnitine.	Pyridoxine	0.0315789	0.899627
AC.14.2..Tetradecadienoylcarnitine.	Sebacic.acid	-0.115789	0.636111
AC.14.2..Tetradecadienoylcarnitine.	Solanidine	0.17193	0.479957
AC.14.2..Tetradecadienoylcarnitine.	Sphinganine	0.198246	0.414208
AC.14.2..Tetradecadienoylcarnitine.	Stercobilin	-0.0982456	0.688687
AC.14.2..Tetradecadienoylcarnitine.	Tetrapyrrole.derivative	0.0789474	0.748184
AC.14.2..Tetradecadienoylcarnitine.	Thiamine.isomer.1	-0.0403509	0.871157
AC.14.2..Tetradecadienoylcarnitine.	Thiamine.isomer.2	-0.135088	0.580204
AC.14.2..Tetradecadienoylcarnitine.	Trigonelline	0.0508772	0.837202
AC.14.2..Tetradecadienoylcarnitine.	Trimethyluric.acid	0.0947368	0.699383
AC.14.2..Tetradecadienoylcarnitine.	Urocanic.acid	0.282456	0.240447
AC.14.2..Tetradecadienoylcarnitine.	Zeatin	-0.0192982	0.93968
AC.14.2..Tetradecadienoylcarnitine.	Caffeine	0.217544	0.369351
AC.14.2..Tetradecadienoylcarnitine.	Proline.betaine	-0.557895	0.0145044
AC.14.2..Tetradecadienoylcarnitine.	Triacetin	0.152632	0.531341
AC.14.2..Tetradecadienoylcarnitine.	Phosphoric.acid	0.505263	0.0290236
AC.14.2..Tetradecadienoylcarnitine.	LysoPC.18.2.0.0	0.164912	0.498344
AC.14.2..Tetradecadienoylcarnitine.	Venlafaxine	-0.0982456	0.688687
AC.14.2..Tetradecadienoylcarnitine.	FA.18.1..Octadecenoic.acid.	0.564912	0.0131243
AC.14.2..Tetradecadienoylcarnitine.	FA.18.0.O	0.587719	0.00935427
AC.14.2..Tetradecadienoylcarnitine.	FA.18.2..Linoleic.acid.	0.592982	0.00862403
AC.14.2..Tetradecadienoylcarnitine.	FA.18.1.O..Hydroxyoctadecenoic.acid.	0.6	0.0077233
AC.14.2..Tetradecadienoylcarnitine.	Methionine	0.601754	0.00751056
AC.14.2..Tetradecadienoylcarnitine.	Proline	0.236842	0.327451
AC.14.2..Tetradecadienoylcarnitine.	Ne.Ne.Ne.Trimethyllysine	-0.14386	0.555527
AC.14.2..Tetradecadienoylcarnitine.	Metformin	-0.668421	0.00229968
AC.14.2..Tetradecadienoylcarnitine.	Pantothenate	0.0421053	0.865481
AC.15.OH..Hydroxyoctanoylcarnitine.	X.4.Trimethylammoniobutanoic.acid	0.184211	0.448633
AC.15.OH..Hydroxyoctanoylcarnitine.	X1.3.Dicyclohexylurea	0.0508772	0.837202
AC.15.OH..Hydroxyoctanoylcarnitine.	LysoPE.16.0	0.303509	0.205987
AC.15.OH..Hydroxyoctanoylcarnitine.	X1.3.Dimethylurate	-0.12807	0.600284
AC.15.OH..Hydroxyoctanoylcarnitine.	Cholic.acid	0.307018	0.200588
AC.15.OH..Hydroxyoctanoylcarnitine.	X13.Docosenamide	-0.114035	0.641297
AC.15.OH..Hydroxyoctanoylcarnitine.	X2.x.Dimethylpyridine	0.14386	0.555527
AC.15.OH..Hydroxyoctanoylcarnitine.	X3..3.Hydroxyphenyl.propionic.acid	0	1
AC.15.OH..Hydroxyoctanoylcarnitine.	X4.amino.5.aminomethyl.2.methylpyrimidine	-0.164912	0.498344
AC.15.OH..Hydroxyoctanoylcarnitine.	X4.amino.5.formamidomethyl.2.methylpyrimidine	-0.166667	0.493714
AC.15.OH..Hydroxyoctanoylcarnitine.	X4.aminophenol	0.203509	0.401686
AC.15.OH..Hydroxyoctanoylcarnitine.	X4.Hydroxybenzoylcholine	-0.14386	0.555527
AC.15.OH..Hydroxyoctanoylcarnitine.	Thiamine.isomer.1	-0.326316	0.172613
AC.15.OH..Hydroxyoctanoylcarnitine.	X5..2.Hydroxyethyl..4.methylthiazole	-0.157895	0.517074
AC.15.OH..Hydroxyoctanoylcarnitine.	Aniline	0.242105	0.316546
AC.15.OH..Hydroxyoctanoylcarnitine.	BA...9.04	-0.147368	0.545793
AC.15.OH..Hydroxyoctanoylcarnitine.	BA.7.85	0.0578947	0.814718
AC.15.OH..Hydroxyoctanoylcarnitine.	C7H16N2O	-0.170175	0.484521
AC.15.OH..Hydroxyoctanoylcarnitine.	Chenodeoxycholic.acid	-0.224561	0.353768
AC.15.OH..Hydroxyoctanoylcarnitine.	Choline	0.107018	0.662204
AC.15.OH..Hydroxyoctanoylcarnitine.	Citric.acid	0.0368421	0.882528
AC.15.OH..Hydroxyoctanoylcarnitine.	Creatinine	0.0280702	0.91105
AC.15.OH..Hydroxyoctanoylcarnitine.	Deoxycholic.acid	-0.273684	0.25586
AC.15.OH..Hydroxyoctanoylcarnitine.	X5.AVAB	0.340351	0.154058
AC.15.OH..Hydroxyoctanoylcarnitine.	Dimethylphenylamine	0.203509	0.401686
AC.15.OH..Hydroxyoctanoylcarnitine.	Leucine	-0.361404	0.128943
AC.15.OH..Hydroxyoctanoylcarnitine.	Solanidine	0.34386	0.149648
AC.15.OH..Hydroxyoctanoylcarnitine.	FA.16.0..Palmitic.acid.	-0.0894737	0.715532
AC.15.OH..Hydroxyoctanoylcarnitine.	FA.18.0..Stearic.acid.	0.0491228	0.842843
AC.15.OH..Hydroxyoctanoylcarnitine.	FA.18.1..Octadecenoic.acid.	0.35614	0.134923
AC.15.OH..Hydroxyoctanoylcarnitine.	Oxindole.3.acetic.acid	0.361404	0.128943
AC.15.OH..Hydroxyoctanoylcarnitine.	X4.Amino.5.hydroxymethyl.2.methylpyrimidine	0.366667	0.123156
AC.15.OH..Hydroxyoctanoylcarnitine.	Glutaric.acid	-0.0842105	0.731801
AC.15.OH..Hydroxyoctanoylcarnitine.	FA.18.0.O	0.368421	0.12127
AC.15.OH..Hydroxyoctanoylcarnitine.	Histamine	-0.287719	0.231498
AC.15.OH..Hydroxyoctanoylcarnitine.	Azelaic.acid	0.373684	0.115738
AC.15.OH..Hydroxyoctanoylcarnitine.	Hypoxanthine	-0.280702	0.24348
AC.15.OH..Hydroxyoctanoylcarnitine.	Indole.3.butyric.acid	0.0701754	0.775723
AC.15.OH..Hydroxyoctanoylcarnitine.	X3.Indoleacetic.acid	-0.145614	0.55065
AC.15.OH..Hydroxyoctanoylcarnitine.	Ketodeoxycholic.acid	0.131579	0.590207
AC.15.OH..Hydroxyoctanoylcarnitine.	Thiamine.isomer.2	-0.389474	0.100248
AC.15.OH..Hydroxyoctanoylcarnitine.	Arginine	0.115789	0.636111
AC.15.OH..Hydroxyoctanoylcarnitine.	C6H11NO	0.385965	0.10355
AC.15.OH..Hydroxyoctanoylcarnitine.	L.Carnitine	0.0491228	0.842843
AC.15.OH..Hydroxyoctanoylcarnitine.	Leucine.Proline	0.0368421	0.882528
AC.15.OH..Hydroxyoctanoylcarnitine.	C24H32O7	0.392982	0.0970259
AC.15.OH..Hydroxyoctanoylcarnitine.	Glutamic.acid	-0.159649	0.512359
AC.15.OH..Hydroxyoctanoylcarnitine.	Histidinol	-0.0719298	0.770193
AC.15.OH..Hydroxyoctanoylcarnitine.	Lithocholic.acid	-0.0631579	0.797947
AC.15.OH..Hydroxyoctanoylcarnitine.	LysoPC.16.0.0.0	-0.0368421	0.882528
AC.15.OH..Hydroxyoctanoylcarnitine.	Methionine	0.4	0.0908126
AC.15.OH..Hydroxyoctanoylcarnitine.	LysoPE.15.0	-0.14386	0.555527
AC.15.OH..Hydroxyoctanoylcarnitine.	Phenylalanine	-0.115789	0.636111
AC.15.OH..Hydroxyoctanoylcarnitine.	Tryptophan	-0.0263158	0.916769
AC.15.OH..Hydroxyoctanoylcarnitine.	Enterolactone	0.414035	0.0792844
AC.15.OH..Hydroxyoctanoylcarnitine.	Valine	0.161404	0.507666
AC.15.OH..Hydroxyoctanoylcarnitine.	Mesobilirubinogen	-0.0649123	0.792376
AC.15.OH..Hydroxyoctanoylcarnitine.	FA.18.2..Linoleic.acid.	0.419298	0.0752592
AC.15.OH..Hydroxyoctanoylcarnitine.	Methylimidazoleacetic.acid	0.212281	0.381295
AC.15.OH..Hydroxyoctanoylcarnitine.	N8.Acetylspermidine	-0.133333	0.585196
AC.15.OH..Hydroxyoctanoylcarnitine.	N.Methyl.2.pyrrolidone	0.292982	0.222772
AC.15.OH..Hydroxyoctanoylcarnitine.	Ne.Ne.Ne.Trimethyllysine	-0.422807	0.0726631
AC.15.OH..Hydroxyoctanoylcarnitine.	Nutriacholic.acid.isomer.1	0.173684	0.475415
AC.15.OH..Hydroxyoctanoylcarnitine.	Nutriacholic.acid.isomer.2	-0.0491228	0.842843
AC.15.OH..Hydroxyoctanoylcarnitine.	N.Methyl.proline	-0.191228	0.431234
AC.15.OH..Hydroxyoctanoylcarnitine.	Pyridoxine	-0.108772	0.656954
AC.15.OH..Hydroxyoctanoylcarnitine.	Proline.betaine	-0.447368	0.0563498
AC.15.OH..Hydroxyoctanoylcarnitine.	Quinic.acid	-0.180702	0.457471
AC.15.OH..Hydroxyoctanoylcarnitine.	Saccharopine	0.0315789	0.899627
AC.15.OH..Hydroxyoctanoylcarnitine.	Sebacic.acid	-0.145614	0.55065
AC.15.OH..Hydroxyoctanoylcarnitine.	Sphinganine	0.189474	0.43555
AC.15.OH..Hydroxyoctanoylcarnitine.	Metformin	-0.463158	0.0474618
AC.15.OH..Hydroxyoctanoylcarnitine.	Stercobilin	-0.215789	0.373308
AC.15.OH..Hydroxyoctanoylcarnitine.	Tetrapyrrole.derivative	-0.17193	0.479957
AC.15.OH..Hydroxyoctanoylcarnitine.	Pyrophosphoric acid	0.466667	0.0456439
AC.15.OH..Hydroxyoctanoylcarnitine.	X4.Pyridoxic.acid	-0.5	0.0309524
AC.15.OH..Hydroxyoctanoylcarnitine.	Trigonelline	-0.077193	0.753669
AC.15.OH..Hydroxyoctanoylcarnitine.	Trimethyluric.acid	0.0912281	0.710136
AC.15.OH..Hydroxyoctanoylcarnitine.	Urobilin	-0.214035	0.377289
AC.15.OH..Hydroxyoctanoylcarnitine.	Urocanic.acid	0.117544	0.630941
AC.15.OH..Hydroxyoctanoylcarnitine.	Zeatin	0.114035	0.641297
AC.15.OH..Hydroxyoctanoylcarnitine.	Phosphoric.acid	0.485965	0.0365955
AC.15.OH..Hydroxyoctanoylcarnitine.	Caffeine	0.0578947	0.814718
AC.15.OH..Hydroxyoctanoylcarnitine.	Triacetin	0.207018	0.393457
AC.15.OH..Hydroxyoctanoylcarnitine.	LysoPC.18.2.0.0	0.0210526	0.933947
AC.15.OH..Hydroxyoctanoylcarnitine.	FA.18.1.O..Hydroxyoctadecenoic.acid.	0.52807	0.0217395
AC.15.OH..Hydroxyoctanoylcarnitine.	Venlafaxine	-0.0175439	0.945416
AC.15.OH..Hydroxyoctanoylcarnitine.	Proline	0.0807018	0.742711
AC.15.OH..Hydroxyoctanoylcarnitine.	Pyridoxamine	-0.17193	0.479957
AC.15.OH..Hydroxyoctanoylcarnitine.	Pantothenate	-0.222807	0.357627
AC.16.0..Palmitoylcarnitine.	X.4.Trimethylammoniobutanoic.acid	0.224561	0.353768
AC.16.0..Palmitoylcarnitine.	X1.3.Dicyclohexylurea	-0.142105	0.560424
AC.16.0..Palmitoylcarnitine.	X1.3.Dimethylurate	-0.114035	0.641297
AC.16.0..Palmitoylcarnitine.	X4.amino.5.formamidomethyl.2.methylpyrimidine	-0.303509	0.205987
AC.16.0..Palmitoylcarnitine.	X13.Docosenamide	-0.254386	0.291978
AC.16.0..Palmitoylcarnitine.	Ne.Ne.Ne.Trimethyllysine	-0.303509	0.205987
AC.16.0..Palmitoylcarnitine.	X2.x.Dimethylpyridine	0.135088	0.580204
AC.16.0..Palmitoylcarnitine.	Glutamic.acid	-0.307018	0.200588
AC.16.0..Palmitoylcarnitine.	X3..3.Hydroxyphenyl.propionic.acid	0.105263	0.667471
AC.16.0..Palmitoylcarnitine.	C6H11NO	0.308772	0.197925
AC.16.0..Palmitoylcarnitine.	X4.Amino.5.hydroxymethyl.2.methylpyrimidine	0.0912281	0.710136
AC.16.0..Palmitoylcarnitine.	Venlafaxine	0.312281	0.192671
AC.16.0..Palmitoylcarnitine.	X4.aminophenol	0.117544	0.630941
AC.16.0..Palmitoylcarnitine.	X4.Hydroxybenzoylcholine	-0.0912281	0.710136
AC.16.0..Palmitoylcarnitine.	C7H16N2O	-0.32807	0.170212
AC.16.0..Palmitoylcarnitine.	X5.AVAB	-0.159649	0.512359
AC.16.0..Palmitoylcarnitine.	Tetrapyrrole.derivative	-0.333333	0.16315
AC.16.0..Palmitoylcarnitine.	X4.amino.5.aminomethyl.2.methylpyrimidine	-0.335088	0.160842
AC.16.0..Palmitoylcarnitine.	Aniline	0.166667	0.493714
AC.16.0..Palmitoylcarnitine.	Azelaic.acid	0.140351	0.56534
AC.16.0..Palmitoylcarnitine.	LysoPC.16.0.0.0	0.321053	0.179956
AC.16.0..Palmitoylcarnitine.	BA...9.04	-0.226316	0.349934
AC.16.0..Palmitoylcarnitine.	Thiamine.isomer.1	-0.342105	0.151842
AC.16.0..Palmitoylcarnitine.	BA.7.85	-0.0508772	0.837202
AC.16.0..Palmitoylcarnitine.	Chenodeoxycholic.acid	0.131579	0.590207
AC.16.0..Palmitoylcarnitine.	Cholic.acid	-0.178947	0.461923
AC.16.0..Palmitoylcarnitine.	Proline.betaine	-0.349123	0.143204
AC.16.0..Palmitoylcarnitine.	Choline	-0.022807	0.928218
AC.16.0..Palmitoylcarnitine.	X4.Pyridoxic.acid	-0.354386	0.13696
AC.16.0..Palmitoylcarnitine.	Citric.acid	0.147368	0.545793
AC.16.0..Palmitoylcarnitine.	Creatinine	0.0210526	0.933947
AC.16.0..Palmitoylcarnitine.	Deoxycholic.acid	-0.224561	0.353768
AC.16.0..Palmitoylcarnitine.	Dimethylphenylamine	0.168421	0.489107
AC.16.0..Palmitoylcarnitine.	Enterolactone	0.0736842	0.764673
AC.16.0..Palmitoylcarnitine.	FA.16.0..Palmitic.acid.	-0.0491228	0.842843
AC.16.0..Palmitoylcarnitine.	FA.18.0..Stearic.acid.	0.0596491	0.809119
AC.16.0..Palmitoylcarnitine.	FA.18.1..Octadecenoic.acid.	0.359649	0.130915
AC.16.0..Palmitoylcarnitine.	FA.18.1.O..Hydroxyoctadecenoic.acid.	0.240351	0.320156
AC.16.0..Palmitoylcarnitine.	Glutaric.acid	-0.254386	0.291978
AC.16.0..Palmitoylcarnitine.	Histamine	-0.145614	0.55065
AC.16.0..Palmitoylcarnitine.	Indole.3.butyric.acid	0.107018	0.662204
AC.16.0..Palmitoylcarnitine.	X3.Indoleacetic.acid	-0.0245614	0.922491
AC.16.0..Palmitoylcarnitine.	C24H32O7	0.378947	0.110392
AC.16.0..Palmitoylcarnitine.	Ketodeoxycholic.acid	-0.201754	0.405836
AC.16.0..Palmitoylcarnitine.	X5..2.Hydroxyethyl..4.methylthiazole	-0.387719	0.101889
AC.16.0..Palmitoylcarnitine.	Leucine	-0.236842	0.327451
AC.16.0..Palmitoylcarnitine.	Arginine	0.252632	0.295413
AC.16.0..Palmitoylcarnitine.	L.Carnitine	-0.152632	0.531341
AC.16.0..Palmitoylcarnitine.	Leucine.Proline	0.0736842	0.764673
AC.16.0..Palmitoylcarnitine.	Phosphoric.acid	0.392982	0.0970259
AC.16.0..Palmitoylcarnitine.	Histidinol	-0.147368	0.545793
AC.16.0..Palmitoylcarnitine.	Lithocholic.acid	0.124561	0.610433
AC.16.0..Palmitoylcarnitine.	LysoPE.15.0	0.0578947	0.814718
AC.16.0..Palmitoylcarnitine.	FA.18.2..Linoleic.acid.	0.410526	0.0820568
AC.16.0..Palmitoylcarnitine.	Valine	0.0947368	0.699383
AC.16.0..Palmitoylcarnitine.	Mesobilirubinogen	-0.15614	0.521809
AC.16.0..Palmitoylcarnitine.	Thiamine.isomer.2	-0.408772	0.0834701
AC.16.0..Palmitoylcarnitine.	Methylimidazoleacetic.acid	-0.157895	0.517074
AC.16.0..Palmitoylcarnitine.	N8.Acetylspermidine	-0.15614	0.521809
AC.16.0..Palmitoylcarnitine.	N.Methyl.2.pyrrolidone	-0.173684	0.475415
AC.16.0..Palmitoylcarnitine.	Nutriacholic.acid.isomer.1	-0.194737	0.422674
AC.16.0..Palmitoylcarnitine.	Nutriacholic.acid.isomer.2	-0.426316	0.0701356
AC.16.0..Palmitoylcarnitine.	Oxindole.3.acetic.acid	0.0649123	0.792376
AC.16.0..Palmitoylcarnitine.	N.Methyl.proline	-0.0824561	0.73725
AC.16.0..Palmitoylcarnitine.	Triacetin	0.438596	0.0618138
AC.16.0..Palmitoylcarnitine.	Pyridoxine	-0.191228	0.431234
AC.16.0..Palmitoylcarnitine.	Pyrophosphoric acid	-0.0192982	0.93968
AC.16.0..Palmitoylcarnitine.	Quinic.acid	-0.157895	0.517074
AC.16.0..Palmitoylcarnitine.	Saccharopine	0.124561	0.610433
AC.16.0..Palmitoylcarnitine.	Sebacic.acid	-0.282456	0.240447
AC.16.0..Palmitoylcarnitine.	Solanidine	0.0701754	0.775723
AC.16.0..Palmitoylcarnitine.	Sphinganine	0.00701754	0.979878
AC.16.0..Palmitoylcarnitine.	Hypoxanthine	-0.480702	0.0389093
AC.16.0..Palmitoylcarnitine.	Trigonelline	0.219298	0.365418
AC.16.0..Palmitoylcarnitine.	Trimethyluric.acid	0.0859649	0.726365
AC.16.0..Palmitoylcarnitine.	Urobilin	0.249123	0.302357
AC.16.0..Palmitoylcarnitine.	Urocanic.acid	-0.136842	0.57523
AC.16.0..Palmitoylcarnitine.	Phenylalanine	0.484211	0.0373544
AC.16.0..Palmitoylcarnitine.	Stercobilin	-0.52807	0.0217395
AC.16.0..Palmitoylcarnitine.	Zeatin	-0.22807	0.346125
AC.16.0..Palmitoylcarnitine.	Caffeine	-0.0350877	0.888222
AC.16.0..Palmitoylcarnitine.	Tryptophan	0.496491	0.0322937
AC.16.0..Palmitoylcarnitine.	LysoPC.18.2.0.0	0.14386	0.555527
AC.16.0..Palmitoylcarnitine.	Methionine	0.240351	0.320156
AC.16.0..Palmitoylcarnitine.	FA.18.0.O	0.568421	0.0124753
AC.16.0..Palmitoylcarnitine.	LysoPE.16.0	0.184211	0.448633
AC.16.0..Palmitoylcarnitine.	Proline	-0.00175439	0.997125
AC.16.0..Palmitoylcarnitine.	Metformin	-0.284211	0.237439
AC.16.0..Palmitoylcarnitine.	Pyridoxamine	-0.0350877	0.888222
AC.16.0..Palmitoylcarnitine.	Pantothenate	-0.270175	0.262201
AC.16.1..O.Palmitoleoylcarnitine.	X1.3.Dicyclohexylurea	-0.240351	0.320156
AC.16.1..O.Palmitoleoylcarnitine.	X1.3.Dimethylurate	-0.157895	0.517074
AC.16.1..O.Palmitoleoylcarnitine.	X13.Docosenamide	0.0157895	0.951155
AC.16.1..O.Palmitoleoylcarnitine.	X2.x.Dimethylpyridine	0.170175	0.484521
AC.16.1..O.Palmitoleoylcarnitine.	X3..3.Hydroxyphenyl.propionic.acid	0.152632	0.531341
AC.16.1..O.Palmitoleoylcarnitine.	X4.amino.5.aminomethyl.2.methylpyrimidine	0.0122807	0.962639
AC.16.1..O.Palmitoleoylcarnitine.	X4.amino.5.formamidomethyl.2.methylpyrimidine	-0.0719298	0.770193
AC.16.1..O.Palmitoleoylcarnitine.	LysoPE.16.0	0.310526	0.195286
AC.16.1..O.Palmitoleoylcarnitine.	X4.aminophenol	0.185965	0.444249
AC.16.1..O.Palmitoleoylcarnitine.	FA.16.0..Palmitic.acid.	0.314035	0.19008
AC.16.1..O.Palmitoleoylcarnitine.	X4.Hydroxybenzoylcholine	-0.131579	0.590207
AC.16.1..O.Palmitoleoylcarnitine.	X4.Pyridoxic.acid	-0.140351	0.56534
AC.16.1..O.Palmitoleoylcarnitine.	X5..2.Hydroxyethyl..4.methylthiazole	0.0122807	0.962639
AC.16.1..O.Palmitoleoylcarnitine.	X5.AVAB	0.0526316	0.831569
AC.16.1..O.Palmitoleoylcarnitine.	Aniline	0.208772	0.389379
AC.16.1..O.Palmitoleoylcarnitine.	Azelaic.acid	0.250877	0.298872
AC.16.1..O.Palmitoleoylcarnitine.	BA...9.04	-0.0578947	0.814718
AC.16.1..O.Palmitoleoylcarnitine.	BA.7.85	0.0614035	0.803528
AC.16.1..O.Palmitoleoylcarnitine.	C6H11NO	0.270175	0.262201
AC.16.1..O.Palmitoleoylcarnitine.	C7H16N2O	-0.0701754	0.775723
AC.16.1..O.Palmitoleoylcarnitine.	Chenodeoxycholic.acid	0.114035	0.641297
AC.16.1..O.Palmitoleoylcarnitine.	X4.Amino.5.hydroxymethyl.2.methylpyrimidine	0.333333	0.16315
AC.16.1..O.Palmitoleoylcarnitine.	Cholic.acid	0.0982456	0.688687
AC.16.1..O.Palmitoleoylcarnitine.	Choline	0.266667	0.268642
AC.16.1..O.Palmitoleoylcarnitine.	Enterolactone	0.335088	0.160842
AC.16.1..O.Palmitoleoylcarnitine.	Citric.acid	0.0263158	0.916769
AC.16.1..O.Palmitoleoylcarnitine.	X.4.Trimethylammoniobutanoic.acid	0.336842	0.158558
AC.16.1..O.Palmitoleoylcarnitine.	C24H32O7	0.336842	0.158558
AC.16.1..O.Palmitoleoylcarnitine.	Creatinine	0.0333333	0.893922
AC.16.1..O.Palmitoleoylcarnitine.	Deoxycholic.acid	-0.136842	0.57523
AC.16.1..O.Palmitoleoylcarnitine.	Dimethylphenylamine	0.212281	0.381295
AC.16.1..O.Palmitoleoylcarnitine.	Tryptophan	0.342105	0.151842
AC.16.1..O.Palmitoleoylcarnitine.	Triacetin	0.342105	0.151842
AC.16.1..O.Palmitoleoylcarnitine.	FA.18.0..Stearic.acid.	0.361404	0.128943
AC.16.1..O.Palmitoleoylcarnitine.	Glutaric.acid	-0.117544	0.630941
AC.16.1..O.Palmitoleoylcarnitine.	Histamine	-0.0175439	0.945416
AC.16.1..O.Palmitoleoylcarnitine.	Solanidine	0.37193	0.117561
AC.16.1..O.Palmitoleoylcarnitine.	Hypoxanthine	-0.180702	0.457471
AC.16.1..O.Palmitoleoylcarnitine.	Indole.3.butyric.acid	0.12807	0.600284
AC.16.1..O.Palmitoleoylcarnitine.	X3.Indoleacetic.acid	0.0491228	0.842843
AC.16.1..O.Palmitoleoylcarnitine.	Ketodeoxycholic.acid	-0.0421053	0.865481
AC.16.1..O.Palmitoleoylcarnitine.	Leucine	-0.238596	0.323791
AC.16.1..O.Palmitoleoylcarnitine.	Arginine	-0.0719298	0.770193
AC.16.1..O.Palmitoleoylcarnitine.	L.Carnitine	-0.0263158	0.916769
AC.16.1..O.Palmitoleoylcarnitine.	Leucine.Proline	0.117544	0.630941
AC.16.1..O.Palmitoleoylcarnitine.	Glutamic.acid	-0.145614	0.55065
AC.16.1..O.Palmitoleoylcarnitine.	Histidinol	-0.114035	0.641297
AC.16.1..O.Palmitoleoylcarnitine.	Lithocholic.acid	0.259649	0.281826
AC.16.1..O.Palmitoleoylcarnitine.	LysoPC.16.0.0.0	0.270175	0.262201
AC.16.1..O.Palmitoleoylcarnitine.	LysoPE.15.0	0.114035	0.641297
AC.16.1..O.Palmitoleoylcarnitine.	Phenylalanine	0.273684	0.25586
AC.16.1..O.Palmitoleoylcarnitine.	Valine	-0.0807018	0.742711
AC.16.1..O.Palmitoleoylcarnitine.	Mesobilirubinogen	0.24386	0.312961
AC.16.1..O.Palmitoleoylcarnitine.	Methylimidazoleacetic.acid	0.150877	0.536138
AC.16.1..O.Palmitoleoylcarnitine.	N8.Acetylspermidine	-0.157895	0.517074
AC.16.1..O.Palmitoleoylcarnitine.	N.Methyl.2.pyrrolidone	0.0526316	0.831569
AC.16.1..O.Palmitoleoylcarnitine.	Nutriacholic.acid.isomer.1	-0.0122807	0.962639
AC.16.1..O.Palmitoleoylcarnitine.	Nutriacholic.acid.isomer.2	-0.203509	0.401686
AC.16.1..O.Palmitoleoylcarnitine.	N.Methyl.proline	0.0982456	0.688687
AC.16.1..O.Palmitoleoylcarnitine.	Proline.betaine	-0.3	0.211484
AC.16.1..O.Palmitoleoylcarnitine.	Pyridoxine	-0.108772	0.656954
AC.16.1..O.Palmitoleoylcarnitine.	Pyrophosphoric acid	0.138596	0.570276
AC.16.1..O.Palmitoleoylcarnitine.	Oxindole.3.acetic.acid	0.445614	0.0574116
AC.16.1..O.Palmitoleoylcarnitine.	Quinic.acid	-0.254386	0.291978
AC.16.1..O.Palmitoleoylcarnitine.	Saccharopine	0.222807	0.357627
AC.16.1..O.Palmitoleoylcarnitine.	Sebacic.acid	-0.219298	0.365418
AC.16.1..O.Palmitoleoylcarnitine.	Sphinganine	0.114035	0.641297
AC.16.1..O.Palmitoleoylcarnitine.	Metformin	-0.463158	0.0474618
AC.16.1..O.Palmitoleoylcarnitine.	Stercobilin	-0.254386	0.291978
AC.16.1..O.Palmitoleoylcarnitine.	Tetrapyrrole.derivative	0	1
AC.16.1..O.Palmitoleoylcarnitine.	Thiamine.isomer.1	0.0438596	0.859811
AC.16.1..O.Palmitoleoylcarnitine.	Thiamine.isomer.2	0.0192982	0.93968
AC.16.1..O.Palmitoleoylcarnitine.	Trigonelline	0.105263	0.667471
AC.16.1..O.Palmitoleoylcarnitine.	Trimethyluric.acid	0.138596	0.570276
AC.16.1..O.Palmitoleoylcarnitine.	FA.18.2..Linoleic.acid.	0.477193	0.0405147
AC.16.1..O.Palmitoleoylcarnitine.	Urobilin	0.119298	0.625788
AC.16.1..O.Palmitoleoylcarnitine.	Urocanic.acid	0.2	0.41001
AC.16.1..O.Palmitoleoylcarnitine.	Zeatin	-0.1	0.683361
AC.16.1..O.Palmitoleoylcarnitine.	Caffeine	0.054386	0.825943
AC.16.1..O.Palmitoleoylcarnitine.	Phosphoric.acid	0.489474	0.0351142
AC.16.1..O.Palmitoleoylcarnitine.	Methionine	0.507018	0.0284023
AC.16.1..O.Palmitoleoylcarnitine.	LysoPC.18.2.0.0	0.238596	0.323791
AC.16.1..O.Palmitoleoylcarnitine.	FA.18.1.O..Hydroxyoctadecenoic.acid.	0.522807	0.0232737
AC.16.1..O.Palmitoleoylcarnitine.	FA.18.1..Octadecenoic.acid.	0.529825	0.0212465
AC.16.1..O.Palmitoleoylcarnitine.	Venlafaxine	-0.0421053	0.865481
AC.16.1..O.Palmitoleoylcarnitine.	Proline	0.192982	0.426943
AC.16.1..O.Palmitoleoylcarnitine.	FA.18.0.O	0.608772	0.00670683
AC.16.1..O.Palmitoleoylcarnitine.	Pyridoxamine	-0.214035	0.377289
AC.16.1..O.Palmitoleoylcarnitine.	Ne.Ne.Ne.Trimethyllysine	-0.138596	0.570276
AC.16.1..O.Palmitoleoylcarnitine.	Pantothenate	-0.0157895	0.951155
AC.17.OH..Hydroxydecanoylcarnitine.	X.4.Trimethylammoniobutanoic.acid	0.270175	0.262201
AC.17.OH..Hydroxydecanoylcarnitine.	X1.3.Dicyclohexylurea	0.0157895	0.951155
AC.17.OH..Hydroxydecanoylcarnitine.	X1.3.Dimethylurate	-0.0719298	0.770193
AC.17.OH..Hydroxydecanoylcarnitine.	X13.Docosenamide	-0.0421053	0.865481
AC.17.OH..Hydroxydecanoylcarnitine.	X2.x.Dimethylpyridine	0.187719	0.439888
AC.17.OH..Hydroxydecanoylcarnitine.	X3..3.Hydroxyphenyl.propionic.acid	-0.0859649	0.726365
AC.17.OH..Hydroxydecanoylcarnitine.	X4.amino.5.aminomethyl.2.methylpyrimidine	-0.0842105	0.731801
AC.17.OH..Hydroxydecanoylcarnitine.	X4.amino.5.formamidomethyl.2.methylpyrimidine	-0.0263158	0.916769
AC.17.OH..Hydroxydecanoylcarnitine.	X4.aminophenol	0.280702	0.24348
AC.17.OH..Hydroxydecanoylcarnitine.	X4.Hydroxybenzoylcholine	-0.233333	0.334846
AC.17.OH..Hydroxydecanoylcarnitine.	X4.Pyridoxic.acid	-0.287719	0.231498
AC.17.OH..Hydroxydecanoylcarnitine.	Leucine	-0.326316	0.172613
AC.17.OH..Hydroxydecanoylcarnitine.	X5..2.Hydroxyethyl..4.methylthiazole	-0.0912281	0.710136
AC.17.OH..Hydroxydecanoylcarnitine.	Aniline	0.280702	0.24348
AC.17.OH..Hydroxydecanoylcarnitine.	FA.18.1..Octadecenoic.acid.	0.321053	0.179956
AC.17.OH..Hydroxydecanoylcarnitine.	BA...9.04	-0.189474	0.43555
AC.17.OH..Hydroxydecanoylcarnitine.	BA.7.85	-0.0175439	0.945416
AC.17.OH..Hydroxydecanoylcarnitine.	N.Methyl.2.pyrrolidone	0.322807	0.177485
AC.17.OH..Hydroxydecanoylcarnitine.	C24H32O7	0.275439	0.252728
AC.17.OH..Hydroxydecanoylcarnitine.	C7H16N2O	-0.14386	0.555527
AC.17.OH..Hydroxydecanoylcarnitine.	Chenodeoxycholic.acid	-0.250877	0.298872
AC.17.OH..Hydroxydecanoylcarnitine.	Choline	0.103509	0.672752
AC.17.OH..Hydroxydecanoylcarnitine.	Citric.acid	0.0140351	0.956896
AC.17.OH..Hydroxydecanoylcarnitine.	Creatinine	0.00526316	0.985626
AC.17.OH..Hydroxydecanoylcarnitine.	LysoPE.16.0	0.336842	0.158558
AC.17.OH..Hydroxydecanoylcarnitine.	Oxindole.3.acetic.acid	0.338596	0.156296
AC.17.OH..Hydroxydecanoylcarnitine.	Deoxycholic.acid	-0.205263	0.397559
AC.17.OH..Hydroxydecanoylcarnitine.	Dimethylphenylamine	0.263158	0.275184
AC.17.OH..Hydroxydecanoylcarnitine.	Ne.Ne.Ne.Trimethyllysine	-0.363158	0.126993
AC.17.OH..Hydroxydecanoylcarnitine.	FA.16.0..Palmitic.acid.	0.117544	0.630941
AC.17.OH..Hydroxydecanoylcarnitine.	FA.18.0..Stearic.acid.	0.184211	0.448633
AC.17.OH..Hydroxydecanoylcarnitine.	FA.18.0.O	0.350877	0.141101
AC.17.OH..Hydroxydecanoylcarnitine.	Cholic.acid	0.357895	0.132908
AC.17.OH..Hydroxydecanoylcarnitine.	Glutaric.acid	0.00175439	0.997125
AC.17.OH..Hydroxydecanoylcarnitine.	Histamine	-0.291228	0.225656
AC.17.OH..Hydroxydecanoylcarnitine.	Hypoxanthine	-0.291228	0.225656
AC.17.OH..Hydroxydecanoylcarnitine.	C6H11NO	0.375439	0.113935
AC.17.OH..Hydroxydecanoylcarnitine.	Indole.3.butyric.acid	0.189474	0.43555
AC.17.OH..Hydroxydecanoylcarnitine.	X3.Indoleacetic.acid	-0.0192982	0.93968
AC.17.OH..Hydroxydecanoylcarnitine.	Ketodeoxycholic.acid	0.164912	0.498344
AC.17.OH..Hydroxydecanoylcarnitine.	Arginine	-0.0350877	0.888222
AC.17.OH..Hydroxydecanoylcarnitine.	L.Carnitine	0.054386	0.825943
AC.17.OH..Hydroxydecanoylcarnitine.	Leucine.Proline	0.0122807	0.962639
AC.17.OH..Hydroxydecanoylcarnitine.	Glutamic.acid	-0.17193	0.479957
AC.17.OH..Hydroxydecanoylcarnitine.	Histidinol	0	1
AC.17.OH..Hydroxydecanoylcarnitine.	Lithocholic.acid	0.101754	0.678049
AC.17.OH..Hydroxydecanoylcarnitine.	LysoPC.16.0.0.0	0.0298246	0.905336
AC.17.OH..Hydroxydecanoylcarnitine.	X4.Amino.5.hydroxymethyl.2.methylpyrimidine	0.401754	0.0893068
AC.17.OH..Hydroxydecanoylcarnitine.	LysoPE.15.0	-0.0210526	0.933947
AC.17.OH..Hydroxydecanoylcarnitine.	X5.AVAB	0.403509	0.0878198
AC.17.OH..Hydroxydecanoylcarnitine.	Phenylalanine	-0.0385965	0.87684
AC.17.OH..Hydroxydecanoylcarnitine.	Enterolactone	0.405263	0.0863514
AC.17.OH..Hydroxydecanoylcarnitine.	Pyrophosphoric acid	0.407018	0.0849016
AC.17.OH..Hydroxydecanoylcarnitine.	Tryptophan	0.0140351	0.956896
AC.17.OH..Hydroxydecanoylcarnitine.	Valine	0.0842105	0.731801
AC.17.OH..Hydroxydecanoylcarnitine.	Mesobilirubinogen	-0.0157895	0.951155
AC.17.OH..Hydroxydecanoylcarnitine.	Methylimidazoleacetic.acid	0.282456	0.240447
AC.17.OH..Hydroxydecanoylcarnitine.	FA.18.2..Linoleic.acid.	0.421053	0.0739525
AC.17.OH..Hydroxydecanoylcarnitine.	N8.Acetylspermidine	-0.231579	0.338581
AC.17.OH..Hydroxydecanoylcarnitine.	Nutriacholic.acid.isomer.1	0.254386	0.291978
AC.17.OH..Hydroxydecanoylcarnitine.	Nutriacholic.acid.isomer.2	-0.0280702	0.91105
AC.17.OH..Hydroxydecanoylcarnitine.	N.Methyl.proline	-0.112281	0.6465
AC.17.OH..Hydroxydecanoylcarnitine.	Pyridoxine	-0.152632	0.531341
AC.17.OH..Hydroxydecanoylcarnitine.	Azelaic.acid	0.44386	0.0584888
AC.17.OH..Hydroxydecanoylcarnitine.	Quinic.acid	-0.231579	0.338581
AC.17.OH..Hydroxydecanoylcarnitine.	Saccharopine	0.0614035	0.803528
AC.17.OH..Hydroxydecanoylcarnitine.	Sebacic.acid	-0.233333	0.334846
AC.17.OH..Hydroxydecanoylcarnitine.	Solanidine	0.291228	0.225656
AC.17.OH..Hydroxydecanoylcarnitine.	Sphinganine	0.208772	0.389379
AC.17.OH..Hydroxydecanoylcarnitine.	Stercobilin	-0.152632	0.531341
AC.17.OH..Hydroxydecanoylcarnitine.	Tetrapyrrole.derivative	-0.0175439	0.945416
AC.17.OH..Hydroxydecanoylcarnitine.	Proline.betaine	-0.480702	0.0389093
AC.17.OH..Hydroxydecanoylcarnitine.	Thiamine.isomer.1	-0.2	0.41001
AC.17.OH..Hydroxydecanoylcarnitine.	Thiamine.isomer.2	-0.3	0.211484
AC.17.OH..Hydroxydecanoylcarnitine.	Trigonelline	-0.0561404	0.820326
AC.17.OH..Hydroxydecanoylcarnitine.	Trimethyluric.acid	0.263158	0.275184
AC.17.OH..Hydroxydecanoylcarnitine.	Metformin	-0.512281	0.0266018
AC.17.OH..Hydroxydecanoylcarnitine.	Urobilin	-0.229825	0.34234
AC.17.OH..Hydroxydecanoylcarnitine.	Urocanic.acid	0.207018	0.393457
AC.17.OH..Hydroxydecanoylcarnitine.	Zeatin	0.15614	0.521809
AC.17.OH..Hydroxydecanoylcarnitine.	Caffeine	0.103509	0.672752
AC.17.OH..Hydroxydecanoylcarnitine.	Triacetin	0.149123	0.540955
AC.17.OH..Hydroxydecanoylcarnitine.	Methionine	0.507018	0.0284023
AC.17.OH..Hydroxydecanoylcarnitine.	LysoPC.18.2.0.0	0.0719298	0.770193
AC.17.OH..Hydroxydecanoylcarnitine.	Venlafaxine	-0.121053	0.620653
AC.17.OH..Hydroxydecanoylcarnitine.	FA.18.1.O..Hydroxyoctadecenoic.acid.	0.540351	0.0184736
AC.17.OH..Hydroxydecanoylcarnitine.	Phosphoric.acid	0.549123	0.0163922
AC.17.OH..Hydroxydecanoylcarnitine.	Proline	0.189474	0.43555
AC.17.OH..Hydroxydecanoylcarnitine.	Pyridoxamine	-0.194737	0.422674
AC.17.OH..Hydroxydecanoylcarnitine.	Pantothenate	-0.0859649	0.726365
AC.18.1..Oleylcarnitine.	X1.3.Dicyclohexylurea	-0.121053	0.620653
AC.18.1..Oleylcarnitine.	X1.3.Dimethylurate	-0.00701754	0.979878
AC.18.1..Oleylcarnitine.	X13.Docosenamide	-0.0403509	0.871157
AC.18.1..Oleylcarnitine.	X2.x.Dimethylpyridine	0.24386	0.312961
AC.18.1..Oleylcarnitine.	X3..3.Hydroxyphenyl.propionic.acid	0.0175439	0.945416
AC.18.1..Oleylcarnitine.	X4.amino.5.aminomethyl.2.methylpyrimidine	0.0245614	0.922491
AC.18.1..Oleylcarnitine.	X4.amino.5.formamidomethyl.2.methylpyrimidine	-0.0157895	0.951155
AC.18.1..Oleylcarnitine.	X4.aminophenol	0.249123	0.302357
AC.18.1..Oleylcarnitine.	X4.Hydroxybenzoylcholine	-0.107018	0.662204
AC.18.1..Oleylcarnitine.	FA.18.0..Stearic.acid.	0.315789	0.187513
AC.18.1..Oleylcarnitine.	X4.Pyridoxic.acid	0.0192982	0.93968
AC.18.1..Oleylcarnitine.	X5..2.Hydroxyethyl..4.methylthiazole	0.0508772	0.837202
AC.18.1..Oleylcarnitine.	Metformin	-0.32807	0.170212
AC.18.1..Oleylcarnitine.	X5.AVAB	0.207018	0.393457
AC.18.1..Oleylcarnitine.	Aniline	0.273684	0.25586
AC.18.1..Oleylcarnitine.	Azelaic.acid	0.261404	0.278493
AC.18.1..Oleylcarnitine.	BA...9.04	-0.121053	0.620653
AC.18.1..Oleylcarnitine.	BA.7.85	0.0929825	0.704753
AC.18.1..Oleylcarnitine.	C24H32O7	0.173684	0.475415
[truncated: 23,741 more rows]

## Sheet: Food4Gut_Baseline_corr
Plasma metabolite	Fecal metabolite	Spearman rs	p-value
.alpha..Pinene.oxide	FA.18.0.O..Hydroxyoctadecanoic.acid.	-0.301587	0.126321
.alpha..Pinene.oxide	Hydroxysebacic.acid	0.300977	0.127119
.alpha..Pinene.oxide	X1.Hexadecanoyl.sn.glycerol	0.0518926	0.796884
.alpha..Pinene.oxide	Stercobilin	-0.316239	0.108265
.alpha..Pinene.oxide	FA.16.1.O..Hydroxyhexadecanoic.acid.	-0.320513	0.103384
.alpha..Pinene.oxide	X1.Methylnicotinamide	0.275336	0.164113
.alpha..Pinene.oxide	X1.Methylhistidine	0.302198	0.125527
.alpha..Pinene.oxide	AC.18.1..Oleylcarnitine.	0.302198	0.125527
.alpha..Pinene.oxide	X2.x.Dimethylpyridine	0.030525	0.880192
.alpha..Pinene.oxide	X3.CMPFP	0.266178	0.179035
.alpha..Pinene.oxide	Enterolactone	-0.336386	0.0867054
.alpha..Pinene.oxide	Pipecolic.acid	-0.352259	0.0721774
.alpha..Pinene.oxide	X3.Methylhistamine	0.159951	0.423775
.alpha..Pinene.oxide	Citrulline	-0.35409	0.0706314
[truncated: 41,506 more rows]

## Sheet: Food4Gut_Treatment_corr
Plasma metabolite	Fecal metabolite	Spearman rs	p-value
[truncated: 41,520 more rows]

[truncated: 4 more sheets: Food4Gut_Placebo_corr, BestTreat_Baseline_corr, BestTreat_Treatment_corr, BestTreat_Control_corr]
